# Supplementary material for: Hypoxia promotes the proliferation of mouse liver sinusoidal endothelial cells: miRNA–mRNA expression analysis
Source: Bioengineered. 2021 Oct 21;12(1):8666–78. doi: 10.1080/21655979.2021.1988371 (PMC8806994; doi:10.1080/21655979.2021.1988371)
Supplement: Supplemental Material [file KBIE_A_1988371_SM5653.zip › Table S1.xlsx]

## Sheet: DE mRNA
gene_id	gene_name	transcript_id	GO	KEGG	KO_ENTRY	EC	Description	trans_type	FPKM.B_1	FPKM.B_2	FPKM.B_3	FPKM.A_1	FPKM.A_2	FPKM.A_3	fc	fc(fact)	log2(fc)	pval	qval	regulation	significant
MSTRG.28281	Atp7b	ENSMUST00000006742;ENSMUST00000110738	GO:0000166(nucleotide binding);GO:0005375(copper ion transmembrane transporter activity);GO:0005507(copper ion binding);GO:0005524(ATP binding);GO:0005623(cell);GO:0005768(endosome);GO:0005770(late endosome);GO:0005783(endoplasmic reticulum);GO:0005794(Golgi apparatus);GO:0005802(trans-Golgi network);GO:0005886(plasma membrane);GO:0005923(bicellular tight junction);GO:0006811(ion transport);GO:00…	01524(Platinum drug resistance);01524(Platinum drug resistance)	K17686	EC:7.2.2.8	ATPase, Cu++ transporting, beta polypeptide [Source:MGI Symbol;Acc:MGI:103297]	protein_coding	0.579095	0.985286	0.626061	0.063266	0.0001	0.064891	17.0785		4.09411	2.74844e-09	2.66377e-07	up	yes
ENSMUSG00000058145	Adamts17	ENSMUST00000107478;ENSMUST00000098382;ENSMUST00000125014;ENSMUST00000154103	GO:0003674(molecular_function);GO:0003676(nucleic acid binding);GO:0004222(metalloendopeptidase activity);GO:0006508(proteolysis);GO:0008150(biological_process);GO:0008233(peptidase activity);GO:0008237(metallopeptidase activity);GO:0062023(collagen-containing extracellular matrix);GO:0062023(collagen-containing extracellular matrix)	NA	K08631	EC:3.4.24.-	a disintegrin-like and metallopeptidase (reprolysin type) with thrombospondin type 1 motif, 17 [Source:MGI Symbol;Acc:MGI:3588195]	protein_coding	0.115194	0.11852	0.120278	0.0187208	0.0058772	0.00468143	12.0901		3.59576	1.08146e-11	1.89277e-09	up	yes
MSTRG.18856	Mgarp	ENSMUST00000038154;ENSMUST00000141156;ENSMUST00000108046	GO:0005515(protein binding);GO:0005739(mitochondrion);GO:0005741(mitochondrial outer membrane);GO:0006626(protein targeting to mitochondrion);GO:0008089(anterograde axonal transport);GO:0008090(retrograde axonal transport);GO:0010822(positive regulation of mitochondrion organization);GO:0016020(membrane);GO:0016021(integral component of membrane);GO:0019896(axonal transport of mitochondrion);GO:0…	NA	NA	NA	mitochondria localized glutamic acid rich protein [Source:MGI Symbol;Acc:MGI:1914999]	protein_coding	1.39871	1.72179	1.53827	0.135515	0.105294	0.182599	11.003		3.45982	3.76091e-22	2.72412e-19	up	yes
ENSMUSG00000025515	Muc2	ENSMUST00000187789;ENSMUST00000167366;ENSMUST00000185406;ENSMUST00000191587;ENSMUST00000187945;ENSMUST00000185823;ENSMUST00000026590;ENSMUST00000179227	GO:0005515(protein binding);GO:0005576(extracellular region);GO:0070701(mucus layer);GO:0070701(mucus layer)	NA	NA	NA	mucin 2 [Source:MGI Symbol;Acc:MGI:1339364]	protein_coding	0.106334	0.132414	0.161306	0.0001	0.0380305	0.00338597	9.63601		3.26844	5.09738e-05	0.00112336	up	yes
MSTRG.25541	Zfp422	ENSMUST00000079749;ENSMUST00000057540;ENSMUST00000112880	GO:0003676(nucleic acid binding);GO:0003677(DNA binding);GO:0005634(nucleus);GO:0005654(nucleoplasm);GO:0006355(regulation of transcription, DNA-templated);GO:0042476(odontogenesis);GO:0046872(metal ion binding);GO:0046872(metal ion binding)	NA	NA	NA	zinc finger protein 422 [Source:MGI Symbol;Acc:MGI:1914505]	protein_coding	11.4762	11.3616	11.8833	1.55267	1.21662	1.16668	8.82149		3.14102	1.62217e-52	7.3107e-49	up	yes
MSTRG.27878	Bnip3	ENSMUST00000106112;ENSMUST00000130500	GO:0001666(response to hypoxia);GO:0005515(protein binding);GO:0005634(nucleus);GO:0005635(nuclear envelope);GO:0005654(nucleoplasm);GO:0005737(cytoplasm);GO:0005739(mitochondrion);GO:0005740(mitochondrial envelope);GO:0005741(mitochondrial outer membrane);GO:0005783(endoplasmic reticulum);GO:0006915(apoptotic process);GO:0008219(cell death);GO:0008626(granzyme-mediated apoptotic signaling pathwa…	04068(FoxO signaling pathway);04137(Mitophagy - animal);04140(Autophagy - animal);05134(Legionellosis);05134(Legionellosis)	K15464	NA	BCL2/adenovirus E1B interacting protein 3 [Source:MGI Symbol;Acc:MGI:109326]	protein_coding	61.51	77.1534	66.9718	7.63093	6.97802	8.76247	8.79858		3.13727	5.30322e-63	4.78006e-59	up	yes
MSTRG.17812	Cenpb;Spef1	ENSMUST00000089510;ENSMUST00000110218;ENSMUST00000028801;ENSMUST00000127987	GO:0000775(chromosome, centromeric region);GO:0000780(condensed nuclear chromosome, centromeric region);GO:0003676(nucleic acid binding);GO:0003677(DNA binding);GO:0003682(chromatin binding);GO:0003696(satellite DNA binding);GO:0005634(nucleus);GO:0005654(nucleoplasm);GO:0005694(chromosome);GO:0016604(nuclear body);GO:0031618(nuclear pericentric heterochromatin);GO:0005515(protein binding);GO:000…	NA	NA	NA	centromere protein B [Source:MGI Symbol;Acc:MGI:88376];sperm flagellar 1 [Source:MGI Symbol;Acc:MGI:3513546]	protein_coding	13.861	1.3743	2.90309	0.848929	0.837609	0.426653	8.58344		3.10156	2.63937e-07	1.4203e-05	up	yes
MSTRG.17071	Pdk1	ENSMUST00000006669	GO:0000166(nucleotide binding);GO:0004672(protein kinase activity);GO:0004674(protein serine/threonine kinase activity);GO:0004740(pyruvate dehydrogenase (acetyl-transferring) kinase activity);GO:0005524(ATP binding);GO:0005654(nucleoplasm);GO:0005730(nucleolus);GO:0005739(mitochondrion);GO:0005759(mitochondrial matrix);GO:0005886(plasma membrane);GO:0005967(mitochondrial pyruvate dehydrogenase c…	04066(HIF-1 signaling pathway);04360(Axon guidance);05230(Central carbon metabolism in cancer)	K12077	EC:2.7.11.2	pyruvate dehydrogenase kinase, isoenzyme 1 [Source:MGI Symbol;Acc:MGI:1926119]	protein_coding	11.707	13.6523	11.7084	1.6196	1.39744	1.56309	8.09315		3.0167	7.74499e-62	4.65397e-58	up	yes
MSTRG.4367	Ndufa4l2	ENSMUST00000035735	GO:0004129(cytochrome-c oxidase activity);GO:0005751(mitochondrial respiratory chain complex IV);GO:0008150(biological_process);GO:0022900(electron transport chain);GO:1902600(proton transmembrane transport)	00190(Oxidative phosphorylation);04714(Thermogenesis);04723(Retrograde endocannabinoid signaling);04932(Non-alcoholic fatty liver disease (NAFLD));05010(Alzheimer disease);05012(Parkinson disease);05016(Huntington disease)	K03948	NA	Ndufa4, mitochondrial complex associated like 2 [Source:MGI Symbol;Acc:MGI:3039567]	protein_coding	6.70506	7.70259	5.34332	1.0226	0.631521	0.800057	8.04789		3.00861	3.77783e-22	2.72412e-19	up	yes
MSTRG.10482	Stc1	ENSMUST00000014957	GO:0001503(ossification);GO:0001886(endothelial cell morphogenesis);GO:0003421(growth plate cartilage axis specification);GO:0005179(hormone activity);GO:0005576(extracellular region);GO:0005615(extracellular space);GO:0005623(cell);GO:0005634(nucleus);GO:0005737(cytoplasm);GO:0006874(cellular calcium ion homeostasis);GO:0007165(signal transduction);GO:0007566(embryo implantation);GO:0010596(nega…	NA	NA	NA	stanniocalcin 1 [Source:MGI Symbol;Acc:MGI:109131]	protein_coding	4.04907	4.29116	4.27573	0.658475	0.483866	0.485462	7.7503		2.95425	4.24039e-33	7.64415e-30	up	yes
ENSMUSG00000040258	Nxph4	ENSMUST00000095266	GO:0005102(signaling receptor binding);GO:0005575(cellular_component);GO:0008150(biological_process)	NA	NA	NA	neurexophilin 4 [Source:MGI Symbol;Acc:MGI:1336197]	protein_coding	0.354166	0.61814	0.525416	0.088492	0.092163	0.0217	7.40146		2.88781	4.86772e-08	3.32093e-06	up	yes
MSTRG.25636+A13:W14	Slc2a3	ENSMUST00000032476;ENSMUST00000170724;ENSMUST00000165884;ENSMUST00000168801	GO:0002080(acrosomal membrane);GO:0005355(glucose transmembrane transporter activity);GO:0005536(glucose binding);GO:0005737(cytoplasm);GO:0005886(plasma membrane);GO:0005887(integral component of plasma membrane);GO:0005901(caveola);GO:0008643(carbohydrate transport);GO:0015145(monosaccharide transmembrane transporter activity);GO:0016020(membrane);GO:0016021(integral component of membrane);GO:0…	NA	K08142	NA	solute carrier family 2 (facilitated glucose transporter), member 3 [Source:MGI Symbol;Acc:MGI:95757]	protein_coding	7.12109	7.34255	6.0871	0.96236	0.92881	0.957916	7.2131		2.85062	1.60495e-51	4.82208e-48	up	yes
MSTRG.7166	Egln3	ENSMUST00000039516	GO:0001666(response to hypoxia);GO:0005506(iron ion binding);GO:0005634(nucleus);GO:0005737(cytoplasm);GO:0005829(cytosol);GO:0006915(apoptotic process);GO:0006919(activation of cysteine-type endopeptidase activity involved in apoptotic process);GO:0016491(oxidoreductase activity);GO:0016705(oxidoreductase activity, acting on paired donors, with incorporation or reduction of molecular oxygen);GO:…	04066(HIF-1 signaling pathway);05200(Pathways in cancer);05211(Renal cell carcinoma)	K09592	EC:1.14.11.29	egl-9 family hypoxia-inducible factor 3 [Source:MGI Symbol;Acc:MGI:1932288]	protein_coding	26.0628	33.5198	27.0627	4.50746	3.53689	4.59257	6.85652		2.77748	4.89795e-45	1.26136e-41	up	yes
ENSMUSG00000020140	Lgr5	ENSMUST00000020350;ENSMUST00000173740;ENSMUST00000172806	GO:0001942(hair follicle development);GO:0004888(transmembrane signaling receptor activity);GO:0004930(G protein-coupled receptor activity);GO:0005515(protein binding);GO:0005794(Golgi apparatus);GO:0005886(plasma membrane);GO:0005887(integral component of plasma membrane);GO:0007165(signal transduction);GO:0007186(G protein-coupled receptor signaling pathway);GO:0007189(adenylate cyclase-activat…	04310(Wnt signaling pathway);04310(Wnt signaling pathway)	K04308	NA	leucine rich repeat containing G protein coupled receptor 5 [Source:MGI Symbol;Acc:MGI:1341817]	protein_coding	0.136776	0.133201	0.126318	0.0477591	0.0106864	0.00693142	6.06169		2.59972	3.91985e-06	0.000136944	up	yes
MST+A14+A16:A16:R16	Smtnl2	ENSMUST00000050226;ENSMUST00000108500	GO:0003674(molecular_function);GO:0005515(protein binding);GO:0005815(microtubule organizing center);GO:0030036(actin cytoskeleton organization);GO:0031941(filamentous actin);GO:0031941(filamentous actin)	NA	NA	NA	smoothelin-like 2 [Source:MGI Symbol;Acc:MGI:2442764]	protein_coding	2.04638	2.86901	2.31025	0.279755	0.351034	0.584919	5.94357		2.57133	3.14414e-15	9.44657e-13	up	yes
ENSMUSG00000068614	Actc1	ENSMUST00000090269;ENSMUST00000149125	GO:0000166(nucleotide binding);GO:0005515(protein binding);GO:0005524(ATP binding);GO:0005737(cytoplasm);GO:0005856(cytoskeleton);GO:0005884(actin filament);GO:0007015(actin filament organization);GO:0010628(positive regulation of gene expression);GO:0015629(actin cytoskeleton);GO:0016887(ATPase activity);GO:0017022(myosin binding);GO:0030017(sarcomere);GO:0030027(lamellipodium);GO:0030048(actin …	04260(Cardiac muscle contraction);04261(Adrenergic signaling in cardiomyocytes);05410(Hypertrophic cardiomyopathy (HCM));05414(Dilated cardiomyopathy (DCM));05414(Dilated cardiomyopathy (DCM))	NA	NA	actin, alpha, cardiac muscle 1 [Source:MGI Symbol;Acc:MGI:87905]	protein_coding	0.871996	0.955941	0.82216	0.193221	0.146415	0.131996	5.61899		2.49031	4.13899e-10	5.00762e-08	up	yes
MSTRG.24217	Rnf6	ENSMUST00000169407;ENSMUST00000161859;ENSMUST00000161574;ENSMUST00000162219;ENSMUST00000161331;ENSMUST00000067837;ENSMUST00000159074	GO:0003677(DNA binding);GO:0004842(ubiquitin-protein transferase activity);GO:0005515(protein binding);GO:0005634(nucleus);GO:0005737(cytoplasm);GO:0006355(regulation of transcription, DNA-templated);GO:0006511(ubiquitin-dependent protein catabolic process);GO:0016567(protein ubiquitination);GO:0016605(PML body);GO:0016740(transferase activity);GO:0030424(axon);GO:0030517(negative regulation of a…	NA	K22753	EC:2.3.2.27	ring finger protein (C3H2C3 type) 6 [Source:MGI Symbol;Acc:MGI:1921382]	protein_coding	8.43245	7.71328	8.94773	1.74103	1.42634	1.33218	5.57687		2.47946	3.01673e-31	4.53189e-28	up	yes
MSTRG.8352	Ppp1r3g	ENSMUST00000132661;ENSMUST00000225537	GO:0005515(protein binding);GO:0005737(cytoplasm);GO:0019903(protein phosphatase binding);GO:0042593(glucose homeostasis);GO:0045725(positive regulation of glycogen biosynthetic process);GO:2000467(positive regulation of glycogen (starch) synthase activity);GO:2001069(glycogen binding);GO:2001069(glycogen binding)	NA	NA	NA	protein phosphatase 1, regulatory subunit 3G [Source:MGI Symbol;Acc:MGI:1923737]	protein_coding	0.442485	1.70311	0.409378	0.142054	0.0553804	0.283558	5.31188		2.40922	7.87252e-05	0.00159998	up	yes
MSTRG.6295	Sumo2	ENSMUST00000153892;ENSMUST00000121185;ENSMUST00000118155;ENSMUST00000117589	GO:0001222(transcription corepressor binding);GO:0005515(protein binding);GO:0005634(nucleus);GO:0005654(nucleoplasm);GO:0016605(PML body);GO:0016925(protein sumoylation);GO:0019789(SUMO transferase activity);GO:0031625(ubiquitin protein ligase binding);GO:0032436(positive regulation of proteasomal ubiquitin-dependent protein catabolic process);GO:0033235(positive regulation of protein sumoylatio…	03013(RNA transport);05418(Fluid shear stress and atherosclerosis);05418(Fluid shear stress and atherosclerosis)	K12160	NA	small ubiquitin-like modifier 2 [Source:MGI Symbol;Acc:MGI:2158813]	protein_coding	16.8024	1.44876	1.31058	1.14243	1.54734	1.03267	5.25509		2.39372	0.000689935	0.00934445	up	yes
ENSMUSG00000024112	Cacna1h	ENSMUST00000159610;ENSMUST00000159048;ENSMUST00000161035;ENSMUST00000159623;ENSMUST00000078496	GO:0005216(ion channel activity);GO:0005244(voltage-gated ion channel activity);GO:0005245(voltage-gated calcium channel activity);GO:0005887(integral component of plasma membrane);GO:0005891(voltage-gated calcium channel complex);GO:0006811(ion transport);GO:0008332(low voltage-gated calcium channel activity);GO:0016020(membrane);GO:0016021(integral component of membrane);GO:0019228(neuronal act…	04010(MAPK signaling pathway);04020(Calcium signaling pathway);04713(Circadian entrainment);04925(Aldosterone synthesis and secretion);04927(Cortisol synthesis and secretion);04934(Cushing syndrome);04934(Cushing syndrome)	K04855	NA	calcium channel, voltage-dependent, T type, alpha 1H subunit [Source:MGI Symbol;Acc:MGI:1928842]	protein_coding	0.222121	0.230997	0.157548	0.0503553	0.0411871	0.0287801	5.07524		2.34348	1.34014e-09	1.39645e-07	up	yes
MSTRG.17049	Gad1	ENSMUST00000148210;ENSMUST00000130998;ENSMUST00000123330;ENSMUST00000130618;ENSMUST00000094934	GO:0003824(catalytic activity);GO:0004351(glutamate decarboxylase activity);GO:0005737(cytoplasm);GO:0005739(mitochondrion);GO:0005938(cell cortex);GO:0009449(gamma-aminobutyric acid biosynthetic process);GO:0016595(glutamate binding);GO:0016829(lyase activity);GO:0016831(carboxy-lyase activity);GO:0019752(carboxylic acid metabolic process);GO:0030170(pyridoxal phosphate binding);GO:0030424(axon)…	00250(Alanine, aspartate and glutamate metabolism);00410(beta-Alanine metabolism);00430(Taurine and hypotaurine metabolism);00650(Butanoate metabolism);04727(GABAergic synapse);04940(Type I diabetes mellitus);04940(Type I diabetes mellitus)	K01580	EC:4.1.1.15	glutamate decarboxylase 1 [Source:MGI Symbol;Acc:MGI:95632]	protein_coding	0.184778	0.203997	0.134629	0.0474597	0.00597347	0.0508032	5.02131		2.32806	2.31563e-05	0.000595598	up	yes
MSTRG.21506	Zbtb8b	ENSMUST00000053042;ENSMUST00000106046	GO:0003676(nucleic acid binding);GO:0005515(protein binding);GO:0005515(protein binding)	NA	K10495	NA	zinc finger and BTB domain containing 8b [Source:MGI Symbol;Acc:MGI:2387181]	protein_coding	1.04217	0.783495	1.04731	0.2238	0.176328	0.1767	4.98065		2.31633	2.24342e-16	9.40516e-14	up	yes
ENSMUSG00000027316	Gfra4	ENSMUST00000110239;ENSMUST00000110240;ENSMUST00000110235;ENSMUST00000028787;ENSMUST00000110234;ENSMUST00000066958	GO:0005576(extracellular region);GO:0005615(extracellular space);GO:0005886(plasma membrane);GO:0007169(transmembrane receptor protein tyrosine kinase signaling pathway);GO:0007399(nervous system development);GO:0009897(external side of plasma membrane);GO:0015026(coreceptor activity);GO:0016020(membrane);GO:0016167(glial cell-derived neurotrophic factor receptor activity);GO:0030279(negative reg…	NA	NA	NA	glial cell line derived neurotrophic factor family receptor alpha 4 [Source:MGI Symbol;Acc:MGI:1341873]	protein_coding	0.603964	0.59277	0.511783	0.206821	0.0423209	0.102397	4.8601		2.28099	2.46512e-06	9.37527e-05	up	yes
MSTRG.12595	Tmem45a	ENSMUST00000023435;ENSMUST00000232373;ENSMUST00000135672	GO:0016020(membrane);GO:0016021(integral component of membrane);GO:0016021(integral component of membrane)	NA	NA	NA	transmembrane protein 45a [Source:MGI Symbol;Acc:MGI:1913122]	protein_coding	1.58493	1.80013	1.61173	0.321721	0.43301	0.307899	4.70228		2.23336	1.55783e-15	5.01481e-13	up	yes
ENSMUSG00000055675	Kbtbd11	ENSMUST00000069399	GO:0005515(protein binding)	NA	K10476	NA	kelch repeat and BTB (POZ) domain containing 11 [Source:MGI Symbol;Acc:MGI:1922151]	protein_coding	0.741003	0.784101	0.530579	0.128807	0.138168	0.172124	4.6816		2.227	7.19255e-14	1.70605e-11	up	yes
MSTRG.4772	Stc2	ENSMUST00000020546	GO:0005179(hormone activity);GO:0005515(protein binding);GO:0005576(extracellular region);GO:0005615(extracellular space);GO:0005623(cell);GO:0005783(endoplasmic reticulum);GO:0005794(Golgi apparatus);GO:0006874(cellular calcium ion homeostasis);GO:0006979(response to oxidative stress);GO:0007165(signal transduction);GO:0007566(embryo implantation);GO:0010629(negative regulation of gene expressio…	NA	NA	NA	stanniocalcin 2 [Source:MGI Symbol;Acc:MGI:1316731]	protein_coding	12.4764	8.15242	10.9556	2.1289	2.25189	2.3775	4.67342		2.22448	2.84538e-28	3.41957e-25	up	yes
MSTRG.28527	Ankrd37	ENSMUST00000053558	GO:0005515(protein binding);GO:0005634(nucleus);GO:0005654(nucleoplasm);GO:0005737(cytoplasm);GO:0005739(mitochondrion);GO:0005829(cytosol);GO:0008150(biological_process)	NA	NA	NA	ankyrin repeat domain 37 [Source:MGI Symbol;Acc:MGI:3603344]	protein_coding	3.67371	3.82394	3.49137	1.1507	0.425213	0.957121	4.33829		2.11713	3.31051e-10	4.20271e-08	up	yes
ENSMUSG00000043259	Fam13c	ENSMUST00000173042;ENSMUST00000062883;ENSMUST00000105436	GO:0003674(molecular_function);GO:0005575(cellular_component);GO:0008150(biological_process);GO:0008150(biological_process)	NA	NA	NA	family with sequence similarity 13, member C [Source:MGI Symbol;Acc:MGI:1918971]	protein_coding	0.127278	0.153509	0.0910235	0.0107699	0.0433129	0.0321639	4.31101		2.10802	1.95509e-05	0.000521678	up	yes
MSTRG.8355	F13a1	ENSMUST00000037491;ENSMUST00000164727	GO:0003810(protein-glutamine gamma-glutamyltransferase activity);GO:0005576(extracellular region);GO:0005737(cytoplasm);GO:0007596(blood coagulation);GO:0007599(hemostasis);GO:0016740(transferase activity);GO:0016746(transferase activity, transferring acyl groups);GO:0018149(peptide cross-linking);GO:0046872(metal ion binding);GO:0062023(collagen-containing extracellular matrix);GO:0072378(blood …	04610(Complement and coagulation cascades);04610(Complement and coagulation cascades)	K03917	EC:2.3.2.13	coagulation factor XIII, A1 subunit [Source:MGI Symbol;Acc:MGI:1921395]	protein_coding	0.261526	0.186988	0.285368	0.0435412	0.0706188	0.0587874	4.24339		2.08522	7.27634e-08	4.65144e-06	up	yes
MSTRG.16167	Pfkfb3	ENSMUST00000179584;ENSMUST00000114846;ENSMUST00000192949;ENSMUST00000028114;ENSMUST00000114845;ENSMUST00000100411;ENSMUST00000183869;ENSMUST00000049849;ENSMUST00000191668;ENSMUST00000171188;ENSMUST00000170196;ENSMUST00000114844	GO:0003824(catalytic activity);GO:0003873(6-phosphofructo-2-kinase activity);GO:0004331(fructose-2,6-bisphosphate 2-phosphatase activity);GO:0005524(ATP binding);GO:0005654(nucleoplasm);GO:0005829(cytosol);GO:0006000(fructose metabolic process);GO:0006003(fructose 2,6-bisphosphate metabolic process);GO:0007420(brain development);GO:0016301(kinase activity);GO:0016310(phosphorylation);GO:0016311(d…	00051(Fructose and mannose metabolism);04066(HIF-1 signaling pathway);04152(AMPK signaling pathway);04152(AMPK signaling pathway)	K01103	3.1.3.46;EC:2.7.1.105	6-phosphofructo-2-kinase/fructose-2,6-biphosphatase 3 [Source:MGI Symbol;Acc:MGI:2181202]	protein_coding	5.7482	11.2067	5.34363	1.88649	2.39762	1.03034	4.19583		2.06896	3.62863e-11	5.49692e-09	up	yes
MSTRG.23798	Adgrd1	ENSMUST00000056617;ENSMUST00000156437	GO:0004888(transmembrane signaling receptor activity);GO:0004930(G protein-coupled receptor activity);GO:0005886(plasma membrane);GO:0005887(integral component of plasma membrane);GO:0007166(cell surface receptor signaling pathway);GO:0007186(G protein-coupled receptor signaling pathway);GO:0007189(adenylate cyclase-activating G protein-coupled receptor signaling pathway);GO:0016020(membrane);GO:…	NA	K08465	NA	adhesion G protein-coupled receptor D1 [Source:MGI Symbol;Acc:MGI:3041203]	protein_coding	0.0890374	0.116138	0.115507	0.00999715	0.0322816	0.0341691	4.19479		2.0686	1.60262e-05	0.000445153	up	yes
MSTRG.10290	Gzmd	ENSMUST00000082093	GO:0004252(serine-type endopeptidase activity);GO:0005737(cytoplasm);GO:0006508(proteolysis);GO:0008233(peptidase activity);GO:0008236(serine-type peptidase activity);GO:0008626(granzyme-mediated apoptotic signaling pathway);GO:0016787(hydrolase activity);GO:0019835(cytolysis)	NA	NA	NA	granzyme D [Source:MGI Symbol;Acc:MGI:109255]	protein_coding	2.08414	2.74121	2.86017	0.483243	0.708305	0.655679	4.16058		2.05678	5.43685e-10	6.29777e-08	up	yes
MSTRG.7313	Pygl	ENSMUST00000161083;ENSMUST00000071250	GO:0000166(nucleotide binding);GO:0002060(purine nucleobase binding);GO:0003824(catalytic activity);GO:0004645(phosphorylase activity);GO:0005515(protein binding);GO:0005524(ATP binding);GO:0005737(cytoplasm);GO:0005975(carbohydrate metabolic process);GO:0005977(glycogen metabolic process);GO:0005980(glycogen catabolic process);GO:0006015(5-phosphoribose 1-diphosphate biosynthetic process);GO:000…	00500(Starch and sucrose metabolism);04217(Necroptosis);04910(Insulin signaling pathway);04922(Glucagon signaling pathway);04931(Insulin resistance);04931(Insulin resistance)	K00688	EC:2.4.1.1	liver glycogen phosphorylase [Source:MGI Symbol;Acc:MGI:97829]	protein_coding	1.95573	2.58269	1.76325	0.619064	0.48364	0.467924	4.0122		2.00439	1.06938e-15	3.63731e-13	up	yes
ENSMUSG00000059146	Ntrk3	ENSMUST00000039438;ENSMUST00000206091;ENSMUST00000193002;ENSMUST00000039431;ENSMUST00000206268;ENSMUST00000195262	GO:0000166(nucleotide binding);GO:0000187(activation of MAPK activity);GO:0001764(neuron migration);GO:0001933(negative regulation of protein phosphorylation);GO:0002039(p53 binding);GO:0004672(protein kinase activity);GO:0004713(protein tyrosine kinase activity);GO:0004714(transmembrane receptor protein tyrosine kinase activity);GO:0005004(GPI-linked ephrin receptor activity);GO:0005030(neurotro…	04722(Neurotrophin signaling pathway);05230(Central carbon metabolism in cancer);05230(Central carbon metabolism in cancer)	K05101	EC:2.7.10.1	neurotrophic tyrosine kinase, receptor, type 3 [Source:MGI Symbol;Acc:MGI:97385]	protein_coding	0.0582867	0.0664334	0.0679414	0.0151347	0.0176048	0.0161908	3.93747		1.97727	1.70024e-08	1.33844e-06	up	yes
MSTRG.9965	2610528A11Rik	ENSMUST00000179488	GO:0001664(G protein-coupled receptor binding);GO:0005125(cytokine activity);GO:0005575(cellular_component);GO:0005576(extracellular region);GO:0005615(extracellular space);GO:0006935(chemotaxis);GO:0007186(G protein-coupled receptor signaling pathway);GO:0008009(chemokine activity);GO:0042742(defense response to bacterium);GO:0048018(receptor ligand activity);GO:0048247(lymphocyte chemotaxis);GO…	NA	NA	NA	RIKEN cDNA 2610528A11 gene [Source:MGI Symbol;Acc:MGI:1917295]	protein_coding	1.82955	2.72142	2.12405	0.447353	0.541342	0.710844	3.92755		1.97363	1.49514e-07	8.67627e-06	up	yes
MSTRG.11212	Ndrg1	ENSMUST00000005256;ENSMUST00000167817;ENSMUST00000168979;ENSMUST00000166420;ENSMUST00000170903;ENSMUST00000163496;ENSMUST00000164070	GO:0005634(nucleus);GO:0005737(cytoplasm);GO:0005813(centrosome);GO:0005815(microtubule organizing center);GO:0005829(cytosol);GO:0005856(cytoskeleton);GO:0005874(microtubule);GO:0005886(plasma membrane);GO:0005913(cell-cell adherens junction);GO:0007165(signal transduction);GO:0008017(microtubule binding);GO:0008285(negative regulation of cell population proliferation);GO:0015630(microtubule cyt…	NA	K18266	NA	N-myc downstream regulated gene 1 [Source:MGI Symbol;Acc:MGI:1341799]	protein_coding	19.5237	23.4187	18.0917	4.92328	5.73453	4.88419	3.92705		1.97344	3.56985e-29	4.59669e-26	up	yes
MSTRG.21044	Pgm1	ENSMUST00000058351;ENSMUST00000102783	GO:0000287(magnesium ion binding);GO:0004614(phosphoglucomutase activity);GO:0005737(cytoplasm);GO:0005829(cytosol);GO:0005975(carbohydrate metabolic process);GO:0005978(glycogen biosynthetic process);GO:0006006(glucose metabolic process);GO:0016853(isomerase activity);GO:0016868(intramolecular transferase activity, phosphotransferases);GO:0019388(galactose catabolic process);GO:0030018(Z disc);G…	00010(Glycolysis / Gluconeogenesis);00030(Pentose phosphate pathway);00052(Galactose metabolism);00230(Purine metabolism);00500(Starch and sucrose metabolism);00520(Amino sugar and nucleotide sugar metabolism);00520(Amino sugar and nucleotide sugar metabolism)	K01835	EC:5.4.2.2	phosphoglucomutase 1 [Source:MGI Symbol;Acc:MGI:97565]	protein_coding	28.5342	32.454	28.158	7.79697	7.28021	7.80805	3.89536		1.96176	5.18427e-33	8.49608e-30	up	yes
MSTRG.25656	Eno2	ENSMUST00000112476;ENSMUST00000156033;ENSMUST00000004378;ENSMUST00000204896;ENSMUST00000135626;ENSMUST00000149652	GO:0000015(phosphopyruvate hydratase complex);GO:0000287(magnesium ion binding);GO:0001917(photoreceptor inner segment);GO:0004634(phosphopyruvate hydratase activity);GO:0005737(cytoplasm);GO:0005829(cytosol);GO:0005886(plasma membrane);GO:0006096(glycolytic process);GO:0009986(cell surface);GO:0016020(membrane);GO:0016829(lyase activity);GO:0019899(enzyme binding);GO:0030426(growth cone);GO:0042…	00010(Glycolysis / Gluconeogenesis);03018(RNA degradation);04066(HIF-1 signaling pathway);04066(HIF-1 signaling pathway)	K01689	EC:4.2.1.11	enolase 2, gamma neuronal [Source:MGI Symbol;Acc:MGI:95394]	protein_coding	6.78049	9.65416	7.26684	1.95059	2.1018	2.13361	3.83148		1.9379	5.90413e-22	4.09361e-19	up	yes
ENSMUSG00000033453	Adamts15	ENSMUST00000065112;ENSMUST00000216215	GO:0004175(endopeptidase activity);GO:0004222(metalloendopeptidase activity);GO:0005576(extracellular region);GO:0005615(extracellular space);GO:0006508(proteolysis);GO:0008201(heparin binding);GO:0008233(peptidase activity);GO:0008237(metallopeptidase activity);GO:0008270(zinc ion binding);GO:0009986(cell surface);GO:0016787(hydrolase activity);GO:0046872(metal ion binding);GO:0050840(extracellu…	NA	K08629	EC:3.4.24.-	a disintegrin-like and metallopeptidase (reprolysin type) with thrombospondin type 1 motif, 15 [Source:MGI Symbol;Acc:MGI:2449569]	protein_coding	0.127477	0.136636	0.1883	0.06254	0.0305424	0.0260316	3.79815		1.9253	4.58605e-06	0.000156281	up	yes
MSTRG.3730	Pfkl	ENSMUST00000020522;ENSMUST00000145716	GO:0000166(nucleotide binding);GO:0003824(catalytic activity);GO:0003872(6-phosphofructokinase activity);GO:0005524(ATP binding);GO:0005737(cytoplasm);GO:0005829(cytosol);GO:0005945(6-phosphofructokinase complex);GO:0005975(carbohydrate metabolic process);GO:0006002(fructose 6-phosphate metabolic process);GO:0006007(glucose catabolic process);GO:0006096(glycolytic process);GO:0008152(metabolic pr…	00010(Glycolysis / Gluconeogenesis);00030(Pentose phosphate pathway);00051(Fructose and mannose metabolism);00052(Galactose metabolism);03018(RNA degradation);04066(HIF-1 signaling pathway);04152(AMPK signaling pathway);04922(Glucagon signaling pathway);05230(Central carbon metabolism in cancer);05230(Central carbon metabolism in cancer)	K00850	EC:2.7.1.11	phosphofructokinase, liver, B-type [Source:MGI Symbol;Acc:MGI:97547]	protein_coding	37.7262	41.9819	28.5078	11.7458	8.06722	8.81796	3.77968		1.91826	7.59824e-22	5.07309e-19	up	yes
MSTRG.12020	Grin2a	ENSMUST00000199708;ENSMUST00000115835;ENSMUST00000032331	GO:0001508(action potential);GO:0001964(startle response);GO:0001975(response to amphetamine);GO:0004970(ionotropic glutamate receptor activity);GO:0004972(NMDA glutamate receptor activity);GO:0005102(signaling receptor binding);GO:0005216(ion channel activity);GO:0005234(extracellularly glutamate-gated ion channel activity);GO:0005261(cation channel activity);GO:0005262(calcium channel activity)…	04014(Ras signaling pathway);04015(Rap1 signaling pathway);04020(Calcium signaling pathway);04024(cAMP signaling pathway);04080(Neuroactive ligand-receptor interaction);04713(Circadian entrainment);04720(Long-term potentiation);04724(Glutamatergic synapse);04728(Dopaminergic synapse);05010(Alzheimer disease);05014(Amyotrophic lateral sclerosis (ALS));05030(Cocaine addiction);05031(Amphetamine add…	K05209	NA	glutamate receptor, ionotropic, NMDA2A (epsilon 1) [Source:MGI Symbol;Acc:MGI:95820]	protein_coding	0.812264	0.883883	0.715903	0.210419	0.251608	0.187383	3.71422		1.89306	1.0292e-15	3.63731e-13	up	yes
MSTRG.27482	Adm	ENSMUST00000033054	GO:0001570(vasculogenesis);GO:0001666(response to hypoxia);GO:0001843(neural tube closure);GO:0002026(regulation of the force of heart contraction);GO:0002031(G protein-coupled receptor internalization);GO:0003073(regulation of systemic arterial blood pressure);GO:0005179(hormone activity);GO:0005576(extracellular region);GO:0005615(extracellular space);GO:0005623(cell);GO:0005737(cytoplasm);GO:0…	04080(Neuroactive ligand-receptor interaction);04270(Vascular smooth muscle contraction)	K12333	NA	adrenomedullin [Source:MGI Symbol;Acc:MGI:108058]	protein_coding	12.0166	13.3376	11.3337	3.70022	2.80075	3.50533	3.66648		1.8744	1.93687e-17	9.97596e-15	up	yes
MSTRG.21772	Mfap2	ENSMUST00000071977;ENSMUST00000166376	GO:0001527(microfibril);GO:0048048(embryonic eye morphogenesis);GO:0048050(post-embryonic eye morphogenesis);GO:0048050(post-embryonic eye morphogenesis)	NA	NA	NA	microfibrillar-associated protein 2 [Source:MGI Symbol;Acc:MGI:99559]	protein_coding	0.813317	0.483153	1.35262	0.209825	0.173938	0.355479	3.58351		1.84138	0.000142898	0.00262058	up	yes
MSTRG.31370	Cx3cr1	ENSMUST00000064165;ENSMUST00000215016;ENSMUST00000177637	GO:0001774(microglial cell activation);GO:0002052(positive regulation of neuroblast proliferation);GO:0002881(negative regulation of chronic inflammatory response to non-antigenic stimulus);GO:0002931(response to ischemia);GO:0004896(cytokine receptor activity);GO:0004930(G protein-coupled receptor activity);GO:0004950(chemokine receptor activity);GO:0005623(cell);GO:0005886(plasma membrane);GO:0…	04060(Cytokine-cytokine receptor interaction);04062(Chemokine signaling pathway);04062(Chemokine signaling pathway)	K04192	NA	chemokine (C-X3-C motif) receptor 1 [Source:MGI Symbol;Acc:MGI:1333815]	protein_coding	0.208239	0.264143	0.222495	0.0376026	0.105681	0.0543598	3.51582		1.81386	5.25523e-05	0.00115391	up	yes
MSTRG.15027	Dcc	ENSMUST00000114943;ENSMUST00000073379	GO:0001764(neuron migration);GO:0003713(transcription coactivator activity);GO:0005042(netrin receptor activity);GO:0005515(protein binding);GO:0005886(plasma membrane);GO:0006915(apoptotic process);GO:0007275(multicellular organism development);GO:0007399(nervous system development);GO:0007411(axon guidance);GO:0010976(positive regulation of neuron projection development);GO:0016020(membrane);GO…	04360(Axon guidance);05200(Pathways in cancer);05210(Colorectal cancer);05210(Colorectal cancer)	K06765	NA	deleted in colorectal carcinoma [Source:MGI Symbol;Acc:MGI:94869]	protein_coding	0.488259	0.424984	0.427879	0.0939243	0.164416	0.123648	3.5109		1.81184	2.48984e-10	3.22909e-08	up	yes
ENSMUSG00000079056	Kcnip3	ENSMUST00000028850;ENSMUST00000088538;ENSMUST00000103215	GO:0000122(negative regulation of transcription by RNA polymerase II);GO:0000287(magnesium ion binding);GO:0000978(RNA polymerase II proximal promoter sequence-specific DNA binding);GO:0001046(core promoter sequence-specific DNA binding);GO:0001227(DNA-binding transcription repressor activity, RNA polymerase II-specific);GO:0003677(DNA binding);GO:0005244(voltage-gated ion channel activity);GO:00…	NA	NA	NA	Kv channel interacting protein 3, calsenilin [Source:MGI Symbol;Acc:MGI:1929258]	protein_coding	0.334266	0.360236	0.405846	0.193871	0.0510181	0.070951	3.48388		1.80069	0.000136767	0.00253016	up	yes
ENSMUSG00000102692	Dchs2	ENSMUST00000191829	GO:0005509(calcium ion binding);GO:0005886(plasma membrane);GO:0005911(cell-cell junction);GO:0007155(cell adhesion);GO:0007156(homophilic cell adhesion via plasma membrane adhesion molecules);GO:0016020(membrane);GO:0016021(integral component of membrane);GO:0072006(nephron development);GO:0072137(condensed mesenchymal cell proliferation);GO:0098609(cell-cell adhesion)	NA	NA	NA	dachsous cadherin related 2 [Source:MGI Symbol;Acc:MGI:2685263]	protein_coding	0.200031	0.213467	0.151797	0.060086	0.070961	0.031584	3.47594		1.7974	3.45586e-06	0.000123364	up	yes
ENSMUSG00000041695	Kcnj2	ENSMUST00000042970	GO:0005242(inward rectifier potassium channel activity);GO:0005244(voltage-gated ion channel activity);GO:0005515(protein binding);GO:0005546(phosphatidylinositol-4,5-bisphosphate binding);GO:0005790(smooth endoplasmic reticulum);GO:0005791(rough endoplasmic reticulum);GO:0005794(Golgi apparatus);GO:0005886(plasma membrane);GO:0006811(ion transport);GO:0006813(potassium ion transport);GO:0008076(…	04725(Cholinergic synapse);04921(Oxytocin signaling pathway);04924(Renin secretion);04971(Gastric acid secretion)	K04996	NA	potassium inwardly-rectifying channel, subfamily J, member 2 [Source:MGI Symbol;Acc:MGI:104744]	protein_coding	0.748694	0.726058	0.71501	0.225262	0.280682	0.127966	3.45437		1.78842	1.42915e-08	1.15015e-06	up	yes
MSTRG.11432	Maff	ENSMUST00000096350;ENSMUST00000229130;ENSMUST00000163691;ENSMUST00000229285	GO:0000978(RNA polymerase II proximal promoter sequence-specific DNA binding);GO:0001701(in utero embryonic development);GO:0003677(DNA binding);GO:0003700(DNA-binding transcription factor activity);GO:0005634(nucleus);GO:0005654(nucleoplasm);GO:0005739(mitochondrion);GO:0006355(regulation of transcription, DNA-templated);GO:0035914(skeletal muscle cell differentiation);GO:0043565(sequence-specif…	NA	K09037	NA	v-maf musculoaponeurotic fibrosarcoma oncogene family, protein F (avian) [Source:MGI Symbol;Acc:MGI:96910]	protein_coding	22.5856	24.9482	5.65342	5.09145	6.81036	4.04348	3.33561		1.73795	6.28815e-06	0.000204985	up	yes
ENSMUSG00000054675	Tmem119	ENSMUST00000067853;ENSMUST00000160374	GO:0001503(ossification);GO:0001649(osteoblast differentiation);GO:0001934(positive regulation of protein phosphorylation);GO:0001958(endochondral ossification);GO:0005515(protein binding);GO:0005737(cytoplasm);GO:0005783(endoplasmic reticulum);GO:0005789(endoplasmic reticulum membrane);GO:0005886(plasma membrane);GO:0007283(spermatogenesis);GO:0010628(positive regulation of gene expression);GO:0…	NA	NA	NA	transmembrane protein 119 [Source:MGI Symbol;Acc:MGI:2385228]	protein_coding	0.638505	0.81821	0.685701	0.153796	0.174608	0.319299	3.30772		1.72584	1.0782e-05	0.00032287	up	yes
MSTRG.4869	Sgcd	ENSMUST00000109220;ENSMUST00000077221	GO:0003015(heart process);GO:0005515(protein binding);GO:0005737(cytoplasm);GO:0005856(cytoskeleton);GO:0005886(plasma membrane);GO:0005887(integral component of plasma membrane);GO:0016010(dystrophin-associated glycoprotein complex);GO:0016011(dystroglycan complex);GO:0016012(sarcoglycan complex);GO:0016020(membrane);GO:0016021(integral component of membrane);GO:0016529(sarcoplasmic reticulum);G…	05410(Hypertrophic cardiomyopathy (HCM));05412(Arrhythmogenic right ventricular cardiomyopathy (ARVC));05414(Dilated cardiomyopathy (DCM));05416(Viral myocarditis);05416(Viral myocarditis)	K12563	NA	sarcoglycan, delta (dystrophin-associated glycoprotein) [Source:MGI Symbol;Acc:MGI:1346525]	protein_coding	0.129142	0.147414	0.140152	0.0249193	0.032958	0.068464	3.29828		1.72171	8.1609e-05	0.00165485	up	yes
ENSMUSG00000035948	Acss3	ENSMUST00000165067;ENSMUST00000044668	GO:0000166(nucleotide binding);GO:0003824(catalytic activity);GO:0003987(acetate-CoA ligase activity);GO:0005524(ATP binding);GO:0005739(mitochondrion);GO:0005759(mitochondrial matrix);GO:0008150(biological_process);GO:0016874(ligase activity);GO:0047760(butyrate-CoA ligase activity);GO:0050218(propionate-CoA ligase activity);GO:0050218(propionate-CoA ligase activity)	00640(Propanoate metabolism);00640(Propanoate metabolism)	K01908	EC:6.2.1.17	acyl-CoA synthetase short-chain family member 3 [Source:MGI Symbol;Acc:MGI:2685720]	protein_coding	0.509756	0.395755	0.412225	0.19516	0.0865975	0.119364	3.28513		1.71595	3.93597e-07	1.9987e-05	up	yes
MSTRG.15634	Vldlr	ENSMUST00000167487;ENSMUST00000172302;ENSMUST00000164746;ENSMUST00000047645;ENSMUST00000165761	GO:0005509(calcium ion binding);GO:0005515(protein binding);GO:0005615(extracellular space);GO:0005634(nucleus);GO:0005905(clathrin-coated pit);GO:0006629(lipid metabolic process);GO:0006869(lipid transport);GO:0006897(endocytosis);GO:0006898(receptor-mediated endocytosis);GO:0008202(steroid metabolic process);GO:0008203(cholesterol metabolic process);GO:0009986(cell surface);GO:0016020(membrane)…	NA	NA	NA	very low density lipoprotein receptor [Source:MGI Symbol;Acc:MGI:98935]	protein_coding	9.66761	10.8481	8.8807	2.9113	3.07633	3.02512	3.26165		1.7056	7.29262e-24	6.2602e-21	up	yes
MSTRG.5548	Aldoc	ENSMUST00000017534;ENSMUST00000102478	GO:0003824(catalytic activity);GO:0004332(fructose-bisphosphate aldolase activity);GO:0005737(cytoplasm);GO:0005739(mitochondrion);GO:0005829(cytosol);GO:0006096(glycolytic process);GO:0006915(apoptotic process);GO:0007568(aging);GO:0008092(cytoskeletal protein binding);GO:0016829(lyase activity);GO:0030388(fructose 1,6-bisphosphate metabolic process);GO:0030424(axon);GO:0030855(epithelial cell d…	00010(Glycolysis / Gluconeogenesis);00030(Pentose phosphate pathway);00051(Fructose and mannose metabolism);00051(Fructose and mannose metabolism)	K01623	EC:4.1.2.13	aldolase C, fructose-bisphosphate [Source:MGI Symbol;Acc:MGI:101863]	protein_coding	2.20709	3.08563	2.17081	0.853524	0.766517	0.680648	3.24404		1.69779	1.86272e-10	2.45104e-08	up	yes
MSTRG.20602	Car9	ENSMUST00000030183;ENSMUST00000138073	GO:0001666(response to hypoxia);GO:0002009(morphogenesis of an epithelium);GO:0004089(carbonate dehydratase activity);GO:0005886(plasma membrane);GO:0008270(zinc ion binding);GO:0016020(membrane);GO:0016021(integral component of membrane);GO:0016323(basolateral plasma membrane);GO:0016829(lyase activity);GO:0031528(microvillus membrane);GO:0033574(response to testosterone);GO:0042493(response to …	00910(Nitrogen metabolism);00910(Nitrogen metabolism)	K01672	EC:4.2.1.1	carbonic anhydrase 9 [Source:MGI Symbol;Acc:MGI:2447188]	protein_coding	1.72575	2.37706	1.65316	0.763926	0.469996	0.540893	3.24314		1.69739	1.28104e-08	1.04495e-06	up	yes
MSTRG.11996	Rbfox1	ENSMUST00000056416;ENSMUST00000231194;ENSMUST00000229741;ENSMUST00000231088;ENSMUST00000231031;ENSMUST00000115841;ENSMUST00000230658	GO:0000381(regulation of alternative mRNA splicing, via spliceosome);GO:0003676(nucleic acid binding);GO:0003723(RNA binding);GO:0003729(mRNA binding);GO:0003730(mRNA 3'-UTR binding);GO:0005634(nucleus);GO:0005654(nucleoplasm);GO:0005737(cytoplasm);GO:0005802(trans-Golgi network);GO:0006397(mRNA processing);GO:0007399(nervous system development);GO:0008022(protein C-terminus binding);GO:0008380(R…	NA	K14946	NA	RNA binding protein, fox-1 homolog (C. elegans) 1 [Source:MGI Symbol;Acc:MGI:1926224]	protein_coding	0.330564	0.286419	0.343381	0.107475	0.0961819	0.0940475	3.22589		1.6897	2.92185e-06	0.000107275	up	yes
MSTRG.24759	Rarres2	ENSMUST00000204930;ENSMUST00000204182;ENSMUST00000009425;ENSMUST00000204267	GO:0001523(retinoid metabolic process);GO:0001934(positive regulation of protein phosphorylation);GO:0005102(signaling receptor binding);GO:0005515(protein binding);GO:0005576(extracellular region);GO:0005615(extracellular space);GO:0006935(chemotaxis);GO:0006954(inflammatory response);GO:0008286(insulin receptor signaling pathway);GO:0010759(positive regulation of macrophage chemotaxis);GO:00197…	NA	K10044	NA	retinoic acid receptor responder (tazarotene induced) 2 [Source:MGI Symbol;Acc:MGI:1918910]	protein_coding	1.13266	0.9993	1.01009	0.360227	0.320962	0.295662	3.21651		1.68549	1.40655e-08	1.13704e-06	up	yes
MSTRG.640	Pgk1	ENSMUST00000081593	GO:0000166(nucleotide binding);GO:0004618(phosphoglycerate kinase activity);GO:0005524(ATP binding);GO:0005615(extracellular space);GO:0005737(cytoplasm);GO:0005829(cytosol);GO:0005975(carbohydrate metabolic process);GO:0006094(gluconeogenesis);GO:0006096(glycolytic process);GO:0016301(kinase activity);GO:0016310(phosphorylation);GO:0016525(negative regulation of angiogenesis);GO:0016740(transfer…	00010(Glycolysis / Gluconeogenesis);04066(HIF-1 signaling pathway)	K00927	EC:2.7.2.3	phosphoglycerate kinase 1 [Source:MGI Symbol;Acc:MGI:97555]	protein_coding	381.422	371.16	386.142	122.061	113.61	119.873	3.20276		1.67932	1.01505e-25	9.14919e-23	up	yes
MSTRG.19505	Ciart	ENSMUST00000036418;ENSMUST00000159739;ENSMUST00000161866;ENSMUST00000159863;ENSMUST00000161867;ENSMUST00000161994	GO:0000976(transcription regulatory region sequence-specific DNA binding);GO:0000978(RNA polymerase II proximal promoter sequence-specific DNA binding);GO:0005515(protein binding);GO:0005634(nucleus);GO:0016605(PML body);GO:0032922(circadian regulation of gene expression);GO:0045475(locomotor rhythm);GO:0045892(negative regulation of transcription, DNA-templated);GO:0048511(rhythmic process);GO:0…	NA	K21599	NA	circadian associated repressor of transcription [Source:MGI Symbol;Acc:MGI:2684975]	protein_coding	2.61902	2.67774	1.89966	0.825317	0.559556	0.865041	3.19853		1.67741	7.04917e-09	6.25987e-07	up	yes
MSTRG.275	Zfp449	ENSMUST00000101560	GO:0003676(nucleic acid binding);GO:0003700(DNA-binding transcription factor activity);GO:0005634(nucleus);GO:0006355(regulation of transcription, DNA-templated);GO:0007284(spermatogonial cell division);GO:0046872(metal ion binding)	NA	K09230	NA	zinc finger protein 449 [Source:MGI Symbol;Acc:MGI:1925869]	protein_coding	2.19166	2.51947	2.40307	0.710104	0.710522	0.804552	3.19713		1.67678	5.27686e-12	9.80681e-10	up	yes
MSTRG.6600	Osr1	ENSMUST00000057021;ENSMUST00000217975	GO:0000122(negative regulation of transcription by RNA polymerase II);GO:0000977(RNA polymerase II regulatory region sequence-specific DNA binding);GO:0001655(urogenital system development);GO:0001656(metanephros development);GO:0001657(ureteric bud development);GO:0001823(mesonephros development);GO:0002062(chondrocyte differentiation);GO:0003676(nucleic acid binding);GO:0005515(protein binding)…	NA	NA	NA	odd-skipped related transcription factor 1 [Source:MGI Symbol;Acc:MGI:1344424]	protein_coding	2.10935	2.18981	2.06101	0.633499	0.682432	0.681293	3.18451		1.67107	2.12472e-10	2.77554e-08	up	yes
MSTRG.6115	Hexim2	ENSMUST00000107037;ENSMUST00000150275;ENSMUST00000124928;ENSMUST00000130341;ENSMUST00000062530	GO:0000122(negative regulation of transcription by RNA polymerase II);GO:0004861(cyclin-dependent protein serine/threonine kinase inhibitor activity);GO:0005515(protein binding);GO:0005634(nucleus);GO:0005654(nucleoplasm);GO:0005737(cytoplasm);GO:0005829(cytosol);GO:0016607(nuclear speck);GO:0017069(snRNA binding);GO:0042802(identical protein binding);GO:0045736(negative regulation of cyclin-depe…	NA	K15189	NA	hexamethylene bis-acetamide inducible 2 [Source:MGI Symbol;Acc:MGI:1918309]	protein_coding	0.528045	0.617658	0.467726	0.15068	0.233209	0.12653	3.16099		1.66038	2.47231e-05	0.000627724	up	yes
MSTRG.3108	Epm2a	ENSMUST00000069106	GO:0000045(autophagosome assembly);GO:0001558(regulation of cell growth);GO:0001932(regulation of protein phosphorylation);GO:0004373(glycogen (starch) synthase activity);GO:0004721(phosphoprotein phosphatase activity);GO:0004722(protein serine/threonine phosphatase activity);GO:0004725(protein tyrosine phosphatase activity);GO:0005515(protein binding);GO:0005634(nucleus);GO:0005654(nucleoplasm);…	NA	K14165	3.1.3.48;EC:3.1.3.16	epilepsy, progressive myoclonic epilepsy, type 2 gene alpha [Source:MGI Symbol;Acc:MGI:1341085]	protein_coding	2.48551	3.31091	2.56953	0.733053	0.924573	0.994335	3.15463		1.65747	1.83732e-10	2.45104e-08	up	yes
MSTRG.15988	Adra2a	ENSMUST00000237285;ENSMUST00000036700	GO:0001819(positive regulation of cytokine production);GO:0004930(G protein-coupled receptor activity);GO:0004935(adrenergic receptor activity);GO:0004938(alpha2-adrenergic receptor activity);GO:0005737(cytoplasm);GO:0005886(plasma membrane);GO:0005887(integral component of plasma membrane);GO:0006940(regulation of smooth muscle contraction);GO:0007165(signal transduction);GO:0007186(G protein-co…	NA	NA	NA	adrenergic receptor, alpha 2a [Source:MGI Symbol;Acc:MGI:87934]	protein_coding	4.72282	4.73097	1.91991	1.43624	1.47577	0.715694	3.13523		1.64857	1.41807e-06	5.86319e-05	up	yes
MSTRG.28797	Unc13a	ENSMUST00000030170;ENSMUST00000176426;ENSMUST00000177517;ENSMUST00000176127	GO:0000149(SNARE binding);GO:0001956(positive regulation of neurotransmitter secretion);GO:0005509(calcium ion binding);GO:0005515(protein binding);GO:0005516(calmodulin binding);GO:0005543(phospholipid binding);GO:0005737(cytoplasm);GO:0005798(Golgi-associated vesicle);GO:0005886(plasma membrane);GO:0006887(exocytosis);GO:0007268(chemical synaptic transmission);GO:0007269(neurotransmitter secret…	04721(Synaptic vesicle cycle);04721(Synaptic vesicle cycle)	K15293	NA	unc-13 homolog A [Source:MGI Symbol;Acc:MGI:3051532]	protein_coding	1.53074	1.79453	1.5908	0.560817	0.49213	0.527484	3.11058		1.63719	3.58822e-15	1.0433e-12	up	yes
MSTRG.10010	Gm5624	ENSMUST00000178184;ENSMUST00000227882;ENSMUST00000165769	NA	NA	NA	NA	predicted gene 5624 [Source:MGI Symbol;Acc:MGI:3646247]	protein_coding	0.0209397	0.0313255	0.0475483	0.00991754	0.0133103	0.009557	3.0445		1.60621	3.40697e-06	0.000122101	up	yes
MSTRG.13639	H2-Q7	ENSMUST00000071951;ENSMUST00000078205;ENSMUST00000076256;ENSMUST00000116598	GO:0002376(immune system process);GO:0002474(antigen processing and presentation of peptide antigen via MHC class I);GO:0002476(antigen processing and presentation of endogenous peptide antigen via MHC class Ib);GO:0005615(extracellular space);GO:0007566(embryo implantation);GO:0009897(external side of plasma membrane);GO:0016020(membrane);GO:0016021(integral component of membrane);GO:0030670(pha…	04144(Endocytosis);04145(Phagosome);04218(Cellular senescence);04514(Cell adhesion molecules (CAMs));04612(Antigen processing and presentation);04650(Natural killer cell mediated cytotoxicity);04940(Type I diabetes mellitus);05163(Human cytomegalovirus infection);05165(Human papillomavirus infection);05166(Human T-cell leukemia virus 1 infection);05167(Kaposi sarcoma-associated herpesvirus infect…	K06751	NA	histocompatibility 2, Q region locus 7 [Source:MGI Symbol;Acc:MGI:95936]	protein_coding	0.591019	0.652687	0.525986	0.0827598	0.225755	0.274144	3.03727		1.60278	3.0371e-05	0.000744429	up	yes
MSTRG.12419	Fam162a	ENSMUST00000231351;ENSMUST00000004057	GO:0003674(molecular_function);GO:0005739(mitochondrion);GO:0005829(cytosol);GO:0006915(apoptotic process);GO:0006919(activation of cysteine-type endopeptidase activity involved in apoptotic process);GO:0016020(membrane);GO:0016021(integral component of membrane);GO:0043065(positive regulation of apoptotic process);GO:0051402(neuron apoptotic process);GO:0071456(cellular response to hypoxia);GO:0…	NA	NA	NA	family with sequence similarity 162, member A [Source:MGI Symbol;Acc:MGI:1917436]	protein_coding	94.2814	100.525	95.3925	30.0052	35.5687	30.8267	3.01034		1.58993	2.27424e-22	1.78251e-19	up	yes
ENSMUSG00000025930	Msc	ENSMUST00000027062;ENSMUST00000190719	GO:0000122(negative regulation of transcription by RNA polymerase II);GO:0000978(RNA polymerase II proximal promoter sequence-specific DNA binding);GO:0001227(DNA-binding transcription repressor activity, RNA polymerase II-specific);GO:0003677(DNA binding);GO:0005634(nucleus);GO:0005654(nucleoplasm);GO:0014707(branchiomeric skeletal muscle development);GO:0046983(protein dimerization activity);GO…	NA	K09072	NA	musculin [Source:MGI Symbol;Acc:MGI:1333884]	protein_coding	0.918011	1.06295	0.685348	0.265428	0.16741	0.457976	2.99312		1.58165	3.97263e-05	0.000909969	up	yes
ENSMUSG00000067279	Ppp1r3c	ENSMUST00000087321	GO:0004721(phosphoprotein phosphatase activity);GO:0005515(protein binding);GO:0005975(carbohydrate metabolic process);GO:0005977(glycogen metabolic process);GO:0005978(glycogen biosynthetic process);GO:0006470(protein dephosphorylation);GO:0006605(protein targeting);GO:0019899(enzyme binding);GO:0019903(protein phosphatase binding);GO:0042587(glycogen granule);GO:0043231(intracellular membrane-b…	04910(Insulin signaling pathway);04931(Insulin resistance)	K07189	NA	protein phosphatase 1, regulatory subunit 3C [Source:MGI Symbol;Acc:MGI:1858229]	protein_coding	0.355116	0.510674	0.455879	0.084699	0.211103	0.150316	2.9626		1.56686	0.000180992	0.00319877	up	yes
MSTRG.1911	Gpr35	ENSMUST00000169198;ENSMUST00000189697;ENSMUST00000027489;ENSMUST00000186298;ENSMUST00000064480;ENSMUST00000185421	GO:0004930(G protein-coupled receptor activity);GO:0004950(chemokine receptor activity);GO:0005623(cell);GO:0005886(plasma membrane);GO:0005887(integral component of plasma membrane);GO:0007010(cytoskeleton organization);GO:0007165(signal transduction);GO:0007186(G protein-coupled receptor signaling pathway);GO:0007204(positive regulation of cytosolic calcium ion concentration);GO:0016020(membran…	04080(Neuroactive ligand-receptor interaction);04080(Neuroactive ligand-receptor interaction)	K04276	NA	G protein-coupled receptor 35 [Source:MGI Symbol;Acc:MGI:1929509]	protein_coding	1.21038	0.95121	1.11368	0.46316	0.280689	0.366197	2.95058		1.561	2.21932e-08	1.67396e-06	up	yes
MSTRG.21412	Grik3	ENSMUST00000030676	GO:0001640(adenylate cyclase inhibiting G protein-coupled glutamate receptor activity);GO:0004970(ionotropic glutamate receptor activity);GO:0005216(ion channel activity);GO:0005515(protein binding);GO:0005886(plasma membrane);GO:0005887(integral component of plasma membrane);GO:0006811(ion transport);GO:0007196(adenylate cyclase-inhibiting G protein-coupled glutamate receptor signaling pathway);…	04080(Neuroactive ligand-receptor interaction);04724(Glutamatergic synapse)	K05203	NA	glutamate receptor, ionotropic, kainate 3 [Source:MGI Symbol;Acc:MGI:95816]	protein_coding	0.107559	0.13178	0.104987	0.025773	0.070638	0.023184	2.8791		1.52562	0.000990008	0.0125329	up	yes
MSTRG.23393	Plcxd1	ENSMUST00000086687;ENSMUST00000141066	GO:0006629(lipid metabolic process);GO:0008081(phosphoric diester hydrolase activity);GO:0008081(phosphoric diester hydrolase activity)	NA	NA	NA	phosphatidylinositol-specific phospholipase C, X domain containing 1 [Source:MGI Symbol;Acc:MGI:2685422]	protein_coding	0.747474	0.144222	0.872169	0.167781	0.172839	0.272478	2.87697		1.52455	0.00255675	0.0262474	up	yes
ENSMUSG00000044071	Tafa2	ENSMUST00000238972;ENSMUST00000050756	GO:0005615(extracellular space);GO:0005634(nucleus);GO:0005737(cytoplasm);GO:0007165(signal transduction);GO:0007613(memory);GO:0008542(visual learning);GO:0048018(receptor ligand activity);GO:0048018(receptor ligand activity)	NA	NA	NA	TAFA chemokine like family member 2 [Source:MGI Symbol;Acc:MGI:2143691]	protein_coding	0.236612	0.335311	0.270991	0.0843238	0.12445	0.0851938	2.86736		1.51973	5.8583e-05	0.00125494	up	yes
MSTRG.10289	Gzme	ENSMUST00000089549	GO:0004252(serine-type endopeptidase activity);GO:0005737(cytoplasm);GO:0006508(proteolysis);GO:0008233(peptidase activity);GO:0008236(serine-type peptidase activity);GO:0008626(granzyme-mediated apoptotic signaling pathway);GO:0016787(hydrolase activity);GO:0019835(cytolysis)	NA	NA	NA	granzyme E [Source:MGI Symbol;Acc:MGI:109265]	protein_coding	7.34659	6.96329	9.54325	2.6381	3.00279	2.69852	2.86029		1.51616	5.40675e-09	4.94649e-07	up	yes
MSTRG.11645	Adm2	ENSMUST00000066991	GO:0001525(angiogenesis);GO:0005179(hormone activity);GO:0005576(extracellular region);GO:0006468(protein phosphorylation);GO:0007189(adenylate cyclase-activating G protein-coupled receptor signaling pathway);GO:0007586(digestion);GO:0007631(feeding behavior);GO:0010628(positive regulation of gene expression);GO:0044877(protein-containing complex binding);GO:0045766(positive regulation of angioge…	NA	NA	NA	adrenomedullin 2 [Source:MGI Symbol;Acc:MGI:2675256]	protein_coding	6.49936	6.65988	6.23049	2.21746	2.13228	2.44026	2.85563		1.51381	5.04258e-10	5.90277e-08	up	yes
ENSMUSG00000032649	Colgalt2	ENSMUST00000044311	GO:0005575(cellular_component);GO:0005783(endoplasmic reticulum);GO:0005788(endoplasmic reticulum lumen);GO:0008150(biological_process);GO:0016740(transferase activity);GO:0016757(transferase activity, transferring glycosyl groups);GO:0050211(procollagen galactosyltransferase activity)	00310(Lysine degradation);00514(Other types of O-glycan biosynthesis)	K11703	EC:2.4.1.50	collagen beta(1-O)galactosyltransferase 2 [Source:MGI Symbol;Acc:MGI:2138232]	protein_coding	0.564147	0.767226	0.862332	0.332747	0.168871	0.266676	2.8553		1.51364	3.4137e-06	0.000122101	up	yes
MSTRG.18817	Abhd18	ENSMUST00000159774;ENSMUST00000203892;ENSMUST00000203472;ENSMUST00000203650;ENSMUST00000108078;ENSMUST00000108077	GO:0003674(molecular_function);GO:0005575(cellular_component);GO:0005576(extracellular region);GO:0008150(biological_process);GO:0008150(biological_process)	NA	NA	NA	abhydrolase domain containing 18 [Source:MGI Symbol;Acc:MGI:1915468]	protein_coding	0.705555	0.670663	0.735681	0.275047	0.24928	0.218051	2.84478		1.50831	7.31327e-11	1.07184e-08	up	yes
MSTRG.6497	Slc16a3	ENSMUST00000133029;ENSMUST00000168579;ENSMUST00000154187;ENSMUST00000100130;ENSMUST00000070653;ENSMUST00000129473	GO:0005886(plasma membrane);GO:0005887(integral component of plasma membrane);GO:0008028(monocarboxylic acid transmembrane transporter activity);GO:0015129(lactate transmembrane transporter activity);GO:0015293(symporter activity);GO:0015718(monocarboxylic acid transport);GO:0016020(membrane);GO:0016021(integral component of membrane);GO:0031965(nuclear membrane);GO:0035873(lactate transmembrane …	05230(Central carbon metabolism in cancer);05230(Central carbon metabolism in cancer)	K08180	NA	solute carrier family 16 (monocarboxylic acid transporters), member 3 [Source:MGI Symbol;Acc:MGI:1933438]	protein_coding	79.8812	89.2778	75.4236	32.6606	23.6718	30.9035	2.80369		1.48733	4.45631e-17	2.11405e-14	up	yes
ENSMUSG00000026787	Gad2	ENSMUST00000028123	GO:0000139(Golgi membrane);GO:0003824(catalytic activity);GO:0004351(glutamate decarboxylase activity);GO:0005737(cytoplasm);GO:0005794(Golgi apparatus);GO:0005829(cytosol);GO:0005886(plasma membrane);GO:0006540(glutamate decarboxylation to succinate);GO:0016020(membrane);GO:0016595(glutamate binding);GO:0016829(lyase activity);GO:0016831(carboxy-lyase activity);GO:0019752(carboxylic acid metabol…	00250(Alanine, aspartate and glutamate metabolism);00410(beta-Alanine metabolism);00430(Taurine and hypotaurine metabolism);00650(Butanoate metabolism);04727(GABAergic synapse);04940(Type I diabetes mellitus)	K01580	EC:4.1.1.15	glutamic acid decarboxylase 2 [Source:MGI Symbol;Acc:MGI:95634]	protein_coding	0.261782	0.232021	0.176737	0.0972208	0.0536491	0.0891014	2.79425		1.48246	0.000138303	0.00255436	up	yes
MSTRG.14666	Prelid2	ENSMUST00000235606;ENSMUST00000070949	GO:0005739(mitochondrion);GO:0005758(mitochondrial intermembrane space);GO:0015914(phospholipid transport);GO:1990050(phosphatidic acid transfer activity);GO:1990050(phosphatidic acid transfer activity)	NA	NA	NA	PRELI domain containing 2 [Source:MGI Symbol;Acc:MGI:1924869]	protein_coding	11.298	11.8739	10.7013	3.15392	4.47181	4.53027	2.78654		1.47848	2.0057e-11	3.37914e-09	up	yes
MSTRG.3233	Arg1	ENSMUST00000020161	GO:0000050(urea cycle);GO:0001889(liver development);GO:0001938(positive regulation of endothelial cell proliferation);GO:0002250(adaptive immune response);GO:0002376(immune system process);GO:0004053(arginase activity);GO:0005615(extracellular space);GO:0005737(cytoplasm);GO:0005741(mitochondrial outer membrane);GO:0005829(cytosol);GO:0006525(arginine metabolic process);GO:0007565(female pregnan…	00220(Arginine biosynthesis);00330(Arginine and proline metabolism);05146(Amoebiasis)	K01476	EC:3.5.3.1	arginase, liver [Source:MGI Symbol;Acc:MGI:88070]	protein_coding	0.944793	1.45481	1.28131	0.464752	0.44	0.425911	2.76623		1.46792	1.31882e-06	5.54183e-05	up	yes
MSTRG.10466	Stmn4	ENSMUST00000074523;ENSMUST00000120229;ENSMUST00000118426;ENSMUST00000134440;ENSMUST00000121955;ENSMUST00000152093	GO:0005737(cytoplasm);GO:0005794(Golgi apparatus);GO:0007019(microtubule depolymerization);GO:0015631(tubulin binding);GO:0030424(axon);GO:0030426(growth cone);GO:0031110(regulation of microtubule polymerization or depolymerization);GO:0031175(neuron projection development);GO:0042995(cell projection);GO:0043005(neuron projection);GO:0051493(regulation of cytoskeleton organization);GO:0051493(reg…	NA	NA	NA	stathmin-like 4 [Source:MGI Symbol;Acc:MGI:1931224]	protein_coding	1.58453	1.72979	1.55094	0.596403	0.471982	0.700158	2.751		1.45996	7.55961e-07	3.50327e-05	up	yes
MSTRG.2698	Dusp23	ENSMUST00000027826	GO:0004721(phosphoprotein phosphatase activity);GO:0004725(protein tyrosine phosphatase activity);GO:0005634(nucleus);GO:0005654(nucleoplasm);GO:0005737(cytoplasm);GO:0005829(cytosol);GO:0006470(protein dephosphorylation);GO:0008138(protein tyrosine/serine/threonine phosphatase activity);GO:0016311(dephosphorylation);GO:0016787(hydrolase activity);GO:0016791(phosphatase activity);GO:0035335(pepti…	NA	K14165	3.1.3.48;EC:3.1.3.16	dual specificity phosphatase 23 [Source:MGI Symbol;Acc:MGI:1915690]	protein_coding	1.34781	0.831616	1.04208	0.363212	0.341306	0.473143	2.73551		1.45181	8.33649e-05	0.00168101	up	yes
MSTRG.22060	Kcnab2	ENSMUST00000238252;ENSMUST00000160884;ENSMUST00000238738;ENSMUST00000161496;ENSMUST00000159840;ENSMUST00000162017;ENSMUST00000159435;ENSMUST00000238715;ENSMUST00000030768;ENSMUST00000105648;ENSMUST00000161236;ENSMUST00000159186	GO:0002244(hematopoietic progenitor cell differentiation);GO:0004033(aldo-keto reductase (NADP) activity);GO:0005244(voltage-gated ion channel activity);GO:0005249(voltage-gated potassium channel activity);GO:0005515(protein binding);GO:0005737(cytoplasm);GO:0005829(cytosol);GO:0005856(cytoskeleton);GO:0005874(microtubule);GO:0005886(plasma membrane);GO:0006811(ion transport);GO:0006813(potassium…	NA	K04883	NA	potassium voltage-gated channel, shaker-related subfamily, beta member 2 [Source:MGI Symbol;Acc:MGI:109239]	protein_coding	1.35423	1.31755	1.05531	0.486317	0.451258	0.425677	2.73397		1.451	3.4973e-09	3.3182e-07	up	yes
MSTRG.26765	Ldha	ENSMUST00000132157;ENSMUST00000209984;ENSMUST00000133062;ENSMUST00000048209;ENSMUST00000005051;ENSMUST00000210815;ENSMUST00000210968;ENSMUST00000147535;ENSMUST00000210631;ENSMUST00000210467;ENSMUST00000092621;ENSMUST00000125862	GO:0001666(response to hypoxia);GO:0003824(catalytic activity);GO:0004457(lactate dehydrogenase activity);GO:0004459(L-lactate dehydrogenase activity);GO:0005515(protein binding);GO:0005737(cytoplasm);GO:0005739(mitochondrion);GO:0005829(cytosol);GO:0005975(carbohydrate metabolic process);GO:0006089(lactate metabolic process);GO:0007584(response to nutrient);GO:0009749(response to glucose);GO:001…	00010(Glycolysis / Gluconeogenesis);00270(Cysteine and methionine metabolism);00620(Pyruvate metabolism);00640(Propanoate metabolism);04066(HIF-1 signaling pathway);04922(Glucagon signaling pathway);05230(Central carbon metabolism in cancer);05230(Central carbon metabolism in cancer)	K00016	EC:1.1.1.27	lactate dehydrogenase A [Source:MGI Symbol;Acc:MGI:96759]	protein_coding	325.072	350.994	317.245	133.131	114.32	119.472	2.70714		1.43677	5.972e-19	3.47282e-16	up	yes
MSTRG.28454	Ppp1r3b	ENSMUST00000210337;ENSMUST00000211648;ENSMUST00000070481	GO:0000164(protein phosphatase type 1 complex);GO:0004721(phosphoprotein phosphatase activity);GO:0005515(protein binding);GO:0005975(carbohydrate metabolic process);GO:0005977(glycogen metabolic process);GO:0005979(regulation of glycogen biosynthetic process);GO:0005981(regulation of glycogen catabolic process);GO:0006470(protein dephosphorylation);GO:0019888(protein phosphatase regulator activi…	04910(Insulin signaling pathway);04931(Insulin resistance);04931(Insulin resistance)	K07189	NA	protein phosphatase 1, regulatory subunit 3B [Source:MGI Symbol;Acc:MGI:2177268]	protein_coding	3.96697	4.52118	3.91068	1.46962	1.48277	1.65178	2.69296		1.42919	1.66567e-12	3.26381e-10	up	yes
MSTRG.10855	Npr3	ENSMUST00000066529;ENSMUST00000228603;ENSMUST00000228489	GO:0001501(skeletal system development);GO:0002158(osteoclast proliferation);GO:0007193(adenylate cyclase-inhibiting G protein-coupled receptor signaling pathway);GO:0007194(negative regulation of adenylate cyclase activity);GO:0007200(phospholipase C-activating G protein-coupled receptor signaling pathway);GO:0008217(regulation of blood pressure);GO:0008528(G protein-coupled peptide receptor act…	NA	K12325	NA	natriuretic peptide receptor 3 [Source:MGI Symbol;Acc:MGI:97373]	protein_coding	3.56822	3.46712	3.47713	1.41639	1.27008	1.28589	2.64641		1.40404	1.03334e-14	2.78029e-12	up	yes
MSTRG.30387	Rab39	ENSMUST00000068449	GO:0000166(nucleotide binding);GO:0003924(GTPase activity);GO:0005515(protein binding);GO:0005525(GTP binding);GO:0005623(cell);GO:0005764(lysosome);GO:0005886(plasma membrane);GO:0006886(intracellular protein transport);GO:0006914(autophagy);GO:0012505(endomembrane system);GO:0015031(protein transport);GO:0016020(membrane);GO:0030670(phagocytic vesicle membrane);GO:0031410(cytoplasmic vesicle);G…	NA	K07924	NA	RAB39, member RAS oncogene family [Source:MGI Symbol;Acc:MGI:2442855]	protein_coding	0.444343	0.548159	0.580105	0.154252	0.272871	0.168845	2.63874		1.39985	0.000121997	0.00230528	up	yes
MSTRG.11105	Angpt1	ENSMUST00000022921	GO:0001525(angiogenesis);GO:0001541(ovarian follicle development);GO:0001569(branching involved in blood vessel morphogenesis);GO:0001570(vasculogenesis);GO:0001701(in utero embryonic development);GO:0001933(negative regulation of protein phosphorylation);GO:0001934(positive regulation of protein phosphorylation);GO:0002040(sprouting angiogenesis);GO:0002092(positive regulation of receptor intern…	04010(MAPK signaling pathway);04014(Ras signaling pathway);04015(Rap1 signaling pathway);04066(HIF-1 signaling pathway);04151(PI3K-Akt signaling pathway);05323(Rheumatoid arthritis)	K05465	NA	angiopoietin 1 [Source:MGI Symbol;Acc:MGI:108448]	protein_coding	2.06993	2.27825	2.7623	1.03021	0.474561	1.19272	2.63596		1.39833	4.44386e-06	0.000152299	up	yes
MSTRG.408	F8	ENSMUST00000033539;ENSMUST00000151772;ENSMUST00000147349;ENSMUST00000114085	GO:0005507(copper ion binding);GO:0005576(extracellular region);GO:0005615(extracellular space);GO:0006953(acute-phase response);GO:0007596(blood coagulation);GO:0007597(blood coagulation, intrinsic pathway);GO:0007599(hemostasis);GO:0016491(oxidoreductase activity);GO:0030168(platelet activation);GO:0046872(metal ion binding);GO:0055114(oxidation-reduction process);GO:0055114(oxidation-reduction…	04610(Complement and coagulation cascades);04610(Complement and coagulation cascades)	K03899	NA	coagulation factor VIII [Source:MGI Symbol;Acc:MGI:88383]	protein_coding	0.0992551	0.0739025	0.0893994	0.0288146	0.0410217	0.029799	2.63518		1.3979	0.000597023	0.00833659	up	yes
MSTRG.26895	Aldh1a3	ENSMUST00000015278;ENSMUST00000174209;ENSMUST00000174215;ENSMUST00000174701	GO:0001758(retinal dehydrogenase activity);GO:0002072(optic cup morphogenesis involved in camera-type eye development);GO:0002138(retinoic acid biosynthetic process);GO:0004028(3-chloroallyl aldehyde dehydrogenase activity);GO:0004029(aldehyde dehydrogenase (NAD) activity);GO:0004030(aldehyde dehydrogenase [NAD(P)+] activity);GO:0005737(cytoplasm);GO:0006081(cellular aldehyde metabolic process);G…	00010(Glycolysis / Gluconeogenesis);00340(Histidine metabolism);00350(Tyrosine metabolism);00360(Phenylalanine metabolism);00410(beta-Alanine metabolism);00980(Metabolism of xenobiotics by cytochrome P450);00982(Drug metabolism - cytochrome P450);05204(Chemical carcinogenesis);05204(Chemical carcinogenesis)	K00129	EC:1.2.1.5	aldehyde dehydrogenase family 1, subfamily A3 [Source:MGI Symbol;Acc:MGI:1861722]	protein_coding	8.71578	8.50288	8.51064	3.09393	3.26977	3.42652	2.62806		1.394	3.64012e-16	1.42653e-13	up	yes
MSTRG.25694	Kcna1	ENSMUST00000055168;ENSMUST00000203094	GO:0001964(startle response);GO:0005216(ion channel activity);GO:0005244(voltage-gated ion channel activity);GO:0005249(voltage-gated potassium channel activity);GO:0005251(delayed rectifier potassium channel activity);GO:0005267(potassium channel activity);GO:0005515(protein binding);GO:0005783(endoplasmic reticulum);GO:0005829(cytosol);GO:0005886(plasma membrane);GO:0005887(integral component o…	NA	NA	NA	potassium voltage-gated channel, shaker-related subfamily, member 1 [Source:MGI Symbol;Acc:MGI:96654]	protein_coding	1.45844	1.51217	1.25057	0.493014	0.686417	0.42752	2.62682		1.39332	2.90566e-07	1.53608e-05	up	yes
MSTRG.23811	Vkorc1l1	ENSMUST00000051758;ENSMUST00000201855;ENSMUST00000073945	GO:0005783(endoplasmic reticulum);GO:0005789(endoplasmic reticulum membrane);GO:0016020(membrane);GO:0016021(integral component of membrane);GO:0016491(oxidoreductase activity);GO:0017187(peptidyl-glutamic acid carboxylation);GO:0034599(cellular response to oxidative stress);GO:0042373(vitamin K metabolic process);GO:0047057(vitamin-K-epoxide reductase (warfarin-sensitive) activity);GO:0048038(qu…	00130(Ubiquinone and other terpenoid-quinone biosynthesis);00130(Ubiquinone and other terpenoid-quinone biosynthesis)	K05357	EC:1.17.4.4	vitamin K epoxide reductase complex, subunit 1-like 1 [Source:MGI Symbol;Acc:MGI:1916818]	protein_coding	11.1126	10.8628	7.46462	3.77138	4.11399	3.35884	2.61824		1.38859	6.22533e-13	1.30493e-10	up	yes
MSTRG.6035	Mpp2	ENSMUST00000017458;ENSMUST00000100398	GO:0005515(protein binding);GO:0005737(cytoplasm);GO:0005856(cytoskeleton);GO:0014069(postsynaptic density);GO:0016020(membrane);GO:0030054(cell junction);GO:0030165(PDZ domain binding);GO:0030425(dendrite);GO:0032590(dendrite membrane);GO:0042995(cell projection);GO:0043197(dendritic spine);GO:0043198(dendritic shaft);GO:0044325(ion channel binding);GO:0045202(synapse);GO:0051260(protein homooli…	NA	NA	NA	membrane protein, palmitoylated 2 (MAGUK p55 subfamily member 2) [Source:MGI Symbol;Acc:MGI:1858257]	protein_coding	1.75018	1.93986	1.45964	0.668634	0.650228	0.664017	2.59707		1.37688	2.0451e-08	1.58228e-06	up	yes
ENSMUSG00000040570	Rundc3b	ENSMUST00000047485;ENSMUST00000115378	GO:0003674(molecular_function);GO:0005575(cellular_component);GO:0008150(biological_process);GO:0008150(biological_process)	NA	NA	NA	RUN domain containing 3B [Source:MGI Symbol;Acc:MGI:2685286]	protein_coding	0.240111	0.344413	0.21622	0.0652225	0.120024	0.124643	2.58396		1.36958	0.00108923	0.0135418	up	yes
MSTRG.28831	Klf2	ENSMUST00000067912	GO:0000122(negative regulation of transcription by RNA polymerase II);GO:0000790(nuclear chromatin);GO:0000902(cell morphogenesis);GO:0000981(DNA-binding transcription factor activity, RNA polymerase II-specific);GO:0001701(in utero embryonic development);GO:0003676(nucleic acid binding);GO:0003677(DNA binding);GO:0003700(DNA-binding transcription factor activity);GO:0005515(protein binding);GO:0…	04068(FoxO signaling pathway);04371(Apelin signaling pathway);05418(Fluid shear stress and atherosclerosis)	K17845	NA	Kruppel-like factor 2 (lung) [Source:MGI Symbol;Acc:MGI:1342772]	protein_coding	2.24961	3.06247	3.17376	1.08052	0.930597	1.28457	2.57483		1.36448	5.69537e-07	2.7824e-05	up	yes
ENSMUSG00000028176	Lrrc7	ENSMUST00000106044;ENSMUST00000238317;ENSMUST00000199890;ENSMUST00000200137;ENSMUST00000200196	GO:0005515(protein binding);GO:0005654(nucleoplasm);GO:0005813(centrosome);GO:0005829(cytosol);GO:0005886(plasma membrane);GO:0005886(plasma membrane)	NA	NA	NA	leucine rich repeat containing 7 [Source:MGI Symbol;Acc:MGI:2676665]	protein_coding	0.105323	0.078933	0.0974579	0.031265	0.0145383	0.0644391	2.55541		1.35355	0.00567728	0.048049	up	yes
MSTRG.2707	Ifi204;Ifi211;Mndal	ENSMUST00000111214;ENSMUST00000009340;ENSMUST00000188804;ENSMUST00000186442;ENSMUST00000190651	GO:0000122(negative regulation of transcription by RNA polymerase II);GO:0000978(RNA polymerase II proximal promoter sequence-specific DNA binding);GO:0001227(DNA-binding transcription repressor activity, RNA polymerase II-specific);GO:0002218(activation of innate immune response);GO:0003690(double-stranded DNA binding);GO:0003712(transcription coregulator activity);GO:0005515(protein binding);GO…	04621(NOD-like receptor signaling pathway)	K20914	NA	interferon activated gene 204 [Source:MGI Symbol;Acc:MGI:96429];interferon activated gene 211 [Source:MGI Symbol;Acc:MGI:3041120];myeloid nuclear differentiation antigen like [Source:MGI Symbol;Acc:MGI:3780953]	protein_coding	2.85985	2.83294	2.55842	1.05863	1.0389	1.14543	2.54435		1.34729	4.30286e-12	8.07997e-10	up	yes
ENSMUSG00000021803	Cdhr1	ENSMUST00000022337	GO:0005509(calcium ion binding);GO:0005515(protein binding);GO:0005886(plasma membrane);GO:0005887(integral component of plasma membrane);GO:0007155(cell adhesion);GO:0007156(homophilic cell adhesion via plasma membrane adhesion molecules);GO:0008594(photoreceptor cell morphogenesis);GO:0009987(cellular process);GO:0016020(membrane);GO:0016021(integral component of membrane);GO:0035845(photorecep…	NA	K16501	NA	cadherin-related family member 1 [Source:MGI Symbol;Acc:MGI:2157782]	protein_coding	0.618057	0.516263	0.549171	0.168864	0.211273	0.281715	2.54361		1.34688	1.67174e-05	0.000461507	up	yes
ENSMUSG00000060548	Tnfrsf19	ENSMUST00000111234;ENSMUST00000225730;ENSMUST00000111236;ENSMUST00000224371	GO:0001942(hair follicle development);GO:0005515(protein binding);GO:0005576(extracellular region);GO:0005886(plasma membrane);GO:0016020(membrane);GO:0016021(integral component of membrane);GO:0038023(signaling receptor activity);GO:0043123(positive regulation of I-kappaB kinase/NF-kappaB signaling);GO:0046330(positive regulation of JNK cascade);GO:0046330(positive regulation of JNK cascade)	04060(Cytokine-cytokine receptor interaction);04060(Cytokine-cytokine receptor interaction)	K05155	NA	tumor necrosis factor receptor superfamily, member 19 [Source:MGI Symbol;Acc:MGI:1352474]	protein_coding	0.221304	0.268974	0.126511	0.0935971	0.0288931	0.120283	2.5406		1.34517	0.00642321	0.0524893	up	yes
MSTRG.25662	Tpi1	ENSMUST00000172132;ENSMUST00000149610	GO:0003824(catalytic activity);GO:0004807(triose-phosphate isomerase activity);GO:0005737(cytoplasm);GO:0005829(cytosol);GO:0006006(glucose metabolic process);GO:0006094(gluconeogenesis);GO:0006096(glycolytic process);GO:0007275(multicellular organism development);GO:0008929(methylglyoxal synthase activity);GO:0016829(lyase activity);GO:0016853(isomerase activity);GO:0019242(methylglyoxal biosynt…	00010(Glycolysis / Gluconeogenesis);00051(Fructose and mannose metabolism);00562(Inositol phosphate metabolism);00562(Inositol phosphate metabolism)	K01803	EC:5.3.1.1	triosephosphate isomerase 1 [Source:MGI Symbol;Acc:MGI:98797]	protein_coding	271.136	285.238	256.681	114.479	97.4558	108.818	2.53484		1.34189	8.51395e-17	3.74344e-14	up	yes
MSTRG.10110	Fbxo34	ENSMUST00000163324;ENSMUST00000168833;ENSMUST00000095941;ENSMUST00000226395;ENSMUST00000228740;ENSMUST00000043112;ENSMUST00000228668;ENSMUST00000226432;ENSMUST00000165714	GO:0003674(molecular_function);GO:0005515(protein binding);GO:0008150(biological_process);GO:0008150(biological_process)	NA	K10311	NA	F-box protein 34 [Source:MGI Symbol;Acc:MGI:1926188]	protein_coding	1.28828	3.9092	3.8637	0.725554	1.02232	1.83521	2.52887		1.33849	0.000651251	0.00892006	up	yes
MSTRG.1630	Igfbp5	ENSMUST00000027377	GO:0001558(regulation of cell growth);GO:0001649(osteoblast differentiation);GO:0001968(fibronectin binding);GO:0005520(insulin-like growth factor binding);GO:0005576(extracellular region);GO:0007565(female pregnancy);GO:0007568(aging);GO:0014912(negative regulation of smooth muscle cell migration);GO:0016942(insulin-like growth factor binding protein complex);GO:0017148(negative regulation of tr…	NA	NA	NA	insulin-like growth factor binding protein 5 [Source:MGI Symbol;Acc:MGI:96440]	protein_coding	39.4324	36.0279	41.7346	15.7382	15.3248	15.3462	2.52525		1.33643	4.94502e-18	2.62188e-15	up	yes
MSTRG.29600	Pgr	ENSMUST00000098986;ENSMUST00000189181	GO:0000978(RNA polymerase II proximal promoter sequence-specific DNA binding);GO:0001228(DNA-binding transcription activator activity, RNA polymerase II-specific);GO:0001542(ovulation from ovarian follicle);GO:0002070(epithelial cell maturation);GO:0003677(DNA binding);GO:0003700(DNA-binding transcription factor activity);GO:0003707(steroid hormone receptor activity);GO:0004879(nuclear receptor a…	04114(Oocyte meiosis);04914(Progesterone-mediated oocyte maturation);04915(Estrogen signaling pathway);05224(Breast cancer);05224(Breast cancer)	K08556	NA	progesterone receptor [Source:MGI Symbol;Acc:MGI:97567]	protein_coding	3.03248	2.43868	2.67936	1.0072	1.17436	1.05611	2.51741		1.33194	1.12121e-10	1.57907e-08	up	yes
MSTRG.31067	Trf	ENSMUST00000035158;ENSMUST00000112645;ENSMUST00000126359;ENSMUST00000165296;ENSMUST00000170904;ENSMUST00000168142	GO:0005515(protein binding);GO:0005576(extracellular region);GO:0005604(basement membrane);GO:0005615(extracellular space);GO:0005623(cell);GO:0005768(endosome);GO:0005769(early endosome);GO:0005770(late endosome);GO:0005905(clathrin-coated pit);GO:0006811(ion transport);GO:0006826(iron ion transport);GO:0006879(cellular iron ion homeostasis);GO:0007015(actin filament organization);GO:0007257(act…	04066(HIF-1 signaling pathway);04216(Ferroptosis);04978(Mineral absorption);04978(Mineral absorption)	K14736	NA	transferrin [Source:MGI Symbol;Acc:MGI:98821]	protein_coding	1.65859	2.34277	2.02754	0.801559	0.930517	0.670746	2.50909		1.32717	6.19399e-07	3.01781e-05	up	yes
MSTRG.30944	Plod2	ENSMUST00000160359;ENSMUST00000070522	GO:0001666(response to hypoxia);GO:0005506(iron ion binding);GO:0005783(endoplasmic reticulum);GO:0008475(procollagen-lysine 5-dioxygenase activity);GO:0016020(membrane);GO:0016491(oxidoreductase activity);GO:0016705(oxidoreductase activity, acting on paired donors, with incorporation or reduction of molecular oxygen);GO:0017185(peptidyl-lysine hydroxylation);GO:0030867(rough endoplasmic reticulu…	00310(Lysine degradation);00310(Lysine degradation)	K13645	EC:1.14.11.4	procollagen lysine, 2-oxoglutarate 5-dioxygenase 2 [Source:MGI Symbol;Acc:MGI:1347007]	protein_coding	91.7537	96.7353	90.4986	34.9393	37.3848	39.1442	2.50284		1.32357	5.57821e-17	2.51396e-14	up	yes
MSTRG.25073	Actg2	ENSMUST00000075161;ENSMUST00000141904;ENSMUST00000121731;ENSMUST00000205926;ENSMUST00000152029	GO:0000166(nucleotide binding);GO:0005524(ATP binding);GO:0005737(cytoplasm);GO:0005856(cytoskeleton);GO:0010628(positive regulation of gene expression);GO:0015629(actin cytoskeleton);GO:0030027(lamellipodium);GO:0030175(filopodium);GO:0032982(myosin filament);GO:0044297(cell body);GO:0071944(cell periphery);GO:0090131(mesenchyme migration);GO:0090131(mesenchyme migration)	04270(Vascular smooth muscle contraction);04270(Vascular smooth muscle contraction)	K12315	NA	actin, gamma 2, smooth muscle, enteric [Source:MGI Symbol;Acc:MGI:104589]	protein_coding	22.4198	24.0501	20.5201	8.72073	8.78269	9.52972	2.47807		1.30922	5.53294e-14	1.3299e-11	up	yes
MSTRG.18298	Kcnb1	ENSMUST00000207917;ENSMUST00000059826	GO:0000149(SNARE binding);GO:0001508(action potential);GO:0005216(ion channel activity);GO:0005244(voltage-gated ion channel activity);GO:0005249(voltage-gated potassium channel activity);GO:0005251(delayed rectifier potassium channel activity);GO:0005267(potassium channel activity);GO:0005515(protein binding);GO:0005623(cell);GO:0005783(endoplasmic reticulum);GO:0005886(plasma membrane);GO:00068…	NA	K04885	NA	potassium voltage gated channel, Shab-related subfamily, member 1 [Source:MGI Symbol;Acc:MGI:96666]	protein_coding	0.178031	0.158743	0.316345	0.113924	0.0944588	0.0556252	2.47386		1.30676	0.00029815	0.0047946	up	yes
MSTRG.19808	Tmem167b	ENSMUST00000090546;ENSMUST00000106622	GO:0000139(Golgi membrane);GO:0003674(molecular_function);GO:0005794(Golgi apparatus);GO:0016020(membrane);GO:0016021(integral component of membrane);GO:0016021(integral component of membrane)	NA	NA	NA	transmembrane protein 167B [Source:MGI Symbol;Acc:MGI:1914745]	protein_coding	12.8398	13.3858	12.4587	10.3349	2.72207	2.63106	2.46585		1.30209	0.000538566	0.00769312	up	yes
MSTRG.2000	Serpinb2;Serpinb10	ENSMUST00000009356;ENSMUST00000064916;ENSMUST00000182198	GO:0004867(serine-type endopeptidase inhibitor activity);GO:0005576(extracellular region);GO:0005615(extracellular space);GO:0005737(cytoplasm);GO:0010466(negative regulation of peptidase activity);GO:0010951(negative regulation of endopeptidase activity);GO:0030414(peptidase inhibitor activity);GO:0042060(wound healing);GO:0043066(negative regulation of apoptotic process);GO:0005654(nucleoplasm)…	04610(Complement and coagulation cascades);05146(Amoebiasis)	K19821;K13963	NA	serine (or cysteine) peptidase inhibitor, clade B, member 2 [Source:MGI Symbol;Acc:MGI:97609];serine (or cysteine) peptidase inhibitor, clade B (ovalbumin), member 10 [Source:MGI Symbol;Acc:MGI:2138648]	protein_coding	0.678434	0.490642	0.63709	0.180555	0.257512	0.295369	2.46261		1.30019	1.6887e-05	0.000465478	up	yes
MSTRG.7983	Pfkp	ENSMUST00000021614;ENSMUST00000138703;ENSMUST00000142972;ENSMUST00000136585	GO:0000166(nucleotide binding);GO:0003824(catalytic activity);GO:0003872(6-phosphofructokinase activity);GO:0005524(ATP binding);GO:0005737(cytoplasm);GO:0005829(cytosol);GO:0005945(6-phosphofructokinase complex);GO:0006002(fructose 6-phosphate metabolic process);GO:0006007(glucose catabolic process);GO:0006096(glycolytic process);GO:0008152(metabolic process);GO:0016020(membrane);GO:0016208(AMP …	00010(Glycolysis / Gluconeogenesis);00030(Pentose phosphate pathway);00051(Fructose and mannose metabolism);00052(Galactose metabolism);03018(RNA degradation);04152(AMPK signaling pathway);04919(Thyroid hormone signaling pathway);05230(Central carbon metabolism in cancer);05230(Central carbon metabolism in cancer)	K00850	EC:2.7.1.11	phosphofructokinase, platelet [Source:MGI Symbol;Acc:MGI:1891833]	protein_coding	5.41845	6.38674	4.95819	2.4969	2.18662	2.15011	2.45307		1.29459	3.55018e-14	8.9303e-12	up	yes
MSTRG.8590	Dok3	ENSMUST00000223563;ENSMUST00000047877	GO:0005515(protein binding);GO:0005737(cytoplasm);GO:0005886(plasma membrane);GO:0007265(Ras protein signal transduction);GO:0016020(membrane);GO:0016020(membrane)	NA	NA	NA	docking protein 3 [Source:MGI Symbol;Acc:MGI:1351490]	protein_coding	0.367335	0.341106	0.699997	0.253117	0.171633	0.149726	2.45169		1.29378	0.00190181	0.0207908	up	yes
MSTRG.13271	Rgs11	ENSMUST00000025020;ENSMUST00000122058	GO:0007186(G protein-coupled receptor signaling pathway);GO:0031681(G-protein beta-subunit binding);GO:0032991(protein-containing complex);GO:0035556(intracellular signal transduction);GO:0035556(intracellular signal transduction)	NA	K16449	NA	regulator of G-protein signaling 11 [Source:MGI Symbol;Acc:MGI:1354739]	protein_coding	0.562406	0.949638	0.765752	0.322255	0.352809	0.254037	2.45162		1.29373	2.44006e-05	0.000622165	up	yes
ENSMUSG00000040552	C3ar1	ENSMUST00000042081	GO:0001850(complement component C3a binding);GO:0002430(complement receptor mediated signaling pathway);GO:0002462(tolerance induction to nonself antigen);GO:0004875(complement receptor activity);GO:0004876(complement component C3a receptor activity);GO:0004930(G protein-coupled receptor activity);GO:0005623(cell);GO:0005886(plasma membrane);GO:0006935(chemotaxis);GO:0006954(inflammatory response…	04080(Neuroactive ligand-receptor interaction);04610(Complement and coagulation cascades);05150(Staphylococcus aureus infection)	K04009	NA	complement component 3a receptor 1 [Source:MGI Symbol;Acc:MGI:1097680]	protein_coding	0.48473	0.477972	0.383736	0.147771	0.143022	0.26203	2.43557		1.28426	0.000273873	0.00449548	up	yes
MSTRG.29497	Egln1	ENSMUST00000034469	GO:0001666(response to hypoxia);GO:0005506(iron ion binding);GO:0005623(cell);GO:0005634(nucleus);GO:0005737(cytoplasm);GO:0005829(cytosol);GO:0006879(cellular iron ion homeostasis);GO:0008198(ferrous iron binding);GO:0014069(postsynaptic density);GO:0016491(oxidoreductase activity);GO:0016705(oxidoreductase activity, acting on paired donors, with incorporation or reduction of molecular oxygen);G…	04066(HIF-1 signaling pathway);05200(Pathways in cancer);05211(Renal cell carcinoma)	K09592	EC:1.14.11.29	egl-9 family hypoxia-inducible factor 1 [Source:MGI Symbol;Acc:MGI:1932286]	protein_coding	26.9974	29.9063	26.1438	11.2975	10.6757	12.1794	2.43166		1.28194	4.99005e-15	1.40556e-12	up	yes
MSTRG.3328	Tspyl4	ENSMUST00000047935	GO:0003674(molecular_function);GO:0005575(cellular_component);GO:0005634(nucleus);GO:0006334(nucleosome assembly);GO:0008150(biological_process)	NA	K11287	NA	TSPY-like 4 [Source:MGI Symbol;Acc:MGI:106393]	protein_coding	2.96376	2.73705	2.40405	1.104	0.996803	1.24751	2.42057		1.27535	4.15536e-08	2.91473e-06	up	yes
MSTRG.21310	Slc2a1	ENSMUST00000030398;ENSMUST00000208090;ENSMUST00000144329;ENSMUST00000134105	GO:0001666(response to hypoxia);GO:0001939(female pronucleus);GO:0005355(glucose transmembrane transporter activity);GO:0005515(protein binding);GO:0005737(cytoplasm);GO:0005829(cytosol);GO:0005886(plasma membrane);GO:0005887(integral component of plasma membrane);GO:0005901(caveola);GO:0005911(cell-cell junction);GO:0006970(response to osmotic stress);GO:0007565(female pregnancy);GO:0008643(carb…	04066(HIF-1 signaling pathway);04911(Insulin secretion);04919(Thyroid hormone signaling pathway);04920(Adipocytokine signaling pathway);04922(Glucagon signaling pathway);04931(Insulin resistance);04976(Bile secretion);05166(Human T-cell leukemia virus 1 infection);05200(Pathways in cancer);05211(Renal cell carcinoma);05230(Central carbon metabolism in cancer);05230(Central carbon metabolism in ca…	K07299	NA	solute carrier family 2 (facilitated glucose transporter), member 1 [Source:MGI Symbol;Acc:MGI:95755]	protein_coding	156.948	164.973	143.373	63.0219	63.9135	65.3672	2.4196		1.27477	7.4759e-16	2.75037e-13	up	yes
MSTRG.24865	Prr15	ENSMUST00000059138	GO:0003674(molecular_function);GO:0005575(cellular_component);GO:0007275(multicellular organism development);GO:0008150(biological_process)	NA	NA	NA	proline rich 15 [Source:MGI Symbol;Acc:MGI:1925254]	protein_coding	0.291038	0.238523	0.323654	0.0552395	0.0932352	0.204541	2.41693		1.27318	0.00718697	0.0569994	up	yes
MSTRG.20832	Pappa	ENSMUST00000084501	GO:0004175(endopeptidase activity);GO:0004222(metalloendopeptidase activity);GO:0005576(extracellular region);GO:0005615(extracellular space);GO:0006508(proteolysis);GO:0007565(female pregnancy);GO:0008233(peptidase activity);GO:0008237(metallopeptidase activity);GO:0016787(hydrolase activity);GO:0032354(response to follicle-stimulating hormone);GO:0046872(metal ion binding);GO:0051384(response t…	NA	K07762	EC:3.4.24.79	pregnancy-associated plasma protein A [Source:MGI Symbol;Acc:MGI:97479]	protein_coding	9.90066	10.2657	9.38613	4.21336	4.15195	3.90996	2.40748		1.26753	5.36469e-16	2.05764e-13	up	yes
ENSMUSG00000000290	Itgb2	ENSMUST00000000299;ENSMUST00000131023;ENSMUST00000130059	GO:0002523(leukocyte migration involved in inflammatory response);GO:0005886(plasma membrane);GO:0007155(cell adhesion);GO:0007159(leukocyte cell-cell adhesion);GO:0007160(cell-matrix adhesion);GO:0007229(integrin-mediated signaling pathway);GO:0007568(aging);GO:0008305(integrin complex);GO:0009986(cell surface);GO:0016020(membrane);GO:0016021(integral component of membrane);GO:0030101(natural ki…	04015(Rap1 signaling pathway);04145(Phagosome);04390(Hippo signaling pathway);04514(Cell adhesion molecules (CAMs));04610(Complement and coagulation cascades);04650(Natural killer cell mediated cytotoxicity);04670(Leukocyte transendothelial migration);04810(Regulation of actin cytoskeleton);05133(Pertussis);05134(Legionellosis);05140(Leishmaniasis);05144(Malaria);05146(Amoebiasis);05150(Staphyloc…	K06464	NA	integrin beta 2 [Source:MGI Symbol;Acc:MGI:96611]	protein_coding	0.700571	0.738761	0.442527	0.292239	0.210318	0.283456	2.39418		1.25953	0.000289402	0.00468317	up	yes
MSTRG.25660	Gpr162	ENSMUST00000046893;ENSMUST00000204667	GO:0003674(molecular_function);GO:0004930(G protein-coupled receptor activity);GO:0005575(cellular_component);GO:0005886(plasma membrane);GO:0007165(signal transduction);GO:0007186(G protein-coupled receptor signaling pathway);GO:0008150(biological_process);GO:0016020(membrane);GO:0016021(integral component of membrane);GO:0016021(integral component of membrane)	NA	K08440	NA	G protein-coupled receptor 162 [Source:MGI Symbol;Acc:MGI:1315214]	protein_coding	0.395879	0.253718	0.343221	0.101735	0.207392	0.107641	2.38219		1.25229	0.00157637	0.0179288	up	yes
MSTRG.29598	Trpc6	ENSMUST00000214596;ENSMUST00000050433;ENSMUST00000217462	GO:0003779(actin binding);GO:0005216(ion channel activity);GO:0005261(cation channel activity);GO:0005262(calcium channel activity);GO:0005515(protein binding);GO:0005623(cell);GO:0005737(cytoplasm);GO:0005886(plasma membrane);GO:0005887(integral component of plasma membrane);GO:0006811(ion transport);GO:0006816(calcium ion transport);GO:0006828(manganese ion transport);GO:0007204(positive regula…	04022(cGMP-PKG signaling pathway);04360(Axon guidance);04360(Axon guidance)	K04969	NA	transient receptor potential cation channel, subfamily C, member 6 [Source:MGI Symbol;Acc:MGI:109523]	protein_coding	1.48573	1.55645	1.29216	0.562168	0.674074	0.585437	2.37931		1.25054	4.80333e-07	2.39264e-05	up	yes
MSTRG.23146	Areg	ENSMUST00000031325	GO:0005125(cytokine activity);GO:0005154(epidermal growth factor receptor binding);GO:0005615(extracellular space);GO:0005634(nucleus);GO:0005737(cytoplasm);GO:0007173(epidermal growth factor receptor signaling pathway);GO:0007186(G protein-coupled receptor signaling pathway);GO:0008083(growth factor activity);GO:0008284(positive regulation of cell population proliferation);GO:0009986(cell surfac…	04010(MAPK signaling pathway);04012(ErbB signaling pathway);04151(PI3K-Akt signaling pathway);04390(Hippo signaling pathway);05210(Colorectal cancer)	K09782	NA	amphiregulin [Source:MGI Symbol;Acc:MGI:88068]	protein_coding	2.58756	3.45984	4.72284	1.64192	1.44809	1.45841	2.36791		1.24361	1.16187e-05	0.000342812	up	yes
MSTRG.25686	Gapdh	ENSMUST00000073605;ENSMUST00000182052;ENSMUST00000118875;ENSMUST00000183272;ENSMUST00000182277;ENSMUST00000117757	GO:0000166(nucleotide binding);GO:0000226(microtubule cytoskeleton organization);GO:0004365(glyceraldehyde-3-phosphate dehydrogenase (NAD+) (phosphorylating) activity);GO:0005515(protein binding);GO:0005634(nucleus);GO:0005737(cytoplasm);GO:0005739(mitochondrion);GO:0005811(lipid droplet);GO:0005829(cytosol);GO:0005856(cytoskeleton);GO:0005886(plasma membrane);GO:0005975(carbohydrate metabolic pr…	00010(Glycolysis / Gluconeogenesis);04066(HIF-1 signaling pathway);05010(Alzheimer disease);05010(Alzheimer disease)	K00134	EC:1.2.1.12	glyceraldehyde-3-phosphate dehydrogenase [Source:MGI Symbol;Acc:MGI:95640]	protein_coding	15.9704	19.9409	19.3948	10.5475	8.3421	4.5964	2.35486		1.23564	1.53833e-07	8.8599e-06	up	yes
MSTRG.19398	Lce1g	ENSMUST00000029527	GO:0005515(protein binding);GO:0008544(epidermis development)	NA	NA	NA	late cornified envelope 1G [Source:MGI Symbol;Acc:MGI:1913445]	protein_coding	3.5519	4.9322	4.26839	2.33561	1.31185	1.80947	2.33694		1.22462	2.37087e-05	0.000607318	up	yes
ENSMUSG00000035279	Ssc5d	ENSMUST00000057612	GO:0001968(fibronectin binding);GO:0002376(immune system process);GO:0005044(scavenger receptor activity);GO:0005515(protein binding);GO:0005576(extracellular region);GO:0005615(extracellular space);GO:0005737(cytoplasm);GO:0006897(endocytosis);GO:0006952(defense response);GO:0007275(multicellular organism development);GO:0016020(membrane);GO:0042494(detection of bacterial lipoprotein);GO:0043236…	NA	NA	NA	scavenger receptor cysteine rich family, 5 domains [Source:MGI Symbol;Acc:MGI:3606211]	protein_coding	0.244248	0.145399	0.23373	0.109301	0.0396634	0.117828	2.33656		1.22439	0.00633146	0.0519751	up	yes
MSTRG.23250	Hpse	ENSMUST00000045617;ENSMUST00000112908	GO:0005576(extracellular region);GO:0005634(nucleus);GO:0005654(nucleoplasm);GO:0005764(lysosome);GO:0005765(lysosomal membrane);GO:0007155(cell adhesion);GO:0007160(cell-matrix adhesion);GO:0010575(positive regulation of vascular endothelial growth factor production);GO:0016020(membrane);GO:0016787(hydrolase activity);GO:0016798(hydrolase activity, acting on glycosyl bonds);GO:0030194(positive r…	00531(Glycosaminoglycan degradation);05205(Proteoglycans in cancer);05205(Proteoglycans in cancer)	K07964	EC:3.2.1.166	heparanase [Source:MGI Symbol;Acc:MGI:1343124]	protein_coding	0.705845	0.822194	0.676293	0.160627	0.401457	0.383342	2.33157		1.2213	0.000497653	0.00721156	up	yes
MSTRG.31233	Tma7	ENSMUST00000167504;ENSMUST00000192801	GO:0002181(cytoplasmic translation);GO:0003674(molecular_function);GO:0005575(cellular_component);GO:0005575(cellular_component)	NA	NA	NA	translational machinery associated 7 [Source:MGI Symbol;Acc:MGI:1913417]	protein_coding	17.8769	15.1797	2.47357	6.91172	6.17159	2.32917	2.30528		1.20494	0.0166924	0.104958	up	yes
MSTRG.21742	Mul1	ENSMUST00000044058;ENSMUST00000105813;ENSMUST00000105815	GO:0000266(mitochondrial fission);GO:0004842(ubiquitin-protein transferase activity);GO:0005739(mitochondrion);GO:0005741(mitochondrial outer membrane);GO:0005777(peroxisome);GO:0006915(apoptotic process);GO:0006919(activation of cysteine-type endopeptidase activity involved in apoptotic process);GO:0006996(organelle organization);GO:0007257(activation of JUN kinase activity);GO:0010637(negative …	NA	K15688	EC:2.3.2.27	mitochondrial ubiquitin ligase activator of NFKB 1 [Source:MGI Symbol;Acc:MGI:1915600]	protein_coding	6.90817	7.2033	6.97351	3.00874	2.79635	3.34671	2.30392		1.20409	4.03098e-10	4.9433e-08	up	yes
MSTRG.28188	Myo16	ENSMUST00000207477;ENSMUST00000214643;ENSMUST00000207204;ENSMUST00000042103;ENSMUST00000208309	GO:0000166(nucleotide binding);GO:0003774(motor activity);GO:0003779(actin binding);GO:0005515(protein binding);GO:0005524(ATP binding);GO:0005654(nucleoplasm);GO:0005737(cytoplasm);GO:0005829(cytosol);GO:0005886(plasma membrane);GO:0008285(negative regulation of cell population proliferation);GO:0014065(phosphatidylinositol 3-kinase signaling);GO:0016020(membrane);GO:0016459(myosin complex);GO:0…	NA	K17481	NA	myosin XVI [Source:MGI Symbol;Acc:MGI:2685951]	protein_coding	0.33432	0.425682	0.487858	0.206585	0.138352	0.196919	2.30294		1.20348	4.31315e-05	0.000976798	up	yes
MSTRG.24965	Chmp3	ENSMUST00000059462;ENSMUST00000065364;ENSMUST00000204199;ENSMUST00000204535	GO:0000815(ESCRT III complex);GO:0005546(phosphatidylinositol-4,5-bisphosphate binding);GO:0005737(cytoplasm);GO:0005768(endosome);GO:0005769(early endosome);GO:0005770(late endosome);GO:0005771(multivesicular body);GO:0005829(cytosol);GO:0005886(plasma membrane);GO:0007034(vacuolar transport);GO:0007049(cell cycle);GO:0008333(endosome to lysosome transport);GO:0010824(regulation of centrosome du…	04144(Endocytosis);04217(Necroptosis);04217(Necroptosis)	K12193	NA	charged multivesicular body protein 3 [Source:MGI Symbol;Acc:MGI:1913950]	protein_coding	12.7092	15.3014	4.69016	4.89871	4.38857	4.94212	2.29811		1.20045	7.6605e-05	0.00156571	up	yes
MSTRG.15830	Pgam1	ENSMUST00000011896	GO:0003824(catalytic activity);GO:0004082(bisphosphoglycerate mutase activity);GO:0004619(phosphoglycerate mutase activity);GO:0005634(nucleus);GO:0005737(cytoplasm);GO:0005829(cytosol);GO:0006096(glycolytic process);GO:0006110(regulation of glycolytic process);GO:0016787(hydrolase activity);GO:0016853(isomerase activity);GO:0016868(intramolecular transferase activity, phosphotransferases);GO:001…	00010(Glycolysis / Gluconeogenesis);00260(Glycine, serine and threonine metabolism);04922(Glucagon signaling pathway);05230(Central carbon metabolism in cancer)	K01834	EC:5.4.2.11	phosphoglycerate mutase 1 [Source:MGI Symbol;Acc:MGI:97552]	protein_coding	297.49	331.611	300.738	137.415	135.174	134.822	2.28231		1.1905	2.13909e-14	5.5886e-12	up	yes
MSTRG.2268	Kif21b	ENSMUST00000075164	GO:0000166(nucleotide binding);GO:0003774(motor activity);GO:0003777(microtubule motor activity);GO:0005515(protein binding);GO:0005524(ATP binding);GO:0007018(microtubule-based movement);GO:0008017(microtubule binding)	NA	K10395	NA	kinesin family member 21B [Source:MGI Symbol;Acc:MGI:109234]	protein_coding	7.57206	8.31305	7.30947	3.55086	3.25913	3.40099	2.27153		1.18367	1.57677e-13	3.55305e-11	up	yes
MSTRG.30942	Dipk2a	ENSMUST00000113028	GO:0000139(Golgi membrane);GO:0003674(molecular_function);GO:0005576(extracellular region);GO:0005615(extracellular space);GO:0005623(cell);GO:0005794(Golgi apparatus);GO:0014066(regulation of phosphatidylinositol 3-kinase signaling);GO:0030126(COPI vesicle coat);GO:0030137(COPI-coated vesicle);GO:0031410(cytoplasmic vesicle);GO:0034392(negative regulation of smooth muscle cell apoptotic process)…	NA	NA	NA	divergent protein kinase domain 2A [Source:MGI Symbol;Acc:MGI:1916111]	protein_coding	8.78087	8.94832	8.12662	4.00683	3.57188	3.815	2.26931		1.18225	1.13996e-11	1.97597e-09	up	yes
MSTRG.31395	Higd1a	ENSMUST00000215007;ENSMUST00000060251;ENSMUST00000213124;ENSMUST00000216914;ENSMUST00000213147;ENSMUST00000215300;ENSMUST00000214988	GO:0003674(molecular_function);GO:0005634(nucleus);GO:0005654(nucleoplasm);GO:0005739(mitochondrion);GO:0005743(mitochondrial inner membrane);GO:0016020(membrane);GO:0016021(integral component of membrane);GO:0031966(mitochondrial membrane);GO:0032991(protein-containing complex);GO:0042149(cellular response to glucose starvation);GO:0043066(negative regulation of apoptotic process);GO:0055114(oxi…	NA	NA	NA	HIG1 domain family, member 1A [Source:MGI Symbol;Acc:MGI:1930666]	protein_coding	7.52339	3.89982	9.75306	2.10715	3.5717	3.69683	2.25864		1.17545	0.000127977	0.00240067	up	yes
MSTRG.30059	Adamts8	ENSMUST00000068135	GO:0004222(metalloendopeptidase activity);GO:0006508(proteolysis);GO:0008237(metallopeptidase activity);GO:0008270(zinc ion binding);GO:0062023(collagen-containing extracellular matrix)	NA	NA	NA	a disintegrin-like and metallopeptidase (reprolysin type) with thrombospondin type 1 motif, 8 [Source:MGI Symbol;Acc:MGI:1353468]	protein_coding	0.25026	0.143319	0.292509	0.0523941	0.0866088	0.164849	2.25797		1.17503	0.0111559	0.0788036	up	yes
MSTRG.228	Apln	ENSMUST00000039026	GO:0001525(angiogenesis);GO:0002026(regulation of the force of heart contraction);GO:0005102(signaling receptor binding);GO:0005179(hormone activity);GO:0005576(extracellular region);GO:0005615(extracellular space);GO:0007165(signal transduction);GO:0007186(G protein-coupled receptor signaling pathway);GO:0007275(multicellular organism development);GO:0007369(gastrulation);GO:0007631(feeding beha…	04080(Neuroactive ligand-receptor interaction);04371(Apelin signaling pathway)	K05225	NA	apelin [Source:MGI Symbol;Acc:MGI:1353624]	protein_coding	3.53366	3.61651	3.54092	1.70468	1.49848	1.55213	2.24825		1.1688	7.08937e-08	4.58064e-06	up	yes
MSTRG.30667	Rora	ENSMUST00000034766;ENSMUST00000113624	GO:0000977(RNA polymerase II regulatory region sequence-specific DNA binding);GO:0000978(RNA polymerase II proximal promoter sequence-specific DNA binding);GO:0001222(transcription corepressor binding);GO:0001223(transcription coactivator binding);GO:0001525(angiogenesis);GO:0003677(DNA binding);GO:0003700(DNA-binding transcription factor activity);GO:0003707(steroid hormone receptor activity);GO…	04659(Th17 cell differentiation);04710(Circadian rhythm);05321(Inflammatory bowel disease (IBD));05321(Inflammatory bowel disease (IBD))	K08532	NA	RAR-related orphan receptor alpha [Source:MGI Symbol;Acc:MGI:104661]	protein_coding	2.15392	2.37237	0.592122	0.326004	0.994501	0.966904	2.23765		1.16198	0.00783856	0.0609076	up	yes
MSTRG.18358	Rbm38	ENSMUST00000029014;ENSMUST00000173393;ENSMUST00000173997;ENSMUST00000173979	GO:0003676(nucleic acid binding);GO:0003723(RNA binding);GO:0003729(mRNA binding);GO:0003730(mRNA 3'-UTR binding);GO:0005634(nucleus);GO:0005737(cytoplasm);GO:0005829(cytosol);GO:0006397(mRNA processing);GO:0006977(DNA damage response, signal transduction by p53 class mediator resulting in cell cycle arrest);GO:0006978(DNA damage response, signal transduction by p53 class mediator resulting in tr…	NA	NA	NA	RNA binding motif protein 38 [Source:MGI Symbol;Acc:MGI:1889294]	protein_coding	7.17482	6.53199	7.24066	7.06605	0.757629	1.62815	2.21624		1.14811	0.0228772	0.132097	up	yes
MSTRG.26711	Gys1	ENSMUST00000003964;ENSMUST00000211150;ENSMUST00000209640	GO:0003824(catalytic activity);GO:0004373(glycogen (starch) synthase activity);GO:0005515(protein binding);GO:0005536(glucose binding);GO:0005737(cytoplasm);GO:0005977(glycogen metabolic process);GO:0005978(glycogen biosynthetic process);GO:0007507(heart development);GO:0008152(metabolic process);GO:0016234(inclusion body);GO:0016740(transferase activity);GO:0016757(transferase activity, transfer…	00500(Starch and sucrose metabolism);04151(PI3K-Akt signaling pathway);04152(AMPK signaling pathway);04910(Insulin signaling pathway);04922(Glucagon signaling pathway);04931(Insulin resistance);04931(Insulin resistance)	K00693	EC:2.4.1.11	glycogen synthase 1, muscle [Source:MGI Symbol;Acc:MGI:101805]	protein_coding	15.3264	17.1196	15.3519	7.92343	7.07227	6.7053	2.20257		1.13919	1.30009e-12	2.63334e-10	up	yes
MSTRG.10236	Slc7a8	ENSMUST00000022787	GO:0003333(amino acid transmembrane transport);GO:0005275(amine transmembrane transporter activity);GO:0005737(cytoplasm);GO:0005886(plasma membrane);GO:0006865(amino acid transport);GO:0015101(organic cation transmembrane transporter activity);GO:0015171(amino acid transmembrane transporter activity);GO:0015175(neutral amino acid transmembrane transporter activity);GO:0015179(L-amino acid transm…	04974(Protein digestion and absorption)	K13781	NA	solute carrier family 7 (cationic amino acid transporter, y+ system), member 8 [Source:MGI Symbol;Acc:MGI:1355323]	protein_coding	0.540373	0.541445	0.370374	0.257462	0.170222	0.232516	2.19962		1.13726	0.000228493	0.00387929	up	yes
MSTRG.10176	Ndrg2	ENSMUST00000111632;ENSMUST00000004673;ENSMUST00000226184;ENSMUST00000226528;ENSMUST00000227237;ENSMUST00000227402;ENSMUST00000228164	GO:0001818(negative regulation of cytokine production);GO:0005634(nucleus);GO:0005737(cytoplasm);GO:0005794(Golgi apparatus);GO:0007165(signal transduction);GO:0007275(multicellular organism development);GO:0007399(nervous system development);GO:0010574(regulation of vascular endothelial growth factor production);GO:0016055(Wnt signaling pathway);GO:0030154(cell differentiation);GO:0030426(growth…	NA	NA	NA	N-myc downstream regulated gene 2 [Source:MGI Symbol;Acc:MGI:1352498]	protein_coding	5.22954	6.37875	5.44293	2.31933	2.64809	2.84651	2.18216		1.12575	4.67266e-08	3.20525e-06	up	yes
MSTRG.29764	Map1lc3b	ENSMUST00000034270;ENSMUST00000181826;ENSMUST00000181948;ENSMUST00000181521	GO:0000045(autophagosome assembly);GO:0000421(autophagosome membrane);GO:0000422(autophagy of mitochondrion);GO:0005515(protein binding);GO:0005737(cytoplasm);GO:0005739(mitochondrion);GO:0005776(autophagosome);GO:0005829(cytosol);GO:0005856(cytoskeleton);GO:0005874(microtubule);GO:0005875(microtubule associated complex);GO:0005930(axoneme);GO:0006914(autophagy);GO:0006995(cellular response to ni…	04216(Ferroptosis);04216(Ferroptosis)	K10435	NA	microtubule-associated protein 1 light chain 3 beta [Source:MGI Symbol;Acc:MGI:1914693]	protein_coding	14.02	6.74354	13.7277	5.58324	5.05246	5.19116	2.17929		1.12386	7.2674e-07	3.43325e-05	up	yes
ENSMUSG00000036928	Stag3	ENSMUST00000161691;ENSMUST00000162245;ENSMUST00000048028;ENSMUST00000160849;ENSMUST00000160729	GO:0000775(chromosome, centromeric region);GO:0000785(chromatin);GO:0000794(condensed nuclear chromosome);GO:0000795(synaptonemal complex);GO:0000800(lateral element);GO:0000802(transverse filament);GO:0001673(male germ cell nucleus);GO:0003682(chromatin binding);GO:0005515(protein binding);GO:0005634(nucleus);GO:0005654(nucleoplasm);GO:0005694(chromosome);GO:0007049(cell cycle);GO:0007059(chromo…	04114(Oocyte meiosis);04114(Oocyte meiosis)	K13055	NA	stromal antigen 3 [Source:MGI Symbol;Acc:MGI:1355311]	protein_coding	0.219261	0.147539	0.222756	0.119643	0.102141	0.0495697	2.17265		1.11945	0.00636532	0.0521151	up	yes
MSTRG.21069	Ak4	ENSMUST00000106945;ENSMUST00000133055;ENSMUST00000106946;ENSMUST00000155749;ENSMUST00000102780;ENSMUST00000131397	GO:0000166(nucleotide binding);GO:0001889(liver development);GO:0002082(regulation of oxidative phosphorylation);GO:0004017(adenylate kinase activity);GO:0004550(nucleoside diphosphate kinase activity);GO:0005524(ATP binding);GO:0005525(GTP binding);GO:0005739(mitochondrion);GO:0005759(mitochondrial matrix);GO:0006139(nucleobase-containing compound metabolic process);GO:0006165(nucleoside diphosp…	00230(Purine metabolism);00730(Thiamine metabolism);00730(Thiamine metabolism)	K00939	EC:2.7.4.3	adenylate kinase 4 [Source:MGI Symbol;Acc:MGI:87979]	protein_coding	3.36268	20.2841	2.85867	4.12359	3.64034	4.45755	2.16876		1.11687	0.024292	0.137925	up	yes
MSTRG.23929	Tbl2	ENSMUST00000153183;ENSMUST00000152013	GO:0005515(protein binding);GO:0005783(endoplasmic reticulum);GO:0019901(protein kinase binding);GO:0030968(endoplasmic reticulum unfolded protein response);GO:0031369(translation initiation factor binding);GO:0042149(cellular response to glucose starvation);GO:0051219(phosphoprotein binding);GO:0071456(cellular response to hypoxia);GO:0071456(cellular response to hypoxia)	NA	NA	NA	transducin (beta)-like 2 [Source:MGI Symbol;Acc:MGI:1351652]	protein_coding	6.57469	6.49662	6.45878	3.44997	1.54105	4.01643	2.16821		1.11651	1.72799e-05	0.000474854	up	yes
MSTRG.4995	P4ha2	ENSMUST00000135653;ENSMUST00000093107;ENSMUST00000019050;ENSMUST00000126840;ENSMUST00000129499;ENSMUST00000174616;ENSMUST00000138477;ENSMUST00000151218	GO:0004656(procollagen-proline 4-dioxygenase activity);GO:0005506(iron ion binding);GO:0005515(protein binding);GO:0005581(collagen trimer);GO:0005654(nucleoplasm);GO:0005783(endoplasmic reticulum);GO:0005788(endoplasmic reticulum lumen);GO:0005829(cytosol);GO:0016020(membrane);GO:0016021(integral component of membrane);GO:0016222(procollagen-proline 4-dioxygenase complex);GO:0016491(oxidoreducta…	00330(Arginine and proline metabolism);00330(Arginine and proline metabolism)	K00472	EC:1.14.11.2	procollagen-proline, 2-oxoglutarate 4-dioxygenase (proline 4-hydroxylase), alpha II polypeptide [Source:MGI Symbol;Acc:MGI:894286]	protein_coding	15.7214	17.6321	15.3728	8.08847	7.01351	7.40512	2.16493		1.11432	2.04995e-12	3.9736e-10	up	yes
MSTRG.3591	Srgn	ENSMUST00000020271;ENSMUST00000162161;ENSMUST00000160643;ENSMUST00000159020;ENSMUST00000160987	GO:0000139(Golgi membrane);GO:0005515(protein binding);GO:0005518(collagen binding);GO:0005576(extracellular region);GO:0005615(extracellular space);GO:0005794(Golgi apparatus);GO:0006915(apoptotic process);GO:0008626(granzyme-mediated apoptotic signaling pathway);GO:0016485(protein processing);GO:0030141(secretory granule);GO:0030502(negative regulation of bone mineralization);GO:0031214(biomine…	NA	K06849	NA	serglycin [Source:MGI Symbol;Acc:MGI:97756]	protein_coding	0.854757	0.859185	0.651428	0.442589	0.340802	0.312657	2.15809		1.10976	0.000940568	0.0120509	up	yes
ENSMUSG00000025804	Ccr1	ENSMUST00000026911	GO:0004435(phosphatidylinositol phospholipase C activity);GO:0004930(G protein-coupled receptor activity);GO:0004950(chemokine receptor activity);GO:0005515(protein binding);GO:0005623(cell);GO:0005737(cytoplasm);GO:0005886(plasma membrane);GO:0006816(calcium ion transport);GO:0006874(cellular calcium ion homeostasis);GO:0006887(exocytosis);GO:0006935(chemotaxis);GO:0006954(inflammatory response)…	04060(Cytokine-cytokine receptor interaction);04062(Chemokine signaling pathway);05163(Human cytomegalovirus infection);05167(Kaposi sarcoma-associated herpesvirus infection)	K04176	NA	chemokine (C-C motif) receptor 1 [Source:MGI Symbol;Acc:MGI:104618]	protein_coding	0.357213	0.477923	0.411068	0.180666	0.148051	0.253047	2.14211		1.09903	0.00331705	0.0319275	up	yes
ENSMUSG00000045903	Npas4	ENSMUST00000056129	GO:0000978(RNA polymerase II proximal promoter sequence-specific DNA binding);GO:0000981(DNA-binding transcription factor activity, RNA polymerase II-specific);GO:0001012(RNA polymerase II regulatory region DNA binding);GO:0001228(DNA-binding transcription activator activity, RNA polymerase II-specific);GO:0003677(DNA binding);GO:0005515(protein binding);GO:0005634(nucleus);GO:0005667(transcripti…	NA	NA	NA	neuronal PAS domain protein 4 [Source:MGI Symbol;Acc:MGI:2664186]	protein_coding	0.17526	0.362072	0.258372	0.124	0.13083	0.117865	2.135		1.09424	0.00447139	0.0401023	up	yes
MSTRG.19422	Selenbp1	ENSMUST00000090839	GO:0001650(fibrillar center);GO:0005634(nucleus);GO:0005730(nucleolus);GO:0005737(cytoplasm);GO:0005829(cytosol);GO:0008430(selenium binding);GO:0015031(protein transport);GO:0016020(membrane);GO:0016491(oxidoreductase activity);GO:0018549(methanethiol oxidase activity);GO:0050873(brown fat cell differentiation);GO:0055114(oxidation-reduction process)	NA	K17285	NA	selenium binding protein 1 [Source:MGI Symbol;Acc:MGI:96825]	protein_coding	1.91249	1.97462	2.13691	1.04209	0.995473	0.784253	2.1348		1.0941	1.58669e-05	0.000441409	up	yes
MSTRG.1186	Bend6	ENSMUST00000062289;ENSMUST00000115161;ENSMUST00000129464	GO:0003682(chromatin binding);GO:0003714(transcription corepressor activity);GO:0005634(nucleus);GO:0007399(nervous system development);GO:0045666(positive regulation of neuron differentiation);GO:0045746(negative regulation of Notch signaling pathway);GO:1903507(negative regulation of nucleic acid-templated transcription);GO:1903507(negative regulation of nucleic acid-templated transcription)	NA	NA	NA	BEN domain containing 6 [Source:MGI Symbol;Acc:MGI:2444572]	protein_coding	0.434644	0.377099	0.387055	0.241131	0.223609	0.0976187	2.13173		1.09202	0.00438786	0.0395698	up	yes
MSTRG.10036	Ero1l	ENSMUST00000022378;ENSMUST00000227147	GO:0003756(protein disulfide isomerase activity);GO:0005623(cell);GO:0005783(endoplasmic reticulum);GO:0005789(endoplasmic reticulum membrane);GO:0006457(protein folding);GO:0006915(apoptotic process);GO:0010260(animal organ senescence);GO:0015035(protein disulfide oxidoreductase activity);GO:0016020(membrane);GO:0016491(oxidoreductase activity);GO:0016671(oxidoreductase activity, acting on a sul…	04141(Protein processing in endoplasmic reticulum);04141(Protein processing in endoplasmic reticulum)	K10950	EC:1.8.4.-	ERO1-like (S. cerevisiae) [Source:MGI Symbol;Acc:MGI:1354385]	protein_coding	37.7342	42.8642	17.0193	14.123	15.8109	15.8835	2.13058		1.09125	1.47651e-05	0.000418507	up	yes
MSTRG.15973	Mxi1	ENSMUST00000111737;ENSMUST00000003870;ENSMUST00000025998;ENSMUST00000237480;ENSMUST00000237837;ENSMUST00000235201;ENSMUST00000235880;ENSMUST00000236973	GO:0000122(negative regulation of transcription by RNA polymerase II);GO:0000977(RNA polymerase II regulatory region sequence-specific DNA binding);GO:0001825(blastocyst formation);GO:0003677(DNA binding);GO:0005515(protein binding);GO:0005634(nucleus);GO:0005654(nucleoplasm);GO:0005730(nucleolus);GO:0005737(cytoplasm);GO:0005829(cytosol);GO:0006355(regulation of transcription, DNA-templated);GO:…	NA	K09114	NA	MAX interactor 1, dimerization protein [Source:MGI Symbol;Acc:MGI:97245]	protein_coding	6.01828	6.04467	5.8818	2.99505	2.52598	2.90719	2.12913		1.09026	8.33248e-11	1.18275e-08	up	yes
ENSMUSG00000021379	Id4	ENSMUST00000021810	GO:0000082(G1/S transition of mitotic cell cycle);GO:0000122(negative regulation of transcription by RNA polymerase II);GO:0001085(RNA polymerase II transcription factor binding);GO:0001649(osteoblast differentiation);GO:0003700(DNA-binding transcription factor activity);GO:0005515(protein binding);GO:0005634(nucleus);GO:0005654(nucleoplasm);GO:0005737(cytoplasm);GO:0007405(neuroblast proliferati…	04350(TGF-beta signaling pathway);04550(Signaling pathways regulating pluripotency of stem cells)	K17695	NA	inhibitor of DNA binding 4 [Source:MGI Symbol;Acc:MGI:99414]	protein_coding	0.714771	0.981881	0.861591	0.376609	0.378538	0.446911	2.12822		1.08965	7.43515e-05	0.00152832	up	yes
MSTRG.26329	Zfp607b	ENSMUST00000120004;ENSMUST00000076421	GO:0003676(nucleic acid binding);GO:0005575(cellular_component);GO:0006355(regulation of transcription, DNA-templated);GO:0046872(metal ion binding);GO:0046872(metal ion binding)	05168(Herpes simplex virus 1 infection);05168(Herpes simplex virus 1 infection)	K09228	NA	zinc finger protein 607B [Source:MGI Symbol;Acc:MGI:2148237]	protein_coding	0.281611	0.342745	0.304591	0.262564	0.0685543	0.109046	2.11045		1.07755	0.011799	0.0818079	up	yes
ENSMUSG00000031497	Tnfsf13b	ENSMUST00000207792;ENSMUST00000033892	GO:0001782(B cell homeostasis);GO:0002636(positive regulation of germinal center formation);GO:0005125(cytokine activity);GO:0005164(tumor necrosis factor receptor binding);GO:0005515(protein binding);GO:0005576(extracellular region);GO:0005615(extracellular space);GO:0005737(cytoplasm);GO:0005886(plasma membrane);GO:0006955(immune response);GO:0007165(signal transduction);GO:0016020(membrane);GO…	04060(Cytokine-cytokine receptor interaction);04064(NF-kappa B signaling pathway);04672(Intestinal immune network for IgA production);05323(Rheumatoid arthritis);05323(Rheumatoid arthritis)	K05476	NA	tumor necrosis factor (ligand) superfamily, member 13b [Source:MGI Symbol;Acc:MGI:1344376]	protein_coding	0.138435	0.189597	0.115157	0.0736108	0.0947416	0.0418571	2.10832		1.07609	0.00922486	0.0685194	up	yes
ENSMUSG00000056643	Chst13	ENSMUST00000070890	GO:0000139(Golgi membrane);GO:0001537(N-acetylgalactosamine 4-O-sulfotransferase activity);GO:0005575(cellular_component);GO:0005794(Golgi apparatus);GO:0005975(carbohydrate metabolic process);GO:0008146(sulfotransferase activity);GO:0016021(integral component of membrane);GO:0016051(carbohydrate biosynthetic process);GO:0016740(transferase activity);GO:0030166(proteoglycan biosynthetic process);…	00532(Glycosaminoglycan biosynthesis - chondroitin sulfate / dermatan sulfate)	K07779	EC:2.8.2.5	carbohydrate sulfotransferase 13 [Source:MGI Symbol;Acc:MGI:1919047]	protein_coding	0.798308	0.53404	0.912577	0.41431	0.338708	0.314054	2.10382		1.07301	0.00362805	0.0343322	up	yes
MSTRG.14656	Gnpda1	ENSMUST00000237487;ENSMUST00000063814;ENSMUST00000235590;ENSMUST00000139885	GO:0004342(glucosamine-6-phosphate deaminase activity);GO:0005737(cytoplasm);GO:0005975(carbohydrate metabolic process);GO:0006002(fructose 6-phosphate metabolic process);GO:0006041(glucosamine metabolic process);GO:0006043(glucosamine catabolic process);GO:0006044(N-acetylglucosamine metabolic process);GO:0006046(N-acetylglucosamine catabolic process);GO:0006048(UDP-N-acetylglucosamine biosynthe…	00520(Amino sugar and nucleotide sugar metabolism);00520(Amino sugar and nucleotide sugar metabolism)	K02564	EC:3.5.99.6	glucosamine-6-phosphate deaminase 1 [Source:MGI Symbol;Acc:MGI:1347054]	protein_coding	7.39561	4.40787	8.26551	2.77096	2.75615	4.01293	2.10366		1.0729	1.48501e-05	0.000418968	up	yes
ENSMUSG00000004730	Adgre1	ENSMUST00000086763;ENSMUST00000233840;ENSMUST00000232808;ENSMUST00000004850;ENSMUST00000233376	GO:0002250(adaptive immune response);GO:0002376(immune system process);GO:0004888(transmembrane signaling receptor activity);GO:0004930(G protein-coupled receptor activity);GO:0005509(calcium ion binding);GO:0005886(plasma membrane);GO:0005887(integral component of plasma membrane);GO:0007165(signal transduction);GO:0007166(cell surface receptor signaling pathway);GO:0007186(G protein-coupled rec…	NA	K04591	NA	adhesion G protein-coupled receptor E1 [Source:MGI Symbol;Acc:MGI:106912]	protein_coding	0.346565	0.284876	0.222022	0.125455	0.042278	0.238036	2.10332		1.07267	0.0309497	0.164242	up	yes
MSTRG.18432	Ppp1r3d	ENSMUST00000058678	GO:0004721(phosphoprotein phosphatase activity);GO:0005515(protein binding);GO:0005975(carbohydrate metabolic process);GO:0005977(glycogen metabolic process);GO:0005979(regulation of glycogen biosynthetic process);GO:0005981(regulation of glycogen catabolic process);GO:0006470(protein dephosphorylation);GO:0019899(enzyme binding);GO:0042587(glycogen granule);GO:0043231(intracellular membrane-boun…	NA	NA	NA	protein phosphatase 1, regulatory subunit 3D [Source:MGI Symbol;Acc:MGI:1917664]	protein_coding	1.36184	1.42673	0.824626	0.493005	0.606105	0.620855	2.10074		1.0709	0.000195079	0.00341672	up	yes
MSTRG.1884	Klhl30	ENSMUST00000027533	GO:0005515(protein binding)	NA	K10466	NA	kelch-like 30 [Source:MGI Symbol;Acc:MGI:1918038]	protein_coding	3.01025	2.83172	2.81023	1.57678	1.24088	1.31255	2.09485		1.06685	3.37865e-06	0.000121329	up	yes
MSTRG.10439	Zfp395	ENSMUST00000066994;ENSMUST00000224687;ENSMUST00000224623	GO:0000978(RNA polymerase II proximal promoter sequence-specific DNA binding);GO:0000987(proximal promoter sequence-specific DNA binding);GO:0003676(nucleic acid binding);GO:0003677(DNA binding);GO:0005634(nucleus);GO:0005654(nucleoplasm);GO:0005737(cytoplasm);GO:0005829(cytosol);GO:0006357(regulation of transcription by RNA polymerase II);GO:0006357(regulation of transcription by RNA polymerase …	NA	NA	NA	zinc finger protein 395 [Source:MGI Symbol;Acc:MGI:2682318]	protein_coding	4.75167	7.92511	6.46621	2.61592	2.54508	3.98658	2.09268		1.06535	3.81853e-06	0.000133664	up	yes
MSTRG.9009	Edil3	ENSMUST00000081769;ENSMUST00000118731;ENSMUST00000043111	GO:0005178(integrin binding);GO:0005509(calcium ion binding);GO:0005576(extracellular region);GO:0007155(cell adhesion);GO:0007275(multicellular organism development);GO:0010811(positive regulation of cell-substrate adhesion);GO:0046872(metal ion binding);GO:0046872(metal ion binding)	NA	NA	NA	EGF-like repeats and discoidin I-like domains 3 [Source:MGI Symbol;Acc:MGI:1329025]	protein_coding	0.421492	0.668572	0.535374	0.254547	0.255693	0.267027	2.09122		1.06435	3.28526e-05	0.000783379	up	yes
MSTRG.20360	Pdp1	ENSMUST00000108297;ENSMUST00000108301;ENSMUST00000108299;ENSMUST00000108302;ENSMUST00000056050;ENSMUST00000095144	GO:0000287(magnesium ion binding);GO:0003824(catalytic activity);GO:0004721(phosphoprotein phosphatase activity);GO:0004722(protein serine/threonine phosphatase activity);GO:0004724(magnesium-dependent protein serine/threonine phosphatase activity);GO:0004741([pyruvate dehydrogenase (lipoamide)] phosphatase activity);GO:0005509(calcium ion binding);GO:0005739(mitochondrion);GO:0005759(mitochondri…	NA	K01102	EC:3.1.3.43	pyruvate dehyrogenase phosphatase catalytic subunit 1 [Source:MGI Symbol;Acc:MGI:2685870]	protein_coding	2.509	2.72186	2.39832	2.15336	0.577919	0.923855	2.08725		1.0616	0.00236499	0.0248014	up	yes
MSTRG.17450	Fibin	ENSMUST00000099626	GO:0005576(extracellular region);GO:0005783(endoplasmic reticulum);GO:0005794(Golgi apparatus);GO:0008150(biological_process);GO:0010042(response to manganese ion);GO:0042803(protein homodimerization activity);GO:0070528(protein kinase C signaling);GO:0071548(response to dexamethasone)	NA	NA	NA	fin bud initiation factor homolog (zebrafish) [Source:MGI Symbol;Acc:MGI:1914856]	protein_coding	4.64822	3.86373	3.95082	1.98125	2.06378	1.92976	2.08589		1.06067	2.5336e-06	9.59521e-05	up	yes
MSTRG.17883	Flrt3	ENSMUST00000110057;ENSMUST00000056760	GO:0003345(proepicardium cell migration involved in pericardium morphogenesis);GO:0005104(fibroblast growth factor receptor binding);GO:0005515(protein binding);GO:0005576(extracellular region);GO:0005615(extracellular space);GO:0005783(endoplasmic reticulum);GO:0005789(endoplasmic reticulum membrane);GO:0005829(cytosol);GO:0005886(plasma membrane);GO:0005887(integral component of plasma membrane…	NA	K16362	NA	fibronectin leucine rich transmembrane protein 3 [Source:MGI Symbol;Acc:MGI:1918686]	protein_coding	1.44266	1.13852	1.18619	0.59283	0.642535	0.57226	2.08415		1.05946	2.0914e-05	0.000546401	up	yes
MSTRG.18400	Gm14391	ENSMUST00000109056;ENSMUST00000109055;ENSMUST00000099028;ENSMUST00000165892;ENSMUST00000109058	GO:0003676(nucleic acid binding);GO:0003700(DNA-binding transcription factor activity);GO:0005575(cellular_component);GO:0005634(nucleus);GO:0006355(regulation of transcription, DNA-templated);GO:0043565(sequence-specific DNA binding);GO:0046872(metal ion binding);GO:0046872(metal ion binding)	05168(Herpes simplex virus 1 infection);05168(Herpes simplex virus 1 infection)	K09228	NA	predicted gene 14391 [Source:MGI Symbol;Acc:MGI:3709324]	protein_coding	0.36909	0.104824	0.128844	0.117617	0.068539	0.103662	2.07978		1.05643	0.0226684	0.131355	up	yes
MSTRG.1629	Igfbp2	ENSMUST00000047328;ENSMUST00000120564	GO:0005520(insulin-like growth factor binding);GO:0005576(extracellular region);GO:0005615(extracellular space);GO:0007165(signal transduction);GO:0007565(female pregnancy);GO:0007568(aging);GO:0007584(response to nutrient);GO:0009612(response to mechanical stimulus);GO:0010226(response to lithium ion);GO:0016324(apical plasma membrane);GO:0019838(growth factor binding);GO:0031410(cytoplasmic ves…	NA	NA	NA	insulin-like growth factor binding protein 2 [Source:MGI Symbol;Acc:MGI:96437]	protein_coding	10.3559	9.70389	10.323	5.63412	4.46147	4.56221	2.07281		1.05159	1.85757e-07	1.03673e-05	up	yes
MSTRG.16327	Mrc1	ENSMUST00000028045	GO:0004888(transmembrane signaling receptor activity);GO:0005537(mannose binding);GO:0005768(endosome);GO:0005886(plasma membrane);GO:0006897(endocytosis);GO:0006898(receptor-mediated endocytosis);GO:0009986(cell surface);GO:0010008(endosome membrane);GO:0016020(membrane);GO:0016021(integral component of membrane);GO:0030246(carbohydrate binding);GO:0038023(signaling receptor activity);GO:0038024…	04145(Phagosome);05152(Tuberculosis)	K06560	NA	mannose receptor, C type 1 [Source:MGI Symbol;Acc:MGI:97142]	protein_coding	0.484506	0.443391	0.362984	0.206267	0.265546	0.151163	2.07212		1.05111	0.000501467	0.00724936	up	yes
MSTRG.31357	Scn5a	ENSMUST00000117911;ENSMUST00000065196;ENSMUST00000138934;ENSMUST00000120420	GO:0001518(voltage-gated sodium channel complex);GO:0002027(regulation of heart rate);GO:0003231(cardiac ventricle development);GO:0005216(ion channel activity);GO:0005244(voltage-gated ion channel activity);GO:0005248(voltage-gated sodium channel activity);GO:0005261(cation channel activity);GO:0005272(sodium channel activity);GO:0005515(protein binding);GO:0005516(calmodulin binding);GO:0005654…	04261(Adrenergic signaling in cardiomyocytes);04261(Adrenergic signaling in cardiomyocytes)	K04838	NA	sodium channel, voltage-gated, type V, alpha [Source:MGI Symbol;Acc:MGI:98251]	protein_coding	3.53239	3.7338	3.61445	1.11776	2.00297	2.16608	2.05807		1.04129	4.26136e-06	0.000147164	up	yes
MSTRG.23545	Srrm4	ENSMUST00000139425;ENSMUST00000076124	GO:0000381(regulation of alternative mRNA splicing, via spliceosome);GO:0003723(RNA binding);GO:0003729(mRNA binding);GO:0005634(nucleus);GO:0006397(mRNA processing);GO:0007399(nervous system development);GO:0007605(sensory perception of sound);GO:0008380(RNA splicing);GO:0030154(cell differentiation);GO:0042551(neuron maturation);GO:0043484(regulation of RNA splicing);GO:0043484(regulation of RN…	NA	NA	NA	serine/arginine repetitive matrix 4 [Source:MGI Symbol;Acc:MGI:1916205]	protein_coding	1.25662	1.39277	1.2148	0.944297	0.0853277	0.848429	2.05755		1.04093	0.04086	0.200759	up	yes
MSTRG.22004	Eno1	ENSMUST00000080149;ENSMUST00000141931;ENSMUST00000080926;ENSMUST00000133839;ENSMUST00000150175	GO:0000015(phosphopyruvate hydratase complex);GO:0000122(negative regulation of transcription by RNA polymerase II);GO:0000287(magnesium ion binding);GO:0000977(RNA polymerase II regulatory region sequence-specific DNA binding);GO:0001227(DNA-binding transcription repressor activity, RNA polymerase II-specific);GO:0001701(in utero embryonic development);GO:0003723(RNA binding);GO:0004634(phosphop…	00010(Glycolysis / Gluconeogenesis);03018(RNA degradation);04066(HIF-1 signaling pathway);04066(HIF-1 signaling pathway)	K01689	EC:4.2.1.11	enolase 1, alpha non-neuron [Source:MGI Symbol;Acc:MGI:95393]	protein_coding	318.177	344.227	332.668	171.061	147.85	165.354	2.0548		1.039	3.58833e-11	5.49692e-09	up	yes
ENSMUSG00000046844	Vat1l	ENSMUST00000049509;ENSMUST00000150963	GO:0008270(zinc ion binding);GO:0016491(oxidoreductase activity);GO:0055114(oxidation-reduction process);GO:0055114(oxidation-reduction process)	NA	NA	NA	vesicle amine transport protein 1 like [Source:MGI Symbol;Acc:MGI:2142534]	protein_coding	0.314136	0.424098	0.426108	0.222911	0.145552	0.200503	2.04642		1.0331	0.000765076	0.0101114	up	yes
MSTRG.10472	Bnip3l	ENSMUST00000022634;ENSMUST00000111115	GO:0005515(protein binding);GO:0005521(lamin binding);GO:0005634(nucleus);GO:0005635(nuclear envelope);GO:0005739(mitochondrion);GO:0005740(mitochondrial envelope);GO:0005741(mitochondrial outer membrane);GO:0005783(endoplasmic reticulum);GO:0005829(cytosol);GO:0006915(apoptotic process);GO:0010917(negative regulation of mitochondrial membrane potential);GO:0016020(membrane);GO:0016021(integral c…	04137(Mitophagy - animal);04137(Mitophagy - animal)	K15465	NA	BCL2/adenovirus E1B interacting protein 3-like [Source:MGI Symbol;Acc:MGI:1332659]	protein_coding	29.7721	33.0032	30.0314	13.9378	15.1685	16.2581	2.0458		1.03267	3.03479e-11	4.79895e-09	up	yes
MSTRG.29866	Tubb3	ENSMUST00000071134;ENSMUST00000212743	GO:0000166(nucleotide binding);GO:0000226(microtubule cytoskeleton organization);GO:0000278(mitotic cell cycle);GO:0003924(GTPase activity);GO:0005200(structural constituent of cytoskeleton);GO:0005515(protein binding);GO:0005525(GTP binding);GO:0005737(cytoplasm);GO:0005856(cytoskeleton);GO:0005874(microtubule);GO:0007017(microtubule-based process);GO:0007411(axon guidance);GO:0015630(microtubul…	04145(Phagosome);04540(Gap junction);04540(Gap junction)	K07375	NA	tubulin, beta 3 class III [Source:MGI Symbol;Acc:MGI:107813]	protein_coding	7.0078	6.35586	6.11252	2.88555	3.11652	3.51876	2.04564		1.03255	1.94238e-06	7.7126e-05	up	yes
MSTRG.8464	Cap2	ENSMUST00000021802;ENSMUST00000225824;ENSMUST00000119341	GO:0000902(cell morphogenesis);GO:0003779(actin binding);GO:0005886(plasma membrane);GO:0007010(cytoskeleton organization);GO:0007163(establishment or maintenance of cell polarity);GO:0008154(actin polymerization or depolymerization);GO:0008179(adenylate cyclase binding);GO:0014069(postsynaptic density);GO:0016020(membrane);GO:0030864(cortical actin cytoskeleton);GO:0042802(identical protein bind…	NA	K17261	NA	CAP, adenylate cyclase-associated protein, 2 (yeast) [Source:MGI Symbol;Acc:MGI:1914502]	protein_coding	0.703932	0.596433	0.850649	0.407338	0.292595	0.353984	2.04097		1.02926	0.000308153	0.00492909	up	yes
ENSMUSG00000034780	B3galt1	ENSMUST00000112346;ENSMUST00000042456;ENSMUST00000180887	GO:0000139(Golgi membrane);GO:0005783(endoplasmic reticulum);GO:0005794(Golgi apparatus);GO:0006486(protein glycosylation);GO:0006487(protein N-linked glycosylation);GO:0006493(protein O-linked glycosylation);GO:0006682(galactosylceramide biosynthetic process);GO:0008375(acetylglucosaminyltransferase activity);GO:0008376(acetylgalactosaminyltransferase activity);GO:0008378(galactosyltransferase a…	00601(Glycosphingolipid biosynthesis - lacto and neolacto series);00601(Glycosphingolipid biosynthesis - lacto and neolacto series)	K07819	EC:2.4.1.86	UDP-Gal:betaGlcNAc beta 1,3-galactosyltransferase, polypeptide 1 [Source:MGI Symbol;Acc:MGI:1349403]	protein_coding	0.255927	0.200964	0.520317	0.149976	0.08965	0.240054	2.03721		1.02659	0.0173954	0.108096	up	yes
MSTRG.20683	Col15a1	ENSMUST00000102917;ENSMUST00000107731;ENSMUST00000082303;ENSMUST00000107730;ENSMUST00000140413;ENSMUST00000146967	GO:0005198(structural molecule activity);GO:0005201(extracellular matrix structural constituent);GO:0005576(extracellular region);GO:0005581(collagen trimer);GO:0005604(basement membrane);GO:0005615(extracellular space);GO:0007155(cell adhesion);GO:0030020(extracellular matrix structural constituent conferring tensile strength);GO:0030198(extracellular matrix organization);GO:0031012(extracellula…	04974(Protein digestion and absorption);04974(Protein digestion and absorption)	K08135	NA	collagen, type XV, alpha 1 [Source:MGI Symbol;Acc:MGI:88449]	protein_coding	3.9747	4.52106	4.28663	2.255	2.05513	1.96576	2.03674		1.02626	2.44174e-08	1.81141e-06	up	yes
MSTRG.24490	Hilpda	ENSMUST00000054445;ENSMUST00000115289	GO:0001819(positive regulation of cytokine production);GO:0005102(signaling receptor binding);GO:0005576(extracellular region);GO:0005615(extracellular space);GO:0005654(nucleoplasm);GO:0005811(lipid droplet);GO:0008284(positive regulation of cell population proliferation);GO:0009986(cell surface);GO:0010884(positive regulation of lipid storage);GO:0016020(membrane);GO:0016021(integral component …	NA	NA	NA	hypoxia inducible lipid droplet associated [Source:MGI Symbol;Acc:MGI:1916823]	protein_coding	23.0717	25.8414	22.468	11.8471	11.4825	11.8788	2.02739		1.01962	6.96459e-08	4.53251e-06	up	yes
MSTRG.8616	Klhl3	ENSMUST00000160860	GO:0003779(actin binding);GO:0003824(catalytic activity);GO:0005515(protein binding);GO:0005737(cytoplasm);GO:0005829(cytosol);GO:0005856(cytoskeleton);GO:0006511(ubiquitin-dependent protein catabolic process);GO:0016567(protein ubiquitination);GO:0031463(Cul3-RING ubiquitin ligase complex);GO:0050801(ion homeostasis);GO:0070294(renal sodium ion absorption);GO:0070936(protein K48-linked ubiquitin…	NA	K10443	NA	kelch-like 3 [Source:MGI Symbol;Acc:MGI:2445185]	protein_coding	0.776267	0.901356	0.760034	0.457274	0.358766	0.404248	1.99761		0.998274	5.95728e-05	0.00127242	up	no
MSTRG.15401	Rcor2	ENSMUST00000066646;ENSMUST00000113369;ENSMUST00000140442	GO:0000785(chromatin);GO:0003677(DNA binding);GO:0003700(DNA-binding transcription factor activity);GO:0003714(transcription corepressor activity);GO:0005515(protein binding);GO:0005634(nucleus);GO:0008134(transcription factor binding);GO:0017053(transcriptional repressor complex);GO:0019899(enzyme binding);GO:0044212(transcription regulatory region DNA binding);GO:0045892(negative regulation of …	NA	NA	NA	REST corepressor 2 [Source:MGI Symbol;Acc:MGI:1859854]	protein_coding	5.1576	5.21633	4.77465	2.21506	2.72726	2.64172	1.99743		0.998143	1.21648e-06	5.15989e-05	up	no
MSTRG.12643	Gbe1	ENSMUST00000171132;ENSMUST00000163832;ENSMUST00000023393;ENSMUST00000170464	GO:0003824(catalytic activity);GO:0003844(1,4-alpha-glucan branching enzyme activity);GO:0004553(hydrolase activity, hydrolyzing O-glycosyl compounds);GO:0005737(cytoplasm);GO:0005975(carbohydrate metabolic process);GO:0005978(glycogen biosynthetic process);GO:0016740(transferase activity);GO:0016757(transferase activity, transferring glycosyl groups);GO:0030246(carbohydrate binding);GO:0043169(c…	00500(Starch and sucrose metabolism);00500(Starch and sucrose metabolism)	K00700	EC:2.4.1.18	glucan (1,4-alpha-), branching enzyme 1 [Source:MGI Symbol;Acc:MGI:1921435]	protein_coding	2.73274	2.63897	2.62744	1.18589	1.476	1.3442	1.99675		0.997655	1.98779e-06	7.85833e-05	up	no
ENSMUSG00000036242	Armh4	ENSMUST00000036972;ENSMUST00000118129	GO:0003674(molecular_function);GO:0005575(cellular_component);GO:0008150(biological_process);GO:0016020(membrane);GO:0016021(integral component of membrane);GO:0016021(integral component of membrane)	NA	NA	NA	armadillo-like helical domain containing 4 [Source:MGI Symbol;Acc:MGI:1914669]	protein_coding	0.28916	0.349105	0.272478	0.149666	0.173406	0.133074	1.9966		0.997549	0.000338629	0.00531748	up	no
MSTRG.3527	P4ha1	ENSMUST00000092512;ENSMUST00000009789;ENSMUST00000105466	GO:0004656(procollagen-proline 4-dioxygenase activity);GO:0005506(iron ion binding);GO:0005515(protein binding);GO:0005739(mitochondrion);GO:0005783(endoplasmic reticulum);GO:0005788(endoplasmic reticulum lumen);GO:0016222(procollagen-proline 4-dioxygenase complex);GO:0016491(oxidoreductase activity);GO:0016702(oxidoreductase activity, acting on single donors with incorporation of molecular oxyge…	00330(Arginine and proline metabolism);00330(Arginine and proline metabolism)	K00472	EC:1.14.11.2	procollagen-proline, 2-oxoglutarate 4-dioxygenase (proline 4-hydroxylase), alpha 1 polypeptide [Source:MGI Symbol;Acc:MGI:97463]	protein_coding	43.0187	45.5979	42.0204	21.4225	21.8473	22.1682	1.99635		0.997361	2.23672e-11	3.66557e-09	up	no
MSTRG.13877	Slc5a7	ENSMUST00000095712;ENSMUST00000233758	GO:0001701(in utero embryonic development);GO:0005307(choline:sodium symporter activity);GO:0005515(protein binding);GO:0005769(early endosome);GO:0005886(plasma membrane);GO:0006811(ion transport);GO:0006814(sodium ion transport);GO:0007271(synaptic transmission, cholinergic);GO:0007274(neuromuscular synaptic transmission);GO:0008021(synaptic vesicle);GO:0008292(acetylcholine biosynthetic proces…	04725(Cholinergic synapse);05231(Choline metabolism in cancer);05231(Choline metabolism in cancer)	K14387	NA	solute carrier family 5 (choline transporter), member 7 [Source:MGI Symbol;Acc:MGI:1927126]	protein_coding	2.06075	2.33204	2.53856	1.12488	1.19747	1.15838	1.99134		0.993743	2.41332e-06	9.25637e-05	up	no
MSTRG.11152	Has2	ENSMUST00000050544	GO:0001570(vasculogenesis);GO:0001822(kidney development);GO:0005737(cytoplasm);GO:0005887(integral component of plasma membrane);GO:0008284(positive regulation of cell population proliferation);GO:0010838(positive regulation of keratinocyte proliferation);GO:0014911(positive regulation of smooth muscle cell migration);GO:0016020(membrane);GO:0016021(integral component of membrane);GO:0016740(tra…	NA	K00752	EC:2.4.1.212	hyaluronan synthase 2 [Source:MGI Symbol;Acc:MGI:107821]	protein_coding	44.8639	47.0511	44.9247	22.9647	22.9535	22.8627	1.9895		0.992407	1.63386e-11	2.77863e-09	up	no
MSTRG.18253	Neurl2	ENSMUST00000042775	GO:0016567(protein ubiquitination);GO:0035556(intracellular signal transduction)	NA	NA	NA	neuralized E3 ubiquitin protein ligase 2 [Source:MGI Symbol;Acc:MGI:3043305]	protein_coding	1.66955	2.01695	1.71131	1.37608	0.333944	1.00411	1.98878		0.991887	0.0170136	0.106347	up	no
MSTRG.3938	Aldh1l2	ENSMUST00000146640;ENSMUST00000020497	GO:0003824(catalytic activity);GO:0004029(aldehyde dehydrogenase (NAD) activity);GO:0005654(nucleoplasm);GO:0005737(cytoplasm);GO:0005739(mitochondrion);GO:0006730(one-carbon metabolic process);GO:0009058(biosynthetic process);GO:0009258(10-formyltetrahydrofolate catabolic process);GO:0016155(formyltetrahydrofolate dehydrogenase activity);GO:0016491(oxidoreductase activity);GO:0016620(oxidoreduct…	00670(One carbon pool by folate);00670(One carbon pool by folate)	K00289	EC:1.5.1.6	aldehyde dehydrogenase 1 family, member L2 [Source:MGI Symbol;Acc:MGI:2444680]	protein_coding	8.8554	9.49603	10.1038	4.65456	4.44272	5.24591	1.98389		0.988329	9.56862e-10	1.01467e-07	up	no
MSTRG.22057	Chd5	ENSMUST00000030775;ENSMUST00000005175;ENSMUST00000164662	GO:0000166(nucleotide binding);GO:0000785(chromatin);GO:0000792(heterochromatin);GO:0003677(DNA binding);GO:0003678(DNA helicase activity);GO:0003682(chromatin binding);GO:0004386(helicase activity);GO:0005515(protein binding);GO:0005524(ATP binding);GO:0005634(nucleus);GO:0005654(nucleoplasm);GO:0005829(cytosol);GO:0006325(chromatin organization);GO:0006366(transcription by RNA polymerase II);GO…	NA	K14435	EC:3.6.4.12	chromodomain helicase DNA binding protein 5 [Source:MGI Symbol;Acc:MGI:3036258]	protein_coding	0.44596	0.536485	0.327654	0.24351	0.233112	0.189817	1.96582		0.975128	0.000347673	0.00542171	up	no
MSTRG.21708	C1qc	ENSMUST00000046332	GO:0002376(immune system process);GO:0005515(protein binding);GO:0005576(extracellular region);GO:0005581(collagen trimer);GO:0005615(extracellular space);GO:0005623(cell);GO:0006958(complement activation, classical pathway);GO:0030853(negative regulation of granulocyte differentiation);GO:0045087(innate immune response);GO:0045202(synapse);GO:0045650(negative regulation of macrophage differentia…	04610(Complement and coagulation cascades);05020(Prion diseases);05133(Pertussis);05142(Chagas disease (American trypanosomiasis));05150(Staphylococcus aureus infection);05322(Systemic lupus erythematosus)	K03988	NA	complement component 1, q subcomponent, C chain [Source:MGI Symbol;Acc:MGI:88225]	protein_coding	1.56694	0.893836	1.08515	0.579329	0.579031	0.652456	1.95819		0.969524	0.00180714	0.019986	up	no
MSTRG.29241	Tppp3	ENSMUST00000014990;ENSMUST00000177126;ENSMUST00000176419	GO:0001578(microtubule bundle formation);GO:0005737(cytoplasm);GO:0005856(cytoskeleton);GO:0005874(microtubule);GO:0007566(embryo implantation);GO:0015631(tubulin binding);GO:0032273(positive regulation of protein polymerization);GO:0046697(decidualization);GO:0046785(microtubule polymerization);GO:0048471(perinuclear region of cytoplasm);GO:0097427(microtubule bundle);GO:0097427(microtubule bund…	NA	NA	NA	tubulin polymerization-promoting protein family member 3 [Source:MGI Symbol;Acc:MGI:1915221]	protein_coding	5.59346	5.26382	4.60338	2.88654	2.57835	2.43125	1.958		0.969381	1.40938e-05	0.000401372	up	no
ENSMUSG00000033777	Tlr13	ENSMUST00000040065	GO:0002224(toll-like receptor signaling pathway);GO:0002376(immune system process);GO:0002755(MyD88-dependent toll-like receptor signaling pathway);GO:0003723(RNA binding);GO:0005515(protein binding);GO:0005737(cytoplasm);GO:0005768(endosome);GO:0005887(integral component of plasma membrane);GO:0006954(inflammatory response);GO:0007165(signal transduction);GO:0009615(response to virus);GO:0010008…	NA	K18808	NA	toll-like receptor 13 [Source:MGI Symbol;Acc:MGI:3045213]	protein_coding	0.250124	0.302516	0.147699	0.163513	0.0601925	0.13443	1.95552		0.967549	0.0271998	0.149628	up	no
MSTRG.14218	Mcfd2	ENSMUST00000144236;ENSMUST00000024963;ENSMUST00000145895;ENSMUST00000151155;ENSMUST00000155904;ENSMUST00000129616	GO:0003674(molecular_function);GO:0005509(calcium ion binding);GO:0005576(extracellular region);GO:0005783(endoplasmic reticulum);GO:0005793(endoplasmic reticulum-Golgi intermediate compartment);GO:0005794(Golgi apparatus);GO:0015031(protein transport);GO:0016192(vesicle-mediated transport);GO:0019752(carboxylic acid metabolic process);GO:0046872(metal ion binding);GO:0060548(negative regulation …	NA	K20364	NA	multiple coagulation factor deficiency 2 [Source:MGI Symbol;Acc:MGI:2183439]	protein_coding	22.1987	21.3756	22.2869	4.92577	4.54182	24.2789	1.95165		0.964692	0.029317	0.157949	up	no
MSTRG.3296	Hey2	ENSMUST00000019924	GO:0000122(negative regulation of transcription by RNA polymerase II);GO:0000977(RNA polymerase II regulatory region sequence-specific DNA binding);GO:0000981(DNA-binding transcription factor activity, RNA polymerase II-specific);GO:0001102(RNA polymerase II activating transcription factor binding);GO:0001227(DNA-binding transcription repressor activity, RNA polymerase II-specific);GO:0001568(blo…	05165(Human papillomavirus infection);05200(Pathways in cancer);05224(Breast cancer)	K09091	NA	hairy/enhancer-of-split related with YRPW motif 2 [Source:MGI Symbol;Acc:MGI:1341884]	protein_coding	2.02866	1.78192	2.1229	0.913782	0.990486	1.14494	1.94591		0.960447	2.76857e-05	0.000688401	up	no
MSTRG.20439	Epha7	ENSMUST00000029964;ENSMUST00000108191;ENSMUST00000080934;ENSMUST00000108194	GO:0000166(nucleotide binding);GO:0001934(positive regulation of protein phosphorylation);GO:0004672(protein kinase activity);GO:0004713(protein tyrosine kinase activity);GO:0004714(transmembrane receptor protein tyrosine kinase activity);GO:0005003(ephrin receptor activity);GO:0005004(GPI-linked ephrin receptor activity);GO:0005005(transmembrane-ephrin receptor activity);GO:0005515(protein bindi…	04360(Axon guidance);04360(Axon guidance)	K05108	EC:2.7.10.1	Eph receptor A7 [Source:MGI Symbol;Acc:MGI:95276]	protein_coding	1.13195	1.29949	1.04007	0.561066	0.715842	0.508729	1.94412		0.959121	2.29804e-05	0.000594358	up	no
MSTRG.24960	Reep1	ENSMUST00000121469;ENSMUST00000212792;ENSMUST00000212631	GO:0005515(protein binding);GO:0005737(cytoplasm);GO:0005739(mitochondrion);GO:0005783(endoplasmic reticulum);GO:0005789(endoplasmic reticulum membrane);GO:0008017(microtubule binding);GO:0016020(membrane);GO:0016021(integral component of membrane);GO:0031849(olfactory receptor binding);GO:0031966(mitochondrial membrane);GO:0032386(regulation of intracellular transport);GO:0051205(protein inserti…	NA	K17338	NA	receptor accessory protein 1 [Source:MGI Symbol;Acc:MGI:1098827]	protein_coding	6.0141	6.01681	5.98022	3.28929	2.70448	3.28952	1.94017		0.95618	7.21062e-07	3.42114e-05	up	no
MSTRG.30880	Snap91	ENSMUST00000074501;ENSMUST00000074468;ENSMUST00000239074;ENSMUST00000191290;ENSMUST00000036347;ENSMUST00000098495	GO:0005543(phospholipid binding);GO:0005545(1-phosphatidylinositol binding);GO:0030136(clathrin-coated vesicle);GO:0030276(clathrin binding);GO:0048268(clathrin coat assembly);GO:2000369(regulation of clathrin-dependent endocytosis);GO:2000369(regulation of clathrin-dependent endocytosis)	NA	K20043	NA	synaptosomal-associated protein 91 [Source:MGI Symbol;Acc:MGI:109132]	protein_coding	0.717671	0.709305	0.741811	0.392077	0.418853	0.306933	1.94012		0.956145	9.30858e-05	0.00185557	up	no
MSTRG.8267	E2f3	ENSMUST00000222730;ENSMUST00000102948;ENSMUST00000221536	GO:0000082(G1/S transition of mitotic cell cycle);GO:0000122(negative regulation of transcription by RNA polymerase II);GO:0000977(RNA polymerase II regulatory region sequence-specific DNA binding);GO:0000981(DNA-binding transcription factor activity, RNA polymerase II-specific);GO:0000987(proximal promoter sequence-specific DNA binding);GO:0001216(DNA-binding transcription activator activity);GO…	01522(Endocrine resistance);04110(Cell cycle);04218(Cellular senescence);04934(Cushing syndrome);05160(Hepatitis C);05161(Hepatitis B);05163(Human cytomegalovirus infection);05166(Human T-cell leukemia virus 1 infection);05167(Kaposi sarcoma-associated herpesvirus infection);05169(Epstein-Barr virus infection);05200(Pathways in cancer);05206(MicroRNAs in cancer);05212(Pancreatic cancer);05214(Gli…	K06620	NA	E2F transcription factor 3 [Source:MGI Symbol;Acc:MGI:1096340]	protein_coding	10.0459	10.422	10.1864	2.50221	2.2958	11.0414	1.93533		0.952577	0.0223887	0.130236	up	no
MSTRG.24326	Gng11	ENSMUST00000031670	GO:0003924(GTPase activity);GO:0005834(heterotrimeric G-protein complex);GO:0005886(plasma membrane);GO:0007165(signal transduction);GO:0007186(G protein-coupled receptor signaling pathway);GO:0016020(membrane);GO:0031680(G-protein beta/gamma-subunit complex);GO:0031681(G-protein beta-subunit binding)	04014(Ras signaling pathway);04062(Chemokine signaling pathway);04151(PI3K-Akt signaling pathway);04371(Apelin signaling pathway);04713(Circadian entrainment);04723(Retrograde endocannabinoid signaling);04724(Glutamatergic synapse);04725(Cholinergic synapse);04726(Serotonergic synapse);04727(GABAergic synapse);04728(Dopaminergic synapse);04926(Relaxin signaling pathway);05032(Morphine addiction);…	K04546	NA	guanine nucleotide binding protein (G protein), gamma 11 [Source:MGI Symbol;Acc:MGI:1913316]	protein_coding	8.06195	8.33202	7.3604	4.70484	3.51224	4.06107	1.93469		0.952099	7.45133e-05	0.00152902	up	no
MSTRG.13862	Satb1	ENSMUST00000152830;ENSMUST00000144331;ENSMUST00000124222;ENSMUST00000129667;ENSMUST00000169480;ENSMUST00000140979;ENSMUST00000176669;ENSMUST00000133574;ENSMUST00000129205;ENSMUST00000148559	GO:0000122(negative regulation of transcription by RNA polymerase II);GO:0000785(chromatin);GO:0000977(RNA polymerase II regulatory region sequence-specific DNA binding);GO:0001227(DNA-binding transcription repressor activity, RNA polymerase II-specific);GO:0003677(DNA binding);GO:0003682(chromatin binding);GO:0003700(DNA-binding transcription factor activity);GO:0005634(nucleus);GO:0005654(nucle…	NA	K23225	NA	special AT-rich sequence binding protein 1 [Source:MGI Symbol;Acc:MGI:105084]	protein_coding	0.522053	0.53084	0.4974	0.380262	0.207021	0.214193	1.9343		0.951811	0.00015852	0.0028836	up	no
ENSMUSG00000070469	Adamtsl3	ENSMUST00000173287;ENSMUST00000173828;ENSMUST00000172784	GO:0003674(molecular_function);GO:0006508(proteolysis);GO:0008150(biological_process);GO:0008233(peptidase activity);GO:0043231(intracellular membrane-bounded organelle);GO:0043231(intracellular membrane-bounded organelle)	NA	NA	NA	ADAMTS-like 3 [Source:MGI Symbol;Acc:MGI:3028499]	protein_coding	0.372061	0.474845	0.568132	0.26727	0.25532	0.20943	1.93306		0.950885	0.000418134	0.00624499	up	no
MSTRG.4627	Plek	ENSMUST00000102881;ENSMUST00000020321;ENSMUST00000156101	GO:0002244(hematopoietic progenitor cell differentiation);GO:0002576(platelet degranulation);GO:0005080(protein kinase C binding);GO:0005737(cytoplasm);GO:0005886(plasma membrane);GO:0006904(vesicle docking involved in exocytosis);GO:0007229(integrin-mediated signaling pathway);GO:0010572(positive regulation of platelet activation);GO:0010920(negative regulation of inositol phosphate biosynthetic…	NA	K19993	NA	pleckstrin [Source:MGI Symbol;Acc:MGI:1860485]	protein_coding	0.724353	0.877554	0.64513	0.507679	0.243171	0.41165	1.93293		0.950792	0.00180143	0.0199795	up	no
MSTRG.30230	Thy1	ENSMUST00000114840;ENSMUST00000215156;ENSMUST00000215809;ENSMUST00000214627	GO:0001525(angiogenesis);GO:0001952(regulation of cell-matrix adhesion);GO:0002693(positive regulation of cellular extravasation);GO:0005096(GTPase activator activity);GO:0005178(integrin binding);GO:0005623(cell);GO:0005783(endoplasmic reticulum);GO:0005829(cytosol);GO:0005886(plasma membrane);GO:0006469(negative regulation of protein kinase activity);GO:0007010(cytoskeleton organization);GO:000…	04670(Leukocyte transendothelial migration);04670(Leukocyte transendothelial migration)	K06514	NA	thymus cell antigen 1, theta [Source:MGI Symbol;Acc:MGI:98747]	protein_coding	0.872428	0.793908	0.824697	0.390217	0.37355	0.52756	1.92905		0.947889	0.000965847	0.0123048	up	no
MSTRG.11064	Cthrc1	ENSMUST00000067072;ENSMUST00000226433;ENSMUST00000132192	GO:0005109(frizzled binding);GO:0005515(protein binding);GO:0005576(extracellular region);GO:0005581(collagen trimer);GO:0005615(extracellular space);GO:0005737(cytoplasm);GO:0016477(cell migration);GO:0017147(Wnt-protein binding);GO:0031012(extracellular matrix);GO:0032092(positive regulation of protein binding);GO:0033690(positive regulation of osteoblast proliferation);GO:0043932(ossification …	NA	NA	NA	collagen triple helix repeat containing 1 [Source:MGI Symbol;Acc:MGI:1915838]	protein_coding	9.17878	10.0985	9.23448	5.3029	4.67689	4.90356	1.91569		0.93786	3.5307e-06	0.000125291	up	no
MSTRG.24660	Trpv6	ENSMUST00000031902;ENSMUST00000201471	GO:0005216(ion channel activity);GO:0005262(calcium channel activity);GO:0005515(protein binding);GO:0005516(calmodulin binding);GO:0005623(cell);GO:0005886(plasma membrane);GO:0005887(integral component of plasma membrane);GO:0006811(ion transport);GO:0006816(calcium ion transport);GO:0016020(membrane);GO:0016021(integral component of membrane);GO:0034220(ion transmembrane transport);GO:0035898(…	04970(Salivary secretion);04978(Mineral absorption);04978(Mineral absorption)	K04975	NA	transient receptor potential cation channel, subfamily V, member 6 [Source:MGI Symbol;Acc:MGI:1927259]	protein_coding	0.516951	0.347665	0.280239	0.21615	0.181818	0.200747	1.91218		0.935222	0.00804052	0.0620452	up	no
MSTRG.27725	Aldoa	ENSMUST00000032934;ENSMUST00000205890;ENSMUST00000106348;ENSMUST00000151137;ENSMUST00000087566;ENSMUST00000141355;ENSMUST00000133514;ENSMUST00000205336	GO:0002020(protease binding);GO:0003824(catalytic activity);GO:0004332(fructose-bisphosphate aldolase activity);GO:0005615(extracellular space);GO:0005623(cell);GO:0005720(nuclear heterochromatin);GO:0005737(cytoplasm);GO:0005739(mitochondrion);GO:0005829(cytosol);GO:0005886(plasma membrane);GO:0006000(fructose metabolic process);GO:0006096(glycolytic process);GO:0006754(ATP biosynthetic process)…	00010(Glycolysis / Gluconeogenesis);00030(Pentose phosphate pathway);00051(Fructose and mannose metabolism);04066(HIF-1 signaling pathway);04066(HIF-1 signaling pathway)	K01623	EC:4.1.2.13	aldolase A, fructose-bisphosphate [Source:MGI Symbol;Acc:MGI:87994]	protein_coding	400.861	425.248	378.774	223.524	197.488	209.562	1.91077		0.934156	1.59634e-09	1.64441e-07	up	no
MSTRG.21705	C1qb	ENSMUST00000046384	GO:0002376(immune system process);GO:0005515(protein binding);GO:0005576(extracellular region);GO:0005581(collagen trimer);GO:0005602(complement component C1 complex);GO:0005615(extracellular space);GO:0005623(cell);GO:0006958(complement activation, classical pathway);GO:0045087(innate immune response);GO:0045202(synapse);GO:0048839(inner ear development);GO:0098794(postsynapse);GO:0098883(synaps…	04610(Complement and coagulation cascades);05020(Prion diseases);05133(Pertussis);05142(Chagas disease (American trypanosomiasis));05150(Staphylococcus aureus infection);05322(Systemic lupus erythematosus)	K03987	NA	complement component 1, q subcomponent, beta polypeptide [Source:MGI Symbol;Acc:MGI:88224]	protein_coding	4.08035	3.13678	3.08578	1.89867	1.72897	1.781	1.9049		0.929715	0.000319444	0.00507367	up	no
ENSMUSG00000040009	Gnaz	ENSMUST00000159991;ENSMUST00000037813	GO:0000166(nucleotide binding);GO:0001664(G protein-coupled receptor binding);GO:0003924(GTPase activity);GO:0005525(GTP binding);GO:0005829(cytosol);GO:0005834(heterotrimeric G-protein complex);GO:0005886(plasma membrane);GO:0007165(signal transduction);GO:0007186(G protein-coupled receptor signaling pathway);GO:0007188(adenylate cyclase-modulating G protein-coupled receptor signaling pathway);G…	04730(Long-term depression);04730(Long-term depression)	K04535	NA	guanine nucleotide binding protein, alpha z subunit [Source:MGI Symbol;Acc:MGI:95780]	protein_coding	0.869642	0.812306	0.694129	0.425649	0.435721	0.38862	1.90088		0.926665	0.000614892	0.00852942	up	no
MSTRG.17469	Grem1	ENSMUST00000099575	GO:0000902(cell morphogenesis);GO:0001525(angiogenesis);GO:0002042(cell migration involved in sprouting angiogenesis);GO:0002092(positive regulation of receptor internalization);GO:0002689(negative regulation of leukocyte chemotaxis);GO:0003257(positive regulation of transcription from RNA polymerase II promoter involved in myocardial precursor cell differentiation);GO:0003337(mesenchymal to epit…	NA	NA	NA	gremlin 1, DAN family BMP antagonist [Source:MGI Symbol;Acc:MGI:1344337]	protein_coding	33.9541	34.9078	38.0702	19.1394	18.7476	18.4206	1.89907		0.925291	5.86739e-10	6.65229e-08	up	no
MSTRG.19750	Cd53	ENSMUST00000038845	GO:0001772(immunological synapse);GO:0005886(plasma membrane);GO:0005887(integral component of plasma membrane);GO:0005911(cell-cell junction);GO:0009986(cell surface);GO:0016020(membrane);GO:0016021(integral component of membrane);GO:0030054(cell junction);GO:1901741(positive regulation of myoblast fusion)	NA	NA	NA	CD53 antigen [Source:MGI Symbol;Acc:MGI:88341]	protein_coding	0.961321	1.4101	1.17866	0.563146	0.671045	0.635804	1.89844		0.924815	0.00186633	0.0204898	up	no
MSTRG.14906	Csf1r	ENSMUST00000115268;ENSMUST00000237706;ENSMUST00000235447;ENSMUST00000025523	GO:0000166(nucleotide binding);GO:0001934(positive regulation of protein phosphorylation);GO:0002244(hematopoietic progenitor cell differentiation);GO:0002376(immune system process);GO:0002931(response to ischemia);GO:0004672(protein kinase activity);GO:0004713(protein tyrosine kinase activity);GO:0004714(transmembrane receptor protein tyrosine kinase activity);GO:0005011(macrophage colony-stimul…	04010(MAPK signaling pathway);04014(Ras signaling pathway);04015(Rap1 signaling pathway);04060(Cytokine-cytokine receptor interaction);04151(PI3K-Akt signaling pathway);04380(Osteoclast differentiation);04640(Hematopoietic cell lineage);05200(Pathways in cancer);05202(Transcriptional misregulation in cancer);05221(Acute myeloid leukemia);05221(Acute myeloid leukemia)	K05090	EC:2.7.10.1	colony stimulating factor 1 receptor [Source:MGI Symbol;Acc:MGI:1339758]	protein_coding	0.714038	0.851179	0.48926	0.379168	0.286278	0.416884	1.8982		0.92463	0.0011783	0.01444	up	no
MSTRG.30257	Slc37a4	ENSMUST00000215420;ENSMUST00000165839;ENSMUST00000213388;ENSMUST00000215001;ENSMUST00000215121;ENSMUST00000213268	GO:0001780(neutrophil homeostasis);GO:0001816(cytokine production);GO:0002318(myeloid progenitor cell differentiation);GO:0005623(cell);GO:0005887(integral component of plasma membrane);GO:0005977(glycogen metabolic process);GO:0006089(lactate metabolic process);GO:0006641(triglyceride metabolic process);GO:0006874(cellular calcium ion homeostasis);GO:0007584(response to nutrient);GO:0008202(ster…	04973(Carbohydrate digestion and absorption);04973(Carbohydrate digestion and absorption)	K08171	NA	solute carrier family 37 (glucose-6-phosphate transporter), member 4 [Source:MGI Symbol;Acc:MGI:1316650]	protein_coding	5.47465	6.02039	5.33765	3.03379	2.87973	2.9607	1.89681		0.923573	2.45224e-06	9.34601e-05	up	no
MSTRG.25951	Sinhcaf	ENSMUST00000081956;ENSMUST00000054080;ENSMUST00000132696;ENSMUST00000111562;ENSMUST00000139355;ENSMUST00000204435;ENSMUST00000146457;ENSMUST00000203164	GO:0005515(protein binding);GO:0005634(nucleus);GO:0008284(positive regulation of cell population proliferation);GO:0016580(Sin3 complex);GO:0030336(negative regulation of cell migration);GO:0045596(negative regulation of cell differentiation);GO:0045596(negative regulation of cell differentiation)	NA	NA	NA	SIN3-HDAC complex associated factor [Source:MGI Symbol;Acc:MGI:1929091]	protein_coding	19.7199	20.8101	19.7582	20.2577	4.76729	6.77735	1.89572		0.922744	0.00752246	0.0591397	up	no
MSTRG.24238	Flt1	ENSMUST00000110529;ENSMUST00000031653	GO:0000166(nucleotide binding);GO:0002548(monocyte chemotaxis);GO:0004672(protein kinase activity);GO:0004713(protein tyrosine kinase activity);GO:0004714(transmembrane receptor protein tyrosine kinase activity);GO:0005021(vascular endothelial growth factor-activated receptor activity);GO:0005524(ATP binding);GO:0005886(plasma membrane);GO:0005887(integral component of plasma membrane);GO:0006468…	04010(MAPK signaling pathway);04014(Ras signaling pathway);04015(Rap1 signaling pathway);04066(HIF-1 signaling pathway);04151(PI3K-Akt signaling pathway);04510(Focal adhesion);05202(Transcriptional misregulation in cancer);05323(Rheumatoid arthritis);05323(Rheumatoid arthritis)	K05096	EC:2.7.10.1	FMS-like tyrosine kinase 1 [Source:MGI Symbol;Acc:MGI:95558]	protein_coding	16.528	11.925	13.831	7.01916	6.8382	8.44874	1.89563		0.922675	6.90579e-08	4.51373e-06	up	no
ENSMUSG00000004609	Cd33	ENSMUST00000205503;ENSMUST00000004728;ENSMUST00000039861;ENSMUST00000206371	GO:0005886(plasma membrane);GO:0007155(cell adhesion);GO:0009897(external side of plasma membrane);GO:0016020(membrane);GO:0016021(integral component of membrane);GO:0030246(carbohydrate binding);GO:0033691(sialic acid binding);GO:0033691(sialic acid binding)	04640(Hematopoietic cell lineage);04640(Hematopoietic cell lineage)	K06473	NA	CD33 antigen [Source:MGI Symbol;Acc:MGI:99440]	protein_coding	0.251143	0.203806	0.194979	0.067895	0.149251	0.125772	1.89528		0.922414	0.0105887	0.0758976	up	no
ENSMUSG00000028943	Espn	ENSMUST00000105659;ENSMUST00000105655;ENSMUST00000070018;ENSMUST00000080042;ENSMUST00000105657;ENSMUST00000105653;ENSMUST00000049305;ENSMUST00000207676;ENSMUST00000030785;ENSMUST00000105656;ENSMUST00000103196;ENSMUST00000105654;ENSMUST00000135185;ENSMUST00000105658;ENSMUST00000084114	GO:0003779(actin binding);GO:0005515(protein binding);GO:0005737(cytoplasm);GO:0005856(cytoskeleton);GO:0005902(microvillus);GO:0005903(brush border);GO:0007605(sensory perception of sound);GO:0007626(locomotory behavior);GO:0015629(actin cytoskeleton);GO:0017124(SH3 domain binding);GO:0030046(parallel actin filament bundle assembly);GO:0030054(cell junction);GO:0031941(filamentous actin);GO:0032…	NA	NA	NA	espin [Source:MGI Symbol;Acc:MGI:1861630]	protein_coding	0.175543	0.178026	0.14344	0.110262	0.0505506	0.101801	1.89255		0.920329	0.0119727	0.082568	up	no
ENSMUSG00000040254	Sema3d	ENSMUST00000030868;ENSMUST00000197927	GO:0001755(neural crest cell migration);GO:0005515(protein binding);GO:0005576(extracellular region);GO:0005615(extracellular space);GO:0005887(integral component of plasma membrane);GO:0007275(multicellular organism development);GO:0007399(nervous system development);GO:0007411(axon guidance);GO:0016020(membrane);GO:0016021(integral component of membrane);GO:0030154(cell differentiation);GO:0030…	04360(Axon guidance);04360(Axon guidance)	K06840	NA	sema domain, immunoglobulin domain (Ig), short basic domain, secreted, (semaphorin) 3D [Source:MGI Symbol;Acc:MGI:1860118]	protein_coding	0.36571	0.398775	0.365493	0.167755	0.193062	0.236331	1.89229		0.920133	0.000627708	0.00865114	up	no
MSTRG.206	Rnf113a1	ENSMUST00000046433	GO:0003674(molecular_function);GO:0005684(U2-type spliceosomal complex);GO:0034247(snoRNA splicing);GO:0046872(metal ion binding)	NA	K13127	NA	ring finger protein 113A1 [Source:MGI Symbol;Acc:MGI:1917192]	protein_coding	1.52308	1.8114	1.20942	0.946202	0.84507	0.617363	1.88651		0.915718	0.00440531	0.0396874	up	no
MSTRG.26566	Tshz3	ENSMUST00000021641	GO:0003676(nucleic acid binding);GO:0003677(DNA binding);GO:0003682(chromatin binding);GO:0005634(nucleus);GO:0005654(nucleoplasm);GO:0005886(plasma membrane);GO:0010468(regulation of gene expression);GO:0045892(negative regulation of transcription, DNA-templated)	NA	K09236	NA	teashirt zinc finger family member 3 [Source:MGI Symbol;Acc:MGI:2442819]	protein_coding	2.08338	1.67511	1.76246	1.14066	0.946431	0.844282	1.8834		0.913339	5.58776e-05	0.0012078	up	no
ENSMUSG00000049709	Nlrp10	ENSMUST00000055745	GO:0000166(nucleotide binding);GO:0002250(adaptive immune response);GO:0002376(immune system process);GO:0002827(positive regulation of T-helper 1 type immune response);GO:0003924(GTPase activity);GO:0005524(ATP binding);GO:0005737(cytoplasm);GO:0005886(plasma membrane);GO:0006952(defense response);GO:0006954(inflammatory response);GO:0016020(membrane);GO:0016887(ATPase activity);GO:0019897(extri…	NA	K22266	NA	NLR family, pyrin domain containing 10 [Source:MGI Symbol;Acc:MGI:2444084]	protein_coding	0.422253	0.760731	0.641696	0.270058	0.338578	0.360227	1.88332		0.913279	0.00250801	0.0258862	up	no
ENSMUSG00000079654	Prrt4	ENSMUST00000159200	GO:0003674(molecular_function);GO:0005575(cellular_component);GO:0008150(biological_process);GO:0016020(membrane);GO:0016021(integral component of membrane)	NA	NA	NA	proline-rich transmembrane protein 4 [Source:MGI Symbol;Acc:MGI:2141677]	protein_coding	0.260062	0.50072	0.497925	0.259493	0.309008	0.10078	1.88069		0.911259	0.0306299	0.163121	up	no
ENSMUSG00000025887	Casp12	ENSMUST00000027009;ENSMUST00000151332	GO:0002020(protease binding);GO:0004175(endopeptidase activity);GO:0004197(cysteine-type endopeptidase activity);GO:0005515(protein binding);GO:0005634(nucleus);GO:0005737(cytoplasm);GO:0005783(endoplasmic reticulum);GO:0005829(cytosol);GO:0006508(proteolysis);GO:0006915(apoptotic process);GO:0006919(activation of cysteine-type endopeptidase activity involved in apoptotic process);GO:0008233(pept…	04141(Protein processing in endoplasmic reticulum);04210(Apoptosis);04621(NOD-like receptor signaling pathway);05010(Alzheimer disease);05014(Amyotrophic lateral sclerosis (ALS));05020(Prion diseases);05161(Hepatitis B);05161(Hepatitis B)	K04741	EC:3.4.22.-	caspase 12 [Source:MGI Symbol;Acc:MGI:1312922]	protein_coding	0.606938	0.442081	0.796904	0.372332	0.241671	0.369055	1.87773		0.908993	0.00451298	0.040395	up	no
MSTRG.17850	Bmp2	ENSMUST00000028836	GO:0000122(negative regulation of transcription by RNA polymerase II);GO:0000187(activation of MAPK activity);GO:0001503(ossification);GO:0001649(osteoblast differentiation);GO:0001658(branching involved in ureteric bud morphogenesis);GO:0001666(response to hypoxia);GO:0001701(in utero embryonic development);GO:0001837(epithelial to mesenchymal transition);GO:0001934(positive regulation of protei…	04060(Cytokine-cytokine receptor interaction);04350(TGF-beta signaling pathway);04390(Hippo signaling pathway);05200(Pathways in cancer);05217(Basal cell carcinoma)	K21283	NA	bone morphogenetic protein 2 [Source:MGI Symbol;Acc:MGI:88177]	protein_coding	11.8896	12.7443	11.1155	6.28502	5.9761	6.79028	1.87647		0.908024	3.58199e-08	2.55227e-06	up	no
MSTRG.28729	Cers1;Gdf1	ENSMUST00000165819;ENSMUST00000207684;ENSMUST00000140239	GO:0001701(in utero embryonic development);GO:0005125(cytokine activity);GO:0005515(protein binding);GO:0005576(extracellular region);GO:0005615(extracellular space);GO:0005783(endoplasmic reticulum);GO:0005789(endoplasmic reticulum membrane);GO:0006629(lipid metabolic process);GO:0006665(sphingolipid metabolic process);GO:0007165(signal transduction);GO:0007420(brain development);GO:0007492(endo…	00600(Sphingolipid metabolism);04060(Cytokine-cytokine receptor interaction);04071(Sphingolipid signaling pathway);04071(Sphingolipid signaling pathway)	K04710;K05495	EC:2.3.1.24	ceramide synthase 1 [Source:MGI Symbol;Acc:MGI:2136690];growth differentiation factor 1 [Source:MGI Symbol;Acc:MGI:95683]	protein_coding	0.404812	0.492732	0.426285	0.270408	0.240091	0.196411	1.8727		0.905119	0.00607411	0.0504686	up	no
ENSMUSG00000048814	Lonrf2	ENSMUST00000147695;ENSMUST00000039612	GO:0005515(protein binding);GO:0005515(protein binding)	NA	NA	NA	LON peptidase N-terminal domain and ring finger 2 [Source:MGI Symbol;Acc:MGI:1920209]	protein_coding	0.176454	0.183747	0.225516	0.0871912	0.138836	0.0874378	1.86853		0.901901	0.00944217	0.0697884	up	no
ENSMUSG00000020620	Abca8b	ENSMUST00000020948;ENSMUST00000106669	GO:0000166(nucleotide binding);GO:0005319(lipid transporter activity);GO:0005524(ATP binding);GO:0005743(mitochondrial inner membrane);GO:0005886(plasma membrane);GO:0006869(lipid transport);GO:0016020(membrane);GO:0016021(integral component of membrane);GO:0016887(ATPase activity);GO:0042626(ATPase-coupled transmembrane transporter activity);GO:0043231(intracellular membrane-bounded organelle);G…	02010(ABC transporters);02010(ABC transporters)	K05650	NA	ATP-binding cassette, sub-family A (ABC1), member 8b [Source:MGI Symbol;Acc:MGI:1351668]	protein_coding	0.1859	0.096746	0.202175	0.049778	0.12964	0.0801673	1.86767		0.901243	0.0337633	0.174199	up	no
MSTRG.6607	Fam49a	ENSMUST00000069005;ENSMUST00000069066;ENSMUST00000223061	GO:0003674(molecular_function);GO:0008150(biological_process);GO:0008150(biological_process)	NA	NA	NA	family with sequence similarity 49, member A [Source:MGI Symbol;Acc:MGI:1261783]	protein_coding	1.6209	1.4374	0.812295	0.65863	0.644431	0.769472	1.86757		0.901161	0.000307704	0.00492626	up	no
MSTRG.9110	F2rl2	ENSMUST00000022182	GO:0004930(G protein-coupled receptor activity);GO:0005623(cell);GO:0005886(plasma membrane);GO:0005887(integral component of plasma membrane);GO:0007165(signal transduction);GO:0007186(G protein-coupled receptor signaling pathway);GO:0007596(blood coagulation);GO:0007599(hemostasis);GO:0015057(thrombin-activated receptor activity);GO:0016020(membrane);GO:0016021(integral component of membrane);G…	04080(Neuroactive ligand-receptor interaction);04610(Complement and coagulation cascades)	K04235	NA	coagulation factor II (thrombin) receptor-like 2 [Source:MGI Symbol;Acc:MGI:1298208]	protein_coding	2.48932	2.72093	2.8543	1.48903	1.10574	1.72904	1.86515		0.899289	0.000412399	0.00618576	up	no
ENSMUSG00000049811	Fam161a	ENSMUST00000238880;ENSMUST00000094363;ENSMUST00000208732;ENSMUST00000058269;ENSMUST00000151877;ENSMUST00000173923;ENSMUST00000172602;ENSMUST00000109557	GO:0000235(astral microtubule);GO:0001917(photoreceptor inner segment);GO:0005737(cytoplasm);GO:0005813(centrosome);GO:0005814(centriole);GO:0005856(cytoskeleton);GO:0005876(spindle microtubule);GO:0005929(cilium);GO:0008017(microtubule binding);GO:0030030(cell projection organization);GO:0032391(photoreceptor connecting cilium);GO:0036064(ciliary basal body);GO:0042802(identical protein binding)…	NA	K16772	NA	family with sequence similarity 161, member A [Source:MGI Symbol;Acc:MGI:1921123]	protein_coding	0.2494	0.33491	0.384856	0.120498	0.129056	0.270759	1.86266		0.897362	0.0222613	0.129662	up	no
MSTRG.13777	Vegfa	ENSMUST00000142351;ENSMUST00000024747;ENSMUST00000167860;ENSMUST00000113520;ENSMUST00000214739;ENSMUST00000113519;ENSMUST00000071648;ENSMUST00000217017	GO:0000122(negative regulation of transcription by RNA polymerase II);GO:0001525(angiogenesis);GO:0001541(ovarian follicle development);GO:0001568(blood vessel development);GO:0001666(response to hypoxia);GO:0001701(in utero embryonic development);GO:0001822(kidney development);GO:0001934(positive regulation of protein phosphorylation);GO:0001938(positive regulation of endothelial cell proliferat…	01521(EGFR tyrosine kinase inhibitor resistance);04010(MAPK signaling pathway);04014(Ras signaling pathway);04015(Rap1 signaling pathway);04066(HIF-1 signaling pathway);04151(PI3K-Akt signaling pathway);04370(VEGF signaling pathway);04510(Focal adhesion);04926(Relaxin signaling pathway);04933(AGE-RAGE signaling pathway in diabetic complications);05163(Human cytomegalovirus infection);05165(Human …	K05448	NA	vascular endothelial growth factor A [Source:MGI Symbol;Acc:MGI:103178]	protein_coding	21.6844	23.0816	20.4186	11.5101	11.5484	12.0443	1.85697		0.892947	3.29857e-09	3.14621e-07	up	no
MSTRG.13942	Tnfsf9	ENSMUST00000039490	GO:0005102(signaling receptor binding);GO:0005125(cytokine activity);GO:0005164(tumor necrosis factor receptor binding);GO:0005515(protein binding);GO:0005615(extracellular space);GO:0005886(plasma membrane);GO:0006955(immune response);GO:0007165(signal transduction);GO:0016020(membrane);GO:0016021(integral component of membrane);GO:0032729(positive regulation of interferon-gamma production);GO:0…	04060(Cytokine-cytokine receptor interaction)	K05472	NA	tumor necrosis factor (ligand) superfamily, member 9 [Source:MGI Symbol;Acc:MGI:1101058]	protein_coding	5.53295	6.5603	6.64191	3.98617	2.6669	3.44155	1.85595		0.892162	0.000224558	0.00383344	up	no
ENSMUSG00000030830	Itgal	ENSMUST00000117762;ENSMUST00000106306;ENSMUST00000120857;ENSMUST00000170971;ENSMUST00000118405	GO:0001772(immunological synapse);GO:0002291(T cell activation via T cell receptor contact with antigen bound to MHC molecule on antigen presenting cell);GO:0005886(plasma membrane);GO:0005911(cell-cell junction);GO:0006909(phagocytosis);GO:0007155(cell adhesion);GO:0007157(heterophilic cell-cell adhesion via plasma membrane cell adhesion molecules);GO:0007159(leukocyte cell-cell adhesion);GO:000…	04015(Rap1 signaling pathway);04514(Cell adhesion molecules (CAMs));04650(Natural killer cell mediated cytotoxicity);04670(Leukocyte transendothelial migration);04810(Regulation of actin cytoskeleton);05144(Malaria);05150(Staphylococcus aureus infection);05166(Human T-cell leukemia virus 1 infection);05169(Epstein-Barr virus infection);05323(Rheumatoid arthritis);05416(Viral myocarditis);05416(Vi…	K05718	NA	integrin alpha L [Source:MGI Symbol;Acc:MGI:96606]	protein_coding	0.28266	0.341212	0.235393	0.218798	0.1191	0.125083	1.85594		0.892152	0.00742044	0.0585419	up	no
MSTRG.12378	Iqcg	ENSMUST00000115100	GO:0002177(manchette);GO:0005515(protein binding);GO:0005516(calmodulin binding);GO:0005737(cytoplasm);GO:0005829(cytosol);GO:0005856(cytoskeleton);GO:0005929(cilium);GO:0007283(spermatogenesis);GO:0007286(spermatid development);GO:0007288(sperm axoneme assembly);GO:0030154(cell differentiation);GO:0030544(Hsp70 protein binding);GO:0031514(motile cilium);GO:0036126(sperm flagellum);GO:0042995(cel…	NA	NA	NA	IQ motif containing G [Source:MGI Symbol;Acc:MGI:1916957]	protein_coding	0.464986	0.90619	0.623653	0.18316	0.34847	0.544547	1.85363		0.89035	0.013528	0.0900885	up	no
ENSMUSG00000043496	Tril	ENSMUST00000127748	GO:0001530(lipopolysaccharide binding);GO:0002376(immune system process);GO:0002718(regulation of cytokine production involved in immune response);GO:0005515(protein binding);GO:0005615(extracellular space);GO:0006954(inflammatory response);GO:0016020(membrane);GO:0016021(integral component of membrane);GO:0031012(extracellular matrix);GO:0034142(toll-like receptor 4 signaling pathway);GO:0045087…	NA	NA	NA	TLR4 interactor with leucine-rich repeats [Source:MGI Symbol;Acc:MGI:1914123]	protein_coding	0.962195	1.00984	0.949475	0.556664	0.471509	0.549541	1.85174		0.88888	0.000241066	0.0040425	up	no
MSTRG.15860	Scd2	ENSMUST00000026221	GO:0004768(stearoyl-CoA 9-desaturase activity);GO:0005506(iron ion binding);GO:0005783(endoplasmic reticulum);GO:0005789(endoplasmic reticulum membrane);GO:0006629(lipid metabolic process);GO:0006631(fatty acid metabolic process);GO:0006633(fatty acid biosynthetic process);GO:0006636(unsaturated fatty acid biosynthetic process);GO:0016020(membrane);GO:0016021(integral component of membrane);GO:00…	01040(Biosynthesis of unsaturated fatty acids);03320(PPAR signaling pathway);04152(AMPK signaling pathway)	K00507	EC:1.14.19.1	stearoyl-Coenzyme A desaturase 2 [Source:MGI Symbol;Acc:MGI:98240]	protein_coding	101.377	115.833	96.9788	54.4725	55.6193	59.8604	1.84869		0.8865	1.58372e-08	1.2577e-06	up	no
MSTRG.6476	Mafg;Sirt7	ENSMUST00000106180;ENSMUST00000058162;ENSMUST00000146809;ENSMUST00000106181;ENSMUST00000106183;ENSMUST00000106182;ENSMUST00000080202	GO:0000978(RNA polymerase II proximal promoter sequence-specific DNA binding);GO:0001228(DNA-binding transcription activator activity, RNA polymerase II-specific);GO:0001701(in utero embryonic development);GO:0003677(DNA binding);GO:0003700(DNA-binding transcription factor activity);GO:0005515(protein binding);GO:0005623(cell);GO:0005634(nucleus);GO:0006355(regulation of transcription, DNA-templa…	NA	K09037;K11417	EC:3.5.1.-	v-maf musculoaponeurotic fibrosarcoma oncogene family, protein G (avian) [Source:MGI Symbol;Acc:MGI:96911];sirtuin 7 [Source:MGI Symbol;Acc:MGI:2385849]	protein_coding	11.2074	11.6724	4.89794	3.51565	8.79542	2.71486	1.84866		0.886477	0.0116386	0.0811505	up	no
MSTRG.20732	Klf4	ENSMUST00000107619;ENSMUST00000129250;ENSMUST00000132746	GO:0000122(negative regulation of transcription by RNA polymerase II);GO:0000785(chromatin);GO:0000790(nuclear chromatin);GO:0000978(RNA polymerase II proximal promoter sequence-specific DNA binding);GO:0000981(DNA-binding transcription factor activity, RNA polymerase II-specific);GO:0000987(proximal promoter sequence-specific DNA binding);GO:0001010(RNA polymerase II sequence-specific DNA-bindin…	04550(Signaling pathways regulating pluripotency of stem cells);04550(Signaling pathways regulating pluripotency of stem cells)	K17846	NA	Kruppel-like factor 4 (gut) [Source:MGI Symbol;Acc:MGI:1342287]	protein_coding	4.00732	4.21473	4.1038	2.31093	2.60307	1.75617	1.84791		0.885892	5.35278e-05	0.00116539	up	no
MSTRG.6974	Nampt	ENSMUST00000020886	GO:0001774(microglial cell activation);GO:0003824(catalytic activity);GO:0004514(nicotinate-nucleotide diphosphorylase (carboxylating) activity);GO:0005125(cytokine activity);GO:0005576(extracellular region);GO:0005615(extracellular space);GO:0005634(nucleus);GO:0005737(cytoplasm);GO:0005829(cytosol);GO:0005886(plasma membrane);GO:0007165(signal transduction);GO:0007565(female pregnancy);GO:00075…	00760(Nicotinate and nicotinamide metabolism);04621(NOD-like receptor signaling pathway)	K03462	EC:2.4.2.12	nicotinamide phosphoribosyltransferase [Source:MGI Symbol;Acc:MGI:1929865]	protein_coding	12.6039	13.1388	12.7749	6.32476	7.26695	7.25432	1.84772		0.885747	1.92503e-08	1.4958e-06	up	no
MSTRG.3692	Mif	ENSMUST00000038169	GO:0001516(prostaglandin biosynthetic process);GO:0001934(positive regulation of protein phosphorylation);GO:0002020(protease binding);GO:0002035(brain renin-angiotensin system);GO:0002376(immune system process);GO:0002675(positive regulation of acute inflammatory response);GO:0002821(positive regulation of adaptive immune response);GO:0002906(negative regulation of mature B cell apoptotic proces…	00350(Tyrosine metabolism);00360(Phenylalanine metabolism)	K07253	EC:5.3.2.1	macrophage migration inhibitory factor (glycosylation-inhibiting factor) [Source:MGI Symbol;Acc:MGI:96982]	protein_coding	284.112	272.051	258.675	164.186	135.671	141.247	1.84727		0.885394	5.50038e-09	4.98268e-07	up	no
MSTRG.26479	Tyrobp	ENSMUST00000207982;ENSMUST00000032800	GO:0002274(myeloid leukocyte activation);GO:0002281(macrophage activation involved in immune response);GO:0002282(microglial cell activation involved in immune response);GO:0002283(neutrophil activation involved in immune response);GO:0002376(immune system process);GO:0005102(signaling receptor binding);GO:0005515(protein binding);GO:0005623(cell);GO:0005886(plasma membrane);GO:0007229(integrin-m…	04380(Osteoclast differentiation);04650(Natural killer cell mediated cytotoxicity);04650(Natural killer cell mediated cytotoxicity)	K07992	NA	TYRO protein tyrosine kinase binding protein [Source:MGI Symbol;Acc:MGI:1277211]	protein_coding	1.57998	1.24716	1.29553	0.913616	0.615969	0.703192	1.84643		0.884741	0.0159659	0.101702	up	no
MSTRG.31230	Pfkfb4	ENSMUST00000051873;ENSMUST00000198140	GO:0000166(nucleotide binding);GO:0003824(catalytic activity);GO:0003873(6-phosphofructo-2-kinase activity);GO:0004331(fructose-2,6-bisphosphate 2-phosphatase activity);GO:0005524(ATP binding);GO:0005829(cytosol);GO:0006000(fructose metabolic process);GO:0006003(fructose 2,6-bisphosphate metabolic process);GO:0008152(metabolic process);GO:0016301(kinase activity);GO:0016310(phosphorylation);GO:00…	00051(Fructose and mannose metabolism);04152(AMPK signaling pathway);04152(AMPK signaling pathway)	K19030	3.1.3.46;EC:2.7.1.105	6-phosphofructo-2-kinase/fructose-2,6-biphosphatase 4 [Source:MGI Symbol;Acc:MGI:2687284]	protein_coding	1.979	1.97409	1.90213	0.93751	0.751667	1.48419	1.84511		0.883709	0.000710468	0.00955791	up	no
MSTRG.19477	Ctss	ENSMUST00000116304;ENSMUST00000015667	GO:0001968(fibronectin binding);GO:0002250(adaptive immune response);GO:0004197(cysteine-type endopeptidase activity);GO:0005518(collagen binding);GO:0005615(extracellular space);GO:0005764(lysosome);GO:0005770(late endosome);GO:0006508(proteolysis);GO:0006955(immune response);GO:0008233(peptidase activity);GO:0008234(cysteine-type peptidase activity);GO:0009986(cell surface);GO:0010447(response …	04142(Lysosome);04145(Phagosome);04210(Apoptosis);04612(Antigen processing and presentation);05152(Tuberculosis);05152(Tuberculosis)	K01368	EC:3.4.22.27	cathepsin S [Source:MGI Symbol;Acc:MGI:107341]	protein_coding	2.18131	3.50545	2.78596	1.67376	1.64891	1.27023	1.84474		0.883421	0.00115198	0.0141759	up	no
MSTRG.22848	Rell1	ENSMUST00000154169	GO:0003674(molecular_function);GO:0005886(plasma membrane);GO:0015630(microtubule cytoskeleton);GO:0016020(membrane);GO:0016021(integral component of membrane);GO:1900745(positive regulation of p38MAPK cascade)	NA	NA	NA	RELT-like 1 [Source:MGI Symbol;Acc:MGI:2140767]	protein_coding	9.38314	19.6343	19.4456	13.6928	6.63957	5.94704	1.84414		0.882952	0.00260046	0.0265751	up	no
MSTRG.3024	Mthfd1l	ENSMUST00000043735;ENSMUST00000117291;ENSMUST00000120585	GO:0000166(nucleotide binding);GO:0001843(neural tube closure);GO:0004329(formate-tetrahydrofolate ligase activity);GO:0004488(methylenetetrahydrofolate dehydrogenase (NADP+) activity);GO:0005524(ATP binding);GO:0005737(cytoplasm);GO:0005739(mitochondrion);GO:0006730(one-carbon metabolic process);GO:0006760(folic acid-containing compound metabolic process);GO:0009113(purine nucleobase biosyntheti…	00670(One carbon pool by folate);00670(One carbon pool by folate)	K13402	EC:6.3.4.3	methylenetetrahydrofolate dehydrogenase (NADP+ dependent) 1-like [Source:MGI Symbol;Acc:MGI:1924836]	protein_coding	16.2049	17.5032	16.7186	9.87858	8.58331	8.89294	1.84343		0.882392	8.97155e-09	7.59297e-07	up	no
MSTRG.8128	Zscan12	ENSMUST00000225545;ENSMUST00000099720;ENSMUST00000053293	GO:0003676(nucleic acid binding);GO:0003677(DNA binding);GO:0003700(DNA-binding transcription factor activity);GO:0005634(nucleus);GO:0006355(regulation of transcription, DNA-templated);GO:0046872(metal ion binding);GO:0046872(metal ion binding)	NA	NA	NA	zinc finger and SCAN domain containing 12 [Source:MGI Symbol;Acc:MGI:1099444]	protein_coding	1.42104	1.04923	1.3439	1.00923	0.49959	0.563461	1.84056		0.880144	0.00236337	0.0247989	up	no
MSTRG.10820	Fyb	ENSMUST00000227175;ENSMUST00000090461;ENSMUST00000163073;ENSMUST00000226412	GO:0005515(protein binding);GO:0005634(nucleus);GO:0005737(cytoplasm);GO:0005829(cytosol);GO:0005886(plasma membrane);GO:0006955(immune response);GO:0007229(integrin-mediated signaling pathway);GO:0008289(lipid binding);GO:0015629(actin cytoskeleton);GO:0030054(cell junction);GO:0032991(protein-containing complex);GO:0044877(protein-containing complex binding);GO:0050852(T cell receptor signaling…	04015(Rap1 signaling pathway);04015(Rap1 signaling pathway)	K17698	NA	FYN binding protein [Source:MGI Symbol;Acc:MGI:1346327]	protein_coding	0.884268	1.56927	2.98495	1.19474	0.922686	0.846242	1.83505		0.87582	0.0086608	0.0652983	up	no
MSTRG.1673	Des	ENSMUST00000027409	GO:0005200(structural constituent of cytoskeleton);GO:0005515(protein binding);GO:0005634(nucleus);GO:0005737(cytoplasm);GO:0005856(cytoskeleton);GO:0005882(intermediate filament);GO:0005886(plasma membrane);GO:0005911(cell-cell junction);GO:0005916(fascia adherens);GO:0005921(gap junction);GO:0007517(muscle organ development);GO:0008092(cytoskeletal protein binding);GO:0014704(intercalated disc)…	05410(Hypertrophic cardiomyopathy (HCM));05412(Arrhythmogenic right ventricular cardiomyopathy (ARVC));05414(Dilated cardiomyopathy (DCM))	K07610	NA	desmin [Source:MGI Symbol;Acc:MGI:94885]	protein_coding	21.7451	21.4033	19.3925	10.9718	10.9744	12.2758	1.8275		0.869875	1.83377e-08	1.43105e-06	up	no
ENSMUSG00000032816	Igdcc4	ENSMUST00000035499;ENSMUST00000077696;ENSMUST00000213533;ENSMUST00000166273	GO:0003674(molecular_function);GO:0005515(protein binding);GO:0005886(plasma membrane);GO:0005887(integral component of plasma membrane);GO:0008150(biological_process);GO:0016020(membrane);GO:0016021(integral component of membrane);GO:0016021(integral component of membrane)	NA	K22657	NA	immunoglobulin superfamily, DCC subclass, member 4 [Source:MGI Symbol;Acc:MGI:1858497]	protein_coding	0.228419	0.335868	0.225954	0.128353	0.120233	0.184555	1.82444		0.867457	0.00454685	0.0406564	up	no
MSTRG.26858	Otud7a	ENSMUST00000058476;ENSMUST00000177534;ENSMUST00000177511	GO:0003677(DNA binding);GO:0004843(thiol-dependent ubiquitin-specific protease activity);GO:0005634(nucleus);GO:0005737(cytoplasm);GO:0006508(proteolysis);GO:0008233(peptidase activity);GO:0008234(cysteine-type peptidase activity);GO:0008270(zinc ion binding);GO:0016020(membrane);GO:0016021(integral component of membrane);GO:0016787(hydrolase activity);GO:0035871(protein K11-linked deubiquitinati…	NA	K11860	EC:3.4.19.12	OTU domain containing 7A [Source:MGI Symbol;Acc:MGI:2158505]	protein_coding	0.396955	0.324232	0.477209	0.161221	0.278406	0.217229	1.82444		0.867456	0.0137419	0.091181	up	no
ENSMUSG00000047146	Tet1	ENSMUST00000174189;ENSMUST00000173087;ENSMUST00000228901;ENSMUST00000227494;ENSMUST00000218438;ENSMUST00000174121;ENSMUST00000218782;ENSMUST00000050826	GO:0001826(inner cell mass cell differentiation);GO:0003677(DNA binding);GO:0005506(iron ion binding);GO:0005515(protein binding);GO:0005634(nucleus);GO:0005654(nucleoplasm);GO:0006211(5-methylcytosine catabolic process);GO:0006325(chromatin organization);GO:0006493(protein O-linked glycosylation);GO:0008270(zinc ion binding);GO:0008284(positive regulation of cell population proliferation);GO:000…	NA	K13097	EC:1.14.11.-	tet methylcytosine dioxygenase 1 [Source:MGI Symbol;Acc:MGI:1098693]	protein_coding	0.444467	0.40559	0.385982	0.220542	0.312528	0.145609	1.82124		0.864925	0.00213628	0.0228957	up	no
MSTRG.5801	Cacna1g	ENSMUST00000021234;ENSMUST00000107789;ENSMUST00000107791;ENSMUST00000107788;ENSMUST00000107786;ENSMUST00000107792;ENSMUST00000107790;ENSMUST00000103166;ENSMUST00000100561;ENSMUST00000107793;ENSMUST00000107785	GO:0001508(action potential);GO:0001518(voltage-gated sodium channel complex);GO:0002027(regulation of heart rate);GO:0005216(ion channel activity);GO:0005244(voltage-gated ion channel activity);GO:0005245(voltage-gated calcium channel activity);GO:0005248(voltage-gated sodium channel activity);GO:0005261(cation channel activity);GO:0005262(calcium channel activity);GO:0005515(protein binding);GO…	04010(MAPK signaling pathway);04020(Calcium signaling pathway);04713(Circadian entrainment);04925(Aldosterone synthesis and secretion);04927(Cortisol synthesis and secretion);04930(Type II diabetes mellitus);04934(Cushing syndrome);04934(Cushing syndrome)	K04854	NA	calcium channel, voltage-dependent, T type, alpha 1G subunit [Source:MGI Symbol;Acc:MGI:1201678]	protein_coding	2.24594	2.15069	1.78315	1.11856	1.14027	1.13596	1.82037		0.864232	1.16499e-05	0.000343159	up	no
MSTRG.4921	Adamts2	ENSMUST00000040523;ENSMUST00000142118	GO:0004222(metalloendopeptidase activity);GO:0005576(extracellular region);GO:0005615(extracellular space);GO:0006508(proteolysis);GO:0007283(spermatogenesis);GO:0008233(peptidase activity);GO:0008237(metallopeptidase activity);GO:0008270(zinc ion binding);GO:0016485(protein processing);GO:0016787(hydrolase activity);GO:0030199(collagen fibril organization);GO:0030324(lung development);GO:0030574…	NA	K08618	EC:3.4.24.14	a disintegrin-like and metallopeptidase (reprolysin type) with thrombospondin type 1 motif, 2 [Source:MGI Symbol;Acc:MGI:1347356]	protein_coding	3.28445	3.14751	3.10727	1.85273	1.58186	1.80637	1.82013		0.864042	8.85111e-07	3.96913e-05	up	no
MSTRG.15077	Smad2	ENSMUST00000113930;ENSMUST00000168423;ENSMUST00000091831;ENSMUST00000171256;ENSMUST00000025453;ENSMUST00000172198;ENSMUST00000165084	GO:0000790(nuclear chromatin);GO:0000978(RNA polymerase II proximal promoter sequence-specific DNA binding);GO:0001228(DNA-binding transcription activator activity, RNA polymerase II-specific);GO:0001657(ureteric bud development);GO:0001701(in utero embryonic development);GO:0001706(endoderm formation);GO:0001707(mesoderm formation);GO:0003677(DNA binding);GO:0003682(chromatin binding);GO:0003690…	04068(FoxO signaling pathway);04110(Cell cycle);04144(Endocytosis);04218(Cellular senescence);04350(TGF-beta signaling pathway);04371(Apelin signaling pathway);04390(Hippo signaling pathway);04520(Adherens junction);04550(Signaling pathways regulating pluripotency of stem cells);04659(Th17 cell differentiation);04926(Relaxin signaling pathway);04933(AGE-RAGE signaling pathway in diabetic complica…	NA	NA	SMAD family member 2 [Source:MGI Symbol;Acc:MGI:108051]	protein_coding	8.73748	3.62181	8.89057	4.13609	3.74551	3.80595	1.81816		0.862481	0.000556941	0.00788067	up	no
ENSMUSG00000032419	Tbx18	ENSMUST00000034991	GO:0003677(DNA binding);GO:0003700(DNA-binding transcription factor activity);GO:0005634(nucleus);GO:0006355(regulation of transcription, DNA-templated);GO:0072189(ureter development)	NA	K10183	NA	T-box18 [Source:MGI Symbol;Acc:MGI:1923615]	protein_coding	0.339029	0.424855	0.287798	0.156314	0.252883	0.169358	1.81777		0.862171	0.0122095	0.0837521	up	no
ENSMUSG00000041272	Tox	ENSMUST00000039987	GO:0001779(natural killer cell differentiation);GO:0002362(CD4-positive, CD25-positive, alpha-beta regulatory T cell lineage commitment);GO:0002364(NK T cell lineage commitment);GO:0003677(DNA binding);GO:0005634(nucleus);GO:0006325(chromatin organization);GO:0007399(nervous system development);GO:0010976(positive regulation of neuron projection development);GO:0021895(cerebral cortex neuron diff…	NA	NA	NA	thymocyte selection-associated high mobility group box [Source:MGI Symbol;Acc:MGI:2181659]	protein_coding	0.0575722	0.163469	0.153312	0.0575102	0.0807702	0.0676884	1.81752		0.861972	0.0481057	0.223276	up	no
MSTRG.12077	Mpv17l	ENSMUST00000128757;ENSMUST00000124947;ENSMUST00000141971;ENSMUST00000023360;ENSMUST00000156143;ENSMUST00000143697	GO:0005515(protein binding);GO:0005737(cytoplasm);GO:0005739(mitochondrion);GO:0005777(peroxisome);GO:0005778(peroxisomal membrane);GO:0010730(negative regulation of hydrogen peroxide biosynthetic process);GO:0016020(membrane);GO:0016021(integral component of membrane);GO:0043231(intracellular membrane-bounded organelle);GO:0072593(reactive oxygen species metabolic process);GO:1901029(negative re…	04146(Peroxisome);04146(Peroxisome)	K13349	NA	Mpv17 transgene, kidney disease mutant-like [Source:MGI Symbol;Acc:MGI:2135951]	protein_coding	0.47066	0.346257	0.587502	0.206484	0.137136	0.429166	1.81734		0.861832	0.0337406	0.17414	up	no
MSTRG.25129	Add2	ENSMUST00000205034;ENSMUST00000032069;ENSMUST00000203445;ENSMUST00000203366;ENSMUST00000203786;ENSMUST00000203196;ENSMUST00000204059;ENSMUST00000203724;ENSMUST00000203279	GO:0003779(actin binding);GO:0005198(structural molecule activity);GO:0005200(structural constituent of cytoskeleton);GO:0005516(calmodulin binding);GO:0005737(cytoplasm);GO:0005856(cytoskeleton);GO:0005886(plasma membrane);GO:0006811(ion transport);GO:0007416(synapse assembly);GO:0008290(F-actin capping protein complex);GO:0014069(postsynaptic density);GO:0016020(membrane);GO:0019901(protein kin…	NA	K18622	NA	adducin 2 (beta) [Source:MGI Symbol;Acc:MGI:87919]	protein_coding	2.01355	1.75059	1.51202	1.12641	0.947559	0.830208	1.81675		0.861359	3.23375e-05	0.000774606	up	no
ENSMUSG00000046204	Pnma2	ENSMUST00000089236;ENSMUST00000122431	GO:0003674(molecular_function);GO:0005575(cellular_component);GO:0005634(nucleus);GO:0005730(nucleolus);GO:0008150(biological_process);GO:0008150(biological_process)	NA	NA	NA	paraneoplastic antigen MA2 [Source:MGI Symbol;Acc:MGI:2444129]	protein_coding	0.244567	0.310125	0.177313	0.0807368	0.146978	0.175324	1.81622		0.860936	0.0238875	0.136272	up	no
MSTRG.10287	Mcpt8	ENSMUST00000015594	GO:0004252(serine-type endopeptidase activity);GO:0005576(extracellular region);GO:0005615(extracellular space);GO:0005737(cytoplasm);GO:0006508(proteolysis);GO:0008233(peptidase activity);GO:0008236(serine-type peptidase activity);GO:0008626(granzyme-mediated apoptotic signaling pathway);GO:0016787(hydrolase activity)	NA	NA	NA	mast cell protease 8 [Source:MGI Symbol;Acc:MGI:1261780]	protein_coding	1.53201	1.53583	1.77922	1.26095	0.584033	0.824479	1.81575		0.860562	0.0149738	0.0972728	up	no
ENSMUSG00000047959	Kcna3	ENSMUST00000052718	GO:0005216(ion channel activity);GO:0005244(voltage-gated ion channel activity);GO:0005249(voltage-gated potassium channel activity);GO:0005251(delayed rectifier potassium channel activity);GO:0005267(potassium channel activity);GO:0005515(protein binding);GO:0005886(plasma membrane);GO:0005887(integral component of plasma membrane);GO:0006811(ion transport);GO:0006813(potassium ion transport);GO…	NA	K04876	NA	potassium voltage-gated channel, shaker-related subfamily, member 3 [Source:MGI Symbol;Acc:MGI:96660]	protein_coding	0.725037	0.548749	0.34383	0.34369	0.259229	0.288002	1.81567		0.8605	0.0246807	0.13978	up	no
MSTRG.26298	Cyp2s1	ENSMUST00000043314;ENSMUST00000156714;ENSMUST00000108395	GO:0004497(monooxygenase activity);GO:0004796(thromboxane-A synthase activity);GO:0005506(iron ion binding);GO:0005737(cytoplasm);GO:0005783(endoplasmic reticulum);GO:0005789(endoplasmic reticulum membrane);GO:0006082(organic acid metabolic process);GO:0006629(lipid metabolic process);GO:0006631(fatty acid metabolic process);GO:0006690(icosanoid metabolic process);GO:0006693(prostaglandin metabol…	00830(Retinol metabolism);00980(Metabolism of xenobiotics by cytochrome P450);00980(Metabolism of xenobiotics by cytochrome P450)	K07420	EC:1.14.14.1	cytochrome P450, family 2, subfamily s, polypeptide 1 [Source:MGI Symbol;Acc:MGI:1921384]	protein_coding	0.757745	0.867117	0.709995	0.448112	0.379341	0.458553	1.81559		0.860438	0.000583111	0.00816763	up	no
MSTRG.13418	Ndufv3	ENSMUST00000046288;ENSMUST00000064798;ENSMUST00000191598	GO:0005739(mitochondrion);GO:0005743(mitochondrial inner membrane);GO:0005747(mitochondrial respiratory chain complex I);GO:0016020(membrane);GO:0042775(mitochondrial ATP synthesis coupled electron transport);GO:0055114(oxidation-reduction process);GO:0070469(respirasome);GO:0070469(respirasome)	00190(Oxidative phosphorylation);04714(Thermogenesis);04723(Retrograde endocannabinoid signaling);04932(Non-alcoholic fatty liver disease (NAFLD));05010(Alzheimer disease);05012(Parkinson disease);05016(Huntington disease);05016(Huntington disease)	K03944	NA	NADH:ubiquinone oxidoreductase core subunit V3 [Source:MGI Symbol;Acc:MGI:1890894]	protein_coding	4.19587	4.42238	3.92304	2.55689	1.78192	2.57427	1.81414		0.859286	0.000103004	0.00200092	up	no
MSTRG.4368	Shmt2	ENSMUST00000026470;ENSMUST00000219239	GO:0002082(regulation of oxidative phosphorylation);GO:0003682(chromatin binding);GO:0003824(catalytic activity);GO:0004372(glycine hydroxymethyltransferase activity);GO:0005634(nucleus);GO:0005737(cytoplasm);GO:0005739(mitochondrion);GO:0005743(mitochondrial inner membrane);GO:0005758(mitochondrial intermembrane space);GO:0005759(mitochondrial matrix);GO:0006544(glycine metabolic process);GO:000…	00260(Glycine, serine and threonine metabolism);00630(Glyoxylate and dicarboxylate metabolism);00670(One carbon pool by folate);01523(Antifolate resistance);01523(Antifolate resistance)	K00600	EC:2.1.2.1	serine hydroxymethyltransferase 2 (mitochondrial) [Source:MGI Symbol;Acc:MGI:1277989]	protein_coding	61.6132	57.5101	60.4627	34.2012	32.225	33.1664	1.80321		0.850565	5.43299e-09	4.94649e-07	up	no
MSTRG.14379	Cables1	ENSMUST00000171109;ENSMUST00000046948	GO:0000082(G1/S transition of mitotic cell cycle);GO:0005515(protein binding);GO:0005634(nucleus);GO:0005654(nucleoplasm);GO:0005737(cytoplasm);GO:0005829(cytosol);GO:0007049(cell cycle);GO:0007399(nervous system development);GO:0030426(growth cone);GO:0042995(cell projection);GO:0051301(cell division);GO:0051726(regulation of cell cycle);GO:0051726(regulation of cell cycle)	NA	NA	NA	CDK5 and Abl enzyme substrate 1 [Source:MGI Symbol;Acc:MGI:1927065]	protein_coding	2.46397	2.35031	2.24155	1.22962	1.39292	1.29626	1.80051		0.848407	0.000106708	0.00205735	up	no
ENSMUSG00000034486	Gbx2	ENSMUST00000036954	GO:0000977(RNA polymerase II regulatory region sequence-specific DNA binding);GO:0000979(RNA polymerase II core promoter sequence-specific DNA binding);GO:0001085(RNA polymerase II transcription factor binding);GO:0001228(DNA-binding transcription activator activity, RNA polymerase II-specific);GO:0001569(branching involved in blood vessel morphogenesis);GO:0001755(neural crest cell migration);GO…	NA	K09321	NA	gastrulation brain homeobox 2 [Source:MGI Symbol;Acc:MGI:95668]	protein_coding	0.571553	0.510204	0.606873	0.337994	0.458005	0.142685	1.79893		0.847142	0.0349638	0.17901	up	no
ENSMUSG00000090799	Klhl33	ENSMUST00000227271;ENSMUST00000170855;ENSMUST00000164415	GO:0005515(protein binding);GO:0005515(protein binding)	NA	K13957	NA	kelch-like 33 [Source:MGI Symbol;Acc:MGI:3644593]	protein_coding	0.36126	0.332547	0.353443	0.134132	0.288311	0.160032	1.79793		0.846339	0.00824379	0.0631848	up	no
MSTRG.15856	Scd3	ENSMUST00000026220;ENSMUST00000237324	GO:0004768(stearoyl-CoA 9-desaturase activity);GO:0005506(iron ion binding);GO:0005783(endoplasmic reticulum);GO:0005789(endoplasmic reticulum membrane);GO:0006629(lipid metabolic process);GO:0006631(fatty acid metabolic process);GO:0006633(fatty acid biosynthetic process);GO:0006636(unsaturated fatty acid biosynthetic process);GO:0016020(membrane);GO:0016021(integral component of membrane);GO:00…	01040(Biosynthesis of unsaturated fatty acids);03320(PPAR signaling pathway);04152(AMPK signaling pathway);04152(AMPK signaling pathway)	K00507	EC:1.14.19.1	stearoyl-coenzyme A desaturase 3 [Source:MGI Symbol;Acc:MGI:1353437]	protein_coding	0.65845	0.809264	0.672105	0.392854	0.32659	0.473777	1.79331		0.842627	0.00312066	0.0305242	up	no
ENSMUSG00000025207	Sema4g	ENSMUST00000026225;ENSMUST00000179305	GO:0001755(neural crest cell migration);GO:0005515(protein binding);GO:0005615(extracellular space);GO:0005886(plasma membrane);GO:0005887(integral component of plasma membrane);GO:0007275(multicellular organism development);GO:0007399(nervous system development);GO:0016020(membrane);GO:0016021(integral component of membrane);GO:0030154(cell differentiation);GO:0030215(semaphorin receptor binding…	04360(Axon guidance);04360(Axon guidance)	K06521	NA	sema domain, immunoglobulin domain (Ig), transmembrane domain (TM) and short cytoplasmic domain, (semaphorin) 4G [Source:MGI Symbol;Acc:MGI:1347047]	protein_coding	0.787752	0.958045	1.0097	0.466158	0.524279	0.547057	1.7922		0.841732	0.000275014	0.0044988	up	no
MSTRG.20638	Grhpr	ENSMUST00000045078;ENSMUST00000151148;ENSMUST00000128973	GO:0005737(cytoplasm);GO:0005829(cytosol);GO:0007588(excretion);GO:0008465(glycerate dehydrogenase activity);GO:0016491(oxidoreductase activity);GO:0016616(oxidoreductase activity, acting on the CH-OH group of donors, NAD or NADP as acceptor);GO:0016618(hydroxypyruvate reductase activity);GO:0030267(glyoxylate reductase (NADP) activity);GO:0031406(carboxylic acid binding);GO:0042803(protein homod…	00260(Glycine, serine and threonine metabolism);00620(Pyruvate metabolism);00630(Glyoxylate and dicarboxylate metabolism);00630(Glyoxylate and dicarboxylate metabolism)	K00049	1.1.1.81;EC:1.1.1.79	glyoxylate reductase/hydroxypyruvate reductase [Source:MGI Symbol;Acc:MGI:1923488]	protein_coding	13.2798	14.6834	13.5856	7.95189	7.39016	7.85422	1.79118		0.840913	9.16171e-06	0.000280881	up	no
MSTRG.4070	Metap2	ENSMUST00000047910;ENSMUST00000181217;ENSMUST00000180840;ENSMUST00000180375;ENSMUST00000181091;ENSMUST00000180688;ENSMUST00000181470	GO:0004177(aminopeptidase activity);GO:0005515(protein binding);GO:0005737(cytoplasm);GO:0005829(cytosol);GO:0005886(plasma membrane);GO:0006508(proteolysis);GO:0008233(peptidase activity);GO:0008235(metalloexopeptidase activity);GO:0016485(protein processing);GO:0016787(hydrolase activity);GO:0018206(peptidyl-methionine modification);GO:0031365(N-terminal protein amino acid modification);GO:0046…	NA	K01265	EC:3.4.11.18	methionine aminopeptidase 2 [Source:MGI Symbol;Acc:MGI:1929701]	protein_coding	5.32327	4.67686	14.1251	5.08918	4.2605	4.12849	1.78995		0.839917	0.00534446	0.045944	up	no
ENSMUSG00000041261	Car8	ENSMUST00000066674	GO:0004089(carbonate dehydratase activity);GO:0005515(protein binding);GO:0005737(cytoplasm);GO:0008270(zinc ion binding);GO:0046872(metal ion binding);GO:0048015(phosphatidylinositol-mediated signaling)	00910(Nitrogen metabolism)	K01672	EC:4.2.1.1	carbonic anhydrase 8 [Source:MGI Symbol;Acc:MGI:88253]	protein_coding	0.463542	0.296014	0.331443	0.151327	0.179497	0.278961	1.78915		0.839277	0.0217329	0.127381	up	no
MSTRG.3712	Col6a2	ENSMUST00000001181;ENSMUST00000105413	GO:0003429(growth plate cartilage chondrocyte morphogenesis);GO:0005518(collagen binding);GO:0005576(extracellular region);GO:0005581(collagen trimer);GO:0005615(extracellular space);GO:0007155(cell adhesion);GO:0009749(response to glucose);GO:0016020(membrane);GO:0030020(extracellular matrix structural constituent conferring tensile strength);GO:0031012(extracellular matrix);GO:0032991(protein-c…	04151(PI3K-Akt signaling pathway);04510(Focal adhesion);04512(ECM-receptor interaction);04974(Protein digestion and absorption);05165(Human papillomavirus infection);05165(Human papillomavirus infection)	K06238	NA	collagen, type VI, alpha 2 [Source:MGI Symbol;Acc:MGI:88460]	protein_coding	1.99166	1.8111	1.8267	1.07528	1.06153	1.01092	1.78842		0.838685	1.95626e-05	0.000521678	up	no
MSTRG.7604	Vipas39	ENSMUST00000072744;ENSMUST00000179379;ENSMUST00000021426	GO:0005737(cytoplasm);GO:0005768(endosome);GO:0005769(early endosome);GO:0005770(late endosome);GO:0005794(Golgi apparatus);GO:0006886(intracellular protein transport);GO:0007283(spermatogenesis);GO:0008333(endosome to lysosome transport);GO:0015031(protein transport);GO:0017185(peptidyl-lysine hydroxylation);GO:0030154(cell differentiation);GO:0030199(collagen fibril organization);GO:0031410(cyt…	NA	K23287	NA	VPS33B interacting protein, apical-basolateral polarity regulator, spe-39 homolog [Source:MGI Symbol;Acc:MGI:2144805]	protein_coding	8.33697	7.99091	3.90246	3.74594	3.64103	3.93825	1.78631		0.836982	0.000660907	0.00903273	up	no
MSTRG.8969	Nr2f1	ENSMUST00000091458;ENSMUST00000150498;ENSMUST00000127137;ENSMUST00000224798;ENSMUST00000125176	GO:0000122(negative regulation of transcription by RNA polymerase II);GO:0000978(RNA polymerase II proximal promoter sequence-specific DNA binding);GO:0001227(DNA-binding transcription repressor activity, RNA polymerase II-specific);GO:0003677(DNA binding);GO:0003700(DNA-binding transcription factor activity);GO:0003707(steroid hormone receptor activity);GO:0005634(nucleus);GO:0005654(nucleoplasm…	NA	K08547	NA	nuclear receptor subfamily 2, group F, member 1 [Source:MGI Symbol;Acc:MGI:1352451]	protein_coding	2.20029	2.58688	2.23332	1.5504	1.04001	1.34245	1.78509		0.835993	0.000183627	0.00323533	up	no
MSTRG.18420	Gm6710	ENSMUST00000109011;ENSMUST00000109012	GO:0003676(nucleic acid binding);GO:0003700(DNA-binding transcription factor activity);GO:0005575(cellular_component);GO:0005634(nucleus);GO:0006355(regulation of transcription, DNA-templated);GO:0043565(sequence-specific DNA binding);GO:0046872(metal ion binding);GO:0046872(metal ion binding)	05168(Herpes simplex virus 1 infection);05168(Herpes simplex virus 1 infection)	K09228	NA	predicted gene 6710 [Source:MGI Symbol;Acc:MGI:3779623]	protein_coding	1.31004	1.22625	0.934624	1.00026	0.451908	0.494373	1.78311		0.834399	0.0069401	0.0556536	up	no
MSTRG.16616	Set	ENSMUST00000067996;ENSMUST00000102866;ENSMUST00000149578;ENSMUST00000134364	GO:0003677(DNA binding);GO:0005634(nucleus);GO:0005654(nucleoplasm);GO:0005737(cytoplasm);GO:0005783(endoplasmic reticulum);GO:0005811(lipid droplet);GO:0005829(cytosol);GO:0006334(nucleosome assembly);GO:0032991(protein-containing complex);GO:0043524(negative regulation of neuron apoptotic process);GO:0045892(negative regulation of transcription, DNA-templated);GO:0048471(perinuclear region of c…	NA	K11290	NA	SET nuclear oncogene [Source:MGI Symbol;Acc:MGI:1860267]	protein_coding	42.6865	36.9786	44.7744	20.9587	21.8253	27.0131	1.78287		0.834204	2.73923e-07	1.46529e-05	up	no
MSTRG.18021	Plagl2	ENSMUST00000056924;ENSMUST00000109795	GO:0001228(DNA-binding transcription activator activity, RNA polymerase II-specific);GO:0003676(nucleic acid binding);GO:0005634(nucleus);GO:0006351(transcription, DNA-templated);GO:0006629(lipid metabolic process);GO:0009791(post-embryonic development);GO:0034378(chylomicron assembly);GO:0043565(sequence-specific DNA binding);GO:0045944(positive regulation of transcription by RNA polymerase II);…	NA	K19486	NA	pleiomorphic adenoma gene-like 2 [Source:MGI Symbol;Acc:MGI:1933165]	protein_coding	7.4038	7.70871	7.02865	2.26021	8.69006	1.50571	1.77755		0.829893	0.0433884	0.208466	up	no
MSTRG.5808	Col1a1	ENSMUST00000001547	GO:0001501(skeletal system development);GO:0001503(ossification);GO:0001568(blood vessel development);GO:0001649(osteoblast differentiation);GO:0001957(intramembranous ossification);GO:0001958(endochondral ossification);GO:0002020(protease binding);GO:0005201(extracellular matrix structural constituent);GO:0005515(protein binding);GO:0005576(extracellular region);GO:0005581(collagen trimer);GO:00…	04151(PI3K-Akt signaling pathway);04510(Focal adhesion);04512(ECM-receptor interaction);04611(Platelet activation);04926(Relaxin signaling pathway);04933(AGE-RAGE signaling pathway in diabetic complications);04974(Protein digestion and absorption);05146(Amoebiasis);05165(Human papillomavirus infection);05205(Proteoglycans in cancer)	K06236	NA	collagen, type I, alpha 1 [Source:MGI Symbol;Acc:MGI:88467]	protein_coding	183.102	196.633	175.721	113.663	94.7586	104.344	1.77595		0.828591	9.41846e-08	5.77506e-06	up	no
ENSMUSG00000027834	Serpini1	ENSMUST00000029423;ENSMUST00000161776	GO:0004867(serine-type endopeptidase inhibitor activity);GO:0005576(extracellular region);GO:0005615(extracellular space);GO:0010466(negative regulation of peptidase activity);GO:0010951(negative regulation of endopeptidase activity);GO:0010976(positive regulation of neuron projection development);GO:0030155(regulation of cell adhesion);GO:0030414(peptidase inhibitor activity);GO:0031410(cytoplas…	NA	NA	NA	serine (or cysteine) peptidase inhibitor, clade I, member 1 [Source:MGI Symbol;Acc:MGI:1194506]	protein_coding	0.178382	0.181974	0.156553	0.0671612	0.0822959	0.141979	1.77366		0.82673	0.0252236	0.141785	up	no
MSTRG.19572	Gja8	ENSMUST00000062944	GO:0002088(lens development in camera-type eye);GO:0005243(gap junction channel activity);GO:0005886(plasma membrane);GO:0005887(integral component of plasma membrane);GO:0005921(gap junction);GO:0005922(connexin complex);GO:0007154(cell communication);GO:0007267(cell-cell signaling);GO:0016020(membrane);GO:0016021(integral component of membrane);GO:0030054(cell junction);GO:0042802(identical pro…	NA	K07617	NA	gap junction protein, alpha 8 [Source:MGI Symbol;Acc:MGI:99953]	protein_coding	0.189833	0.313877	0.157792	0.166744	0.121898	0.084354	1.77348		0.826585	0.0278329	0.152437	up	no
MSTRG.18091	Acss2	ENSMUST00000029135;ENSMUST00000103142;ENSMUST00000065973;ENSMUST00000151781	GO:0000166(nucleotide binding);GO:0003824(catalytic activity);GO:0003987(acetate-CoA ligase activity);GO:0005524(ATP binding);GO:0005654(nucleoplasm);GO:0005737(cytoplasm);GO:0005829(cytosol);GO:0006085(acetyl-CoA biosynthetic process);GO:0008610(lipid biosynthetic process);GO:0016020(membrane);GO:0016021(integral component of membrane);GO:0016874(ligase activity);GO:0019413(acetate biosynthetic …	00010(Glycolysis / Gluconeogenesis);00620(Pyruvate metabolism);00630(Glyoxylate and dicarboxylate metabolism);00640(Propanoate metabolism);00640(Propanoate metabolism)	K01895	EC:6.2.1.1	acyl-CoA synthetase short-chain family member 2 [Source:MGI Symbol;Acc:MGI:1890410]	protein_coding	0.551713	0.587297	0.587406	0.333374	0.368141	0.272481	1.77251		0.82579	0.000663452	0.00905379	up	no
ENSMUSG00000052302	Tbc1d30	ENSMUST00000064107;ENSMUST00000219179	GO:0005096(GTPase activator activity);GO:0005829(cytosol);GO:0005886(plasma membrane);GO:0005929(cilium);GO:0006886(intracellular protein transport);GO:0016020(membrane);GO:0017137(Rab GTPase binding);GO:0036064(ciliary basal body);GO:0043547(positive regulation of GTPase activity);GO:0090630(activation of GTPase activity);GO:1902018(negative regulation of cilium assembly);GO:1902018(negative reg…	NA	NA	NA	TBC1 domain family, member 30 [Source:MGI Symbol;Acc:MGI:1921944]	protein_coding	0.243613	0.263928	0.301634	0.103716	0.157899	0.195235	1.77121		0.824733	0.0115648	0.080868	up	no
MSTRG.3933	Slc41a2	ENSMUST00000039956;ENSMUST00000126617;ENSMUST00000154730;ENSMUST00000154926	GO:0005886(plasma membrane);GO:0006811(ion transport);GO:0006812(cation transport);GO:0008324(cation transmembrane transporter activity);GO:0016020(membrane);GO:0016021(integral component of membrane);GO:0070838(divalent metal ion transport);GO:0072509(divalent inorganic cation transmembrane transporter activity);GO:0098655(cation transmembrane transport);GO:0098655(cation transmembrane transport)	NA	K15122	NA	solute carrier family 41, member 2 [Source:MGI Symbol;Acc:MGI:2442940]	protein_coding	6.09474	6.34424	5.7199	3.30079	3.68066	3.30306	1.76565		0.820201	9.13334e-07	4.08553e-05	up	no
MSTRG.2536	Prrx1	ENSMUST00000174397;ENSMUST00000027878;ENSMUST00000075805	GO:0000122(negative regulation of transcription by RNA polymerase II);GO:0000978(RNA polymerase II proximal promoter sequence-specific DNA binding);GO:0001227(DNA-binding transcription repressor activity, RNA polymerase II-specific);GO:0002053(positive regulation of mesenchymal cell proliferation);GO:0003677(DNA binding);GO:0003713(transcription coactivator activity);GO:0005634(nucleus);GO:000565…	NA	K09329	NA	paired related homeobox 1 [Source:MGI Symbol;Acc:MGI:97712]	protein_coding	1.86565	1.78322	1.84044	0.832003	1.24752	1.03927	1.76007		0.815634	8.27371e-05	0.00167584	up	no
MSTRG.30518	Pkm	ENSMUST00000217353;ENSMUST00000034834;ENSMUST00000215660;ENSMUST00000216857;ENSMUST00000216620;ENSMUST00000215623;ENSMUST00000213930;ENSMUST00000163694;ENSMUST00000217038	GO:0000166(nucleotide binding);GO:0000287(magnesium ion binding);GO:0001889(liver development);GO:0003824(catalytic activity);GO:0004743(pyruvate kinase activity);GO:0005515(protein binding);GO:0005524(ATP binding);GO:0005634(nucleus);GO:0005737(cytoplasm);GO:0005739(mitochondrion);GO:0005829(cytosol);GO:0005929(cilium);GO:0006006(glucose metabolic process);GO:0006096(glycolytic process);GO:00067…	00010(Glycolysis / Gluconeogenesis);00230(Purine metabolism);00620(Pyruvate metabolism);04922(Glucagon signaling pathway);04930(Type II diabetes mellitus);05165(Human papillomavirus infection);05203(Viral carcinogenesis);05230(Central carbon metabolism in cancer);05230(Central carbon metabolism in cancer)	K00873	EC:2.7.1.40	pyruvate kinase, muscle [Source:MGI Symbol;Acc:MGI:97591]	protein_coding	255.295	263.4	246.966	150.097	147.209	139.215	1.75401		0.810658	7.01588e-08	4.54947e-06	up	no
MSTRG.14024	Tmem200c	ENSMUST00000178545;ENSMUST00000233019	GO:0003674(molecular_function);GO:0005575(cellular_component);GO:0008150(biological_process);GO:0016020(membrane);GO:0016021(integral component of membrane);GO:0016021(integral component of membrane)	NA	NA	NA	transmembrane protein 200C [Source:MGI Symbol;Acc:MGI:3646281]	protein_coding	1.18813	1.14627	0.982346	0.546468	0.662943	0.682782	1.75286		0.809708	0.00134874	0.0160381	up	no
ENSMUSG00000016552	Foxred2	ENSMUST00000016696;ENSMUST00000117725	GO:0005783(endoplasmic reticulum);GO:0005788(endoplasmic reticulum lumen);GO:0016491(oxidoreductase activity);GO:0030433(ubiquitin-dependent ERAD pathway);GO:0050660(flavin adenine dinucleotide binding);GO:0055114(oxidation-reduction process);GO:0055114(oxidation-reduction process)	NA	NA	NA	FAD-dependent oxidoreductase domain containing 2 [Source:MGI Symbol;Acc:MGI:106315]	protein_coding	0.770428	0.666491	0.557824	0.341459	0.421972	0.376188	1.75036		0.807651	0.00151151	0.0174555	up	no
MSTRG.16932	Rprm	ENSMUST00000100089	GO:0003674(molecular_function);GO:0005737(cytoplasm);GO:0007050(cell cycle arrest);GO:0007346(regulation of mitotic cell cycle);GO:0016020(membrane);GO:0016021(integral component of membrane)	04115(p53 signaling pathway)	K10128	NA	reprimo, TP53 dependent G2 arrest mediator candidate [Source:MGI Symbol;Acc:MGI:1915124]	protein_coding	1.36306	1.14361	0.902956	0.756141	0.525903	0.666076	1.75021		0.807532	0.0143741	0.0942398	up	no
ENSMUSG00000030742	Lat	ENSMUST00000032997;ENSMUST00000206793;ENSMUST00000205642	GO:0001772(immunological synapse);GO:0002250(adaptive immune response);GO:0002260(lymphocyte homeostasis);GO:0002376(immune system process);GO:0005070(SH3/SH2 adaptor activity);GO:0005515(protein binding);GO:0005794(Golgi apparatus);GO:0005886(plasma membrane);GO:0005887(integral component of plasma membrane);GO:0005911(cell-cell junction);GO:0006954(inflammatory response);GO:0006955(immune respo…	04014(Ras signaling pathway);04015(Rap1 signaling pathway);04064(NF-kappa B signaling pathway);04650(Natural killer cell mediated cytotoxicity);04658(Th1 and Th2 cell differentiation);04659(Th17 cell differentiation);04660(T cell receptor signaling pathway);04664(Fc epsilon RI signaling pathway);04666(Fc gamma R-mediated phagocytosis);04666(Fc gamma R-mediated phagocytosis)	K07362	NA	linker for activation of T cells [Source:MGI Symbol;Acc:MGI:1342293]	protein_coding	0.570412	0.517695	0.632748	0.45682	0.188676	0.33884	1.74824		0.805902	0.0260761	0.145309	up	no
MSTRG.6611	Mycn	ENSMUST00000043396;ENSMUST00000130990	GO:0000978(RNA polymerase II proximal promoter sequence-specific DNA binding);GO:0001228(DNA-binding transcription activator activity, RNA polymerase II-specific);GO:0001502(cartilage condensation);GO:0002053(positive regulation of mesenchymal cell proliferation);GO:0003677(DNA binding);GO:0003700(DNA-binding transcription factor activity);GO:0005515(protein binding);GO:0005634(nucleus);GO:000565…	05202(Transcriptional misregulation in cancer);05202(Transcriptional misregulation in cancer)	K09109	NA	v-myc avian myelocytomatosis viral related oncogene, neuroblastoma derived [Source:MGI Symbol;Acc:MGI:97357]	protein_coding	1.92362	1.81376	1.53339	1.056	0.685231	1.28091	1.74405		0.802443	0.00346101	0.033099	up	no
MSTRG.14717	Pcdhb20	ENSMUST00000052179	GO:0003674(molecular_function);GO:0005509(calcium ion binding);GO:0005886(plasma membrane);GO:0005887(integral component of plasma membrane);GO:0007155(cell adhesion);GO:0007156(homophilic cell adhesion via plasma membrane adhesion molecules);GO:0016020(membrane);GO:0016021(integral component of membrane)	NA	NA	NA	protocadherin beta 20 [Source:MGI Symbol;Acc:MGI:2136758]	protein_coding	0.4263	0.29972	0.361126	0.285711	0.108757	0.229712	1.74172		0.800512	0.0368445	0.185997	up	no
MSTRG.3564	Vsir	ENSMUST00000020301;ENSMUST00000105460;ENSMUST00000170507;ENSMUST00000105459	GO:0002725(negative regulation of T cell cytokine production);GO:0005515(protein binding);GO:0005886(plasma membrane);GO:0009897(external side of plasma membrane);GO:0010628(positive regulation of gene expression);GO:0010950(positive regulation of endopeptidase activity);GO:0016020(membrane);GO:0016021(integral component of membrane);GO:0019899(enzyme binding);GO:0030335(positive regulation of ce…	04514(Cell adhesion molecules (CAMs));04514(Cell adhesion molecules (CAMs))	K23268	NA	V-set immunoregulatory receptor [Source:MGI Symbol;Acc:MGI:1921298]	protein_coding	0.339227	0.338775	0.258133	0.203963	0.207989	0.126253	1.73937		0.798564	0.016074	0.102174	up	no
MSTRG.19057	Lekr1	ENSMUST00000099075;ENSMUST00000177434	GO:0003674(molecular_function);GO:0005089(Rho guanyl-nucleotide exchange factor activity);GO:0005575(cellular_component);GO:0008150(biological_process);GO:0035023(regulation of Rho protein signal transduction);GO:0035023(regulation of Rho protein signal transduction)	NA	NA	NA	leucine, glutamate and lysine rich 1 [Source:MGI Symbol;Acc:MGI:3645902]	protein_coding	0.305247	0.354	0.317102	0.11478	0.188548	0.258044	1.73922		0.798439	0.0114086	0.0800869	up	no
MSTRG.13559	H2-Ab1	ENSMUST00000040828;ENSMUST00000237342;ENSMUST00000237866	GO:0002250(adaptive immune response);GO:0002344(B cell affinity maturation);GO:0002376(immune system process);GO:0002381(immunoglobulin production involved in immunoglobulin mediated immune response);GO:0002455(humoral immune response mediated by circulating immunoglobulin);GO:0002504(antigen processing and presentation of peptide or polysaccharide antigen via MHC class II);GO:0002579(positive re…	04145(Phagosome);04514(Cell adhesion molecules (CAMs));04612(Antigen processing and presentation);04640(Hematopoietic cell lineage);04658(Th1 and Th2 cell differentiation);04659(Th17 cell differentiation);04672(Intestinal immune network for IgA production);04940(Type I diabetes mellitus);05140(Leishmaniasis);05145(Toxoplasmosis);05150(Staphylococcus aureus infection);05152(Tuberculosis);05164(Inf…	K06752	NA	histocompatibility 2, class II antigen A, beta 1 [Source:MGI Symbol;Acc:MGI:103070]	protein_coding	1.84793	2.27343	1.89735	1.19038	1.12996	1.14444	1.73711		0.796688	0.00101445	0.0127885	up	no
MSTRG.11796	Asic1	ENSMUST00000023758;ENSMUST00000228185	GO:0001662(behavioral fear response);GO:0001975(response to amphetamine);GO:0005216(ion channel activity);GO:0005261(cation channel activity);GO:0005272(sodium channel activity);GO:0005515(protein binding);GO:0005794(Golgi apparatus);GO:0005886(plasma membrane);GO:0005887(integral component of plasma membrane);GO:0006811(ion transport);GO:0006812(cation transport);GO:0006814(sodium ion transport)…	04750(Inflammatory mediator regulation of TRP channels);04750(Inflammatory mediator regulation of TRP channels)	K04829	NA	acid-sensing (proton-gated) ion channel 1 [Source:MGI Symbol;Acc:MGI:1194915]	protein_coding	0.617853	0.597364	0.460447	0.221168	0.388004	0.356613	1.73503		0.794957	0.00508107	0.0442495	up	no
MSTRG.25806	Emp1	ENSMUST00000032330;ENSMUST00000111907;ENSMUST00000205156	GO:0005886(plasma membrane);GO:0008219(cell death);GO:0016020(membrane);GO:0016021(integral component of membrane);GO:0032060(bleb assembly);GO:0032060(bleb assembly)	NA	NA	NA	epithelial membrane protein 1 [Source:MGI Symbol;Acc:MGI:107941]	protein_coding	11.7657	36.5175	37.0014	10.3906	28.8825	9.93387	1.73318		0.79342	0.0365067	0.18484	up	no
MSTRG.10437	Fbxo16	ENSMUST00000224629;ENSMUST00000169656;ENSMUST00000226005	GO:0003674(molecular_function);GO:0005515(protein binding);GO:0005575(cellular_component);GO:0008150(biological_process);GO:0008150(biological_process)	NA	K10299	NA	F-box protein 16 [Source:MGI Symbol;Acc:MGI:1354706]	protein_coding	0.388572	0.323348	0.380092	0.178992	0.198193	0.255536	1.7259		0.787348	0.0153698	0.0988834	up	no
MSTRG.2713	Ifi205	ENSMUST00000059226	GO:0000122(negative regulation of transcription by RNA polymerase II);GO:0000978(RNA polymerase II proximal promoter sequence-specific DNA binding);GO:0001227(DNA-binding transcription repressor activity, RNA polymerase II-specific);GO:0002218(activation of innate immune response);GO:0003690(double-stranded DNA binding);GO:0005634(nucleus);GO:0005654(nucleoplasm);GO:0005730(nucleolus);GO:0005829(…	NA	NA	NA	interferon activated gene 205 [Source:MGI Symbol;Acc:MGI:101847]	protein_coding	1.13776	1.20433	0.988006	0.615605	0.621911	0.692818	1.72514		0.786712	0.00124101	0.0150448	up	no
MSTRG.21864	Gm13212;Zfp980	ENSMUST00000105739;ENSMUST00000097794;ENSMUST00000180014;ENSMUST00000119718;ENSMUST00000105738	GO:0003676(nucleic acid binding);GO:0003677(DNA binding);GO:0003700(DNA-binding transcription factor activity);GO:0005634(nucleus);GO:0006355(regulation of transcription, DNA-templated);GO:0046872(metal ion binding);GO:0002244(hematopoietic progenitor cell differentiation);GO:0005575(cellular_component);GO:0046872(metal ion binding)	05168(Herpes simplex virus 1 infection);05168(Herpes simplex virus 1 infection)	K09228	NA	predicted gene 13212 [Source:MGI Symbol;Acc:MGI:3651014];zinc finger protein 980 [Source:MGI Symbol;Acc:MGI:3712454]	protein_coding	1.1001	0.630832	0.815952	0.494935	0.502485	0.482648	1.72079		0.783073	0.0019004	0.0207908	up	no
MSTRG.1432	Aox1	ENSMUST00000001027	GO:0004031(aldehyde oxidase activity);GO:0005506(iron ion binding);GO:0005829(cytosol);GO:0009055(electron transfer activity);GO:0016491(oxidoreductase activity);GO:0017144(drug metabolic process);GO:0022900(electron transport chain);GO:0042802(identical protein binding);GO:0042803(protein homodimerization activity);GO:0043546(molybdopterin cofactor binding);GO:0046872(metal ion binding);GO:00506…	00280(Valine, leucine and isoleucine degradation);00350(Tyrosine metabolism);00380(Tryptophan metabolism);00750(Vitamin B6 metabolism);00760(Nicotinate and nicotinamide metabolism);00830(Retinol metabolism);00982(Drug metabolism - cytochrome P450);04630(Jak-STAT signaling pathway)	K00157	EC:1.2.3.1	aldehyde oxidase 1 [Source:MGI Symbol;Acc:MGI:88035]	protein_coding	0.554072	0.578277	0.634874	0.322455	0.400985	0.303635	1.72064		0.782943	0.00139874	0.0164912	up	no
MSTRG.50	Rbm3	ENSMUST00000115615;ENSMUST00000115621;ENSMUST00000115617;ENSMUST00000115616;ENSMUST00000115619;ENSMUST00000040010	GO:0003676(nucleic acid binding);GO:0003723(RNA binding);GO:0005634(nucleus);GO:0005654(nucleoplasm);GO:0005681(spliceosomal complex);GO:0005737(cytoplasm);GO:0006412(translation);GO:0006417(regulation of translation);GO:0009409(response to cold);GO:0015934(large ribosomal subunit);GO:0030425(dendrite);GO:0035196(production of miRNAs involved in gene silencing by miRNA);GO:0042995(cell projection…	NA	K13186	NA	RNA binding motif (RNP1, RRM) protein 3 [Source:MGI Symbol;Acc:MGI:1099460]	protein_coding	24.0844	26.9248	16.6757	17.3289	11.8321	10.2218	1.71864		0.781266	0.000173057	0.00309186	up	no
MSTRG.23459	Cmklr1	ENSMUST00000047936;ENSMUST00000142854;ENSMUST00000132065	GO:0002430(complement receptor mediated signaling pathway);GO:0004875(complement receptor activity);GO:0004930(G protein-coupled receptor activity);GO:0005623(cell);GO:0005886(plasma membrane);GO:0006935(chemotaxis);GO:0006954(inflammatory response);GO:0007165(signal transduction);GO:0007186(G protein-coupled receptor signaling pathway);GO:0007200(phospholipase C-activating G protein-coupled rece…	NA	K04245	NA	chemokine-like receptor 1 [Source:MGI Symbol;Acc:MGI:109603]	protein_coding	1.60128	1.14832	1.26533	0.69434	0.682476	0.963119	1.71583		0.778909	0.00319437	0.0310766	up	no
MSTRG.29635	Sesn3	ENSMUST00000208222;ENSMUST00000034507;ENSMUST00000209187	GO:0005515(protein binding);GO:0005634(nucleus);GO:0005737(cytoplasm);GO:0016239(positive regulation of macroautophagy);GO:0016491(oxidoreductase activity);GO:0016684(oxidoreductase activity, acting on peroxide as acceptor);GO:0031932(TORC2 complex);GO:0032868(response to insulin);GO:0034198(cellular response to amino acid starvation);GO:0038203(TORC2 signaling);GO:0042149(cellular response to gl…	04115(p53 signaling pathway);04211(Longevity regulating pathway);04211(Longevity regulating pathway)	K10141	NA	sestrin 3 [Source:MGI Symbol;Acc:MGI:1922997]	protein_coding	7.27226	13.3461	11.9319	5.84838	6.64871	6.49384	1.71399		0.777356	6.88273e-05	0.00143108	up	no
MSTRG.26873	Fam189a1	ENSMUST00000119118;ENSMUST00000149851;ENSMUST00000148459	GO:0003674(molecular_function);GO:0005575(cellular_component);GO:0008150(biological_process);GO:0016020(membrane);GO:0016021(integral component of membrane);GO:0016021(integral component of membrane)	NA	NA	NA	family with sequence similarity 189, member A1 [Source:MGI Symbol;Acc:MGI:1917888]	protein_coding	1.81234	1.3151	1.51466	0.59899	0.807013	1.30365	1.71317		0.776672	0.00646051	0.0526984	up	no
MSTRG.29999	Cnn1	ENSMUST00000001384;ENSMUST00000216872;ENSMUST00000214601;ENSMUST00000213607	GO:0003779(actin binding);GO:0005515(protein binding);GO:0005516(calmodulin binding);GO:0005856(cytoskeleton);GO:0031032(actomyosin structure organization);GO:1904706(negative regulation of vascular smooth muscle cell proliferation);GO:1904706(negative regulation of vascular smooth muscle cell proliferation)	NA	NA	NA	calponin 1 [Source:MGI Symbol;Acc:MGI:104979]	protein_coding	19.7378	13.0611	18.3009	9.24274	11.4364	9.15126	1.71301		0.776536	2.42256e-05	0.000619453	up	no
MSTRG.18272	Slc2a10	ENSMUST00000029196	GO:0005351(carbohydrate:proton symporter activity);GO:0005355(glucose transmembrane transporter activity);GO:0005737(cytoplasm);GO:0005887(integral component of plasma membrane);GO:0008643(carbohydrate transport);GO:0012505(endomembrane system);GO:0016020(membrane);GO:0016021(integral component of membrane);GO:0022857(transmembrane transporter activity);GO:0046323(glucose import);GO:0048471(perin…	NA	K08147	NA	solute carrier family 2 (facilitated glucose transporter), member 10 [Source:MGI Symbol;Acc:MGI:2156687]	protein_coding	1.67309	1.68607	1.47831	0.84518	1.14117	0.840563	1.71122		0.775025	0.00160414	0.0181759	up	no
MSTRG.18345	Pfdn4	ENSMUST00000075087;ENSMUST00000063682;ENSMUST00000139328;ENSMUST00000170167;ENSMUST00000109148;ENSMUST00000109147;ENSMUST00000136839	GO:0005634(nucleus);GO:0005737(cytoplasm);GO:0005739(mitochondrion);GO:0006457(protein folding);GO:0016272(prefoldin complex);GO:0051082(unfolded protein binding);GO:0051082(unfolded protein binding)	NA	NA	NA	prefoldin 4 [Source:MGI Symbol;Acc:MGI:1923512]	protein_coding	1.67088	1.06668	1.65956	1.08958	0.766316	0.715166	1.71023		0.774192	0.0045127	0.040395	up	no
MSTRG.26241	Zfp108	ENSMUST00000206777;ENSMUST00000072713;ENSMUST00000205982	GO:0003676(nucleic acid binding);GO:0006355(regulation of transcription, DNA-templated);GO:0008150(biological_process);GO:0046872(metal ion binding);GO:0046872(metal ion binding)	05168(Herpes simplex virus 1 infection);05168(Herpes simplex virus 1 infection)	K09228	NA	zinc finger protein 108 [Source:MGI Symbol;Acc:MGI:1891198]	protein_coding	0.322108	0.353511	0.430335	0.2662	0.165265	0.217752	1.70352		0.768517	0.0323371	0.168834	up	no
MSTRG.27321	Fam168a	ENSMUST00000107042;ENSMUST00000049053;ENSMUST00000207875;ENSMUST00000216021;ENSMUST00000208013;ENSMUST00000207564	GO:0003674(molecular_function);GO:0005575(cellular_component);GO:1905053(positive regulation of base-excision repair);GO:1905053(positive regulation of base-excision repair)	NA	NA	NA	family with sequence similarity 168, member A [Source:MGI Symbol;Acc:MGI:2442372]	protein_coding	8.16474	9.69031	9.8096	6.44132	7.21376	2.59343	1.7026		0.767736	0.00305028	0.0299332	up	no
MSTRG.21690	Hmgcl	ENSMUST00000030432	GO:0000062(fatty-acyl-CoA binding);GO:0000287(magnesium ion binding);GO:0001889(liver development);GO:0003824(catalytic activity);GO:0004419(hydroxymethylglutaryl-CoA lyase activity);GO:0005739(mitochondrion);GO:0005743(mitochondrial inner membrane);GO:0005759(mitochondrial matrix);GO:0005777(peroxisome);GO:0006552(leucine catabolic process);GO:0006629(lipid metabolic process);GO:0006637(acyl-CoA…	00072(Synthesis and degradation of ketone bodies);00280(Valine, leucine and isoleucine degradation);00650(Butanoate metabolism);04146(Peroxisome)	K01640	EC:4.1.3.4	3-hydroxy-3-methylglutaryl-Coenzyme A lyase [Source:MGI Symbol;Acc:MGI:96158]	protein_coding	4.19038	4.55056	3.526	2.37743	2.44223	2.39167	1.70107		0.766439	0.000373837	0.00572571	up	no
MSTRG.6752	Id2	ENSMUST00000020974;ENSMUST00000221761;ENSMUST00000222667	GO:0000122(negative regulation of transcription by RNA polymerase II);GO:0000785(chromatin);GO:0001085(RNA polymerase II transcription factor binding);GO:0001656(metanephros development);GO:0001779(natural killer cell differentiation);GO:0001966(thigmotaxis);GO:0002521(leukocyte differentiation);GO:0003149(membranous septum morphogenesis);GO:0003166(bundle of His development);GO:0003700(DNA-bindi…	04350(TGF-beta signaling pathway);04390(Hippo signaling pathway);04550(Signaling pathways regulating pluripotency of stem cells);05202(Transcriptional misregulation in cancer);05202(Transcriptional misregulation in cancer)	K17693	NA	inhibitor of DNA binding 2 [Source:MGI Symbol;Acc:MGI:96397]	protein_coding	3.35084	4.31243	3.88787	2.58606	2.282	1.92738	1.69983		0.765395	0.000636586	0.00875342	up	no
MSTRG.2706	Ifi207	ENSMUST00000042610;ENSMUST00000127730	GO:0000122(negative regulation of transcription by RNA polymerase II);GO:0000978(RNA polymerase II proximal promoter sequence-specific DNA binding);GO:0001227(DNA-binding transcription repressor activity, RNA polymerase II-specific);GO:0002218(activation of innate immune response);GO:0003690(double-stranded DNA binding);GO:0005634(nucleus);GO:0005654(nucleoplasm);GO:0005730(nucleolus);GO:0005829(…	04621(NOD-like receptor signaling pathway);04621(NOD-like receptor signaling pathway)	K20914	NA	interferon activated gene 207 [Source:MGI Symbol;Acc:MGI:2138302]	protein_coding	0.575504	0.469082	0.450283	0.225724	0.351946	0.302337	1.6987		0.764432	0.018407	0.11275	up	no
MSTRG.3242	Tmem200a	ENSMUST00000218232;ENSMUST00000066049;ENSMUST00000219872;ENSMUST00000219338;ENSMUST00000219651	GO:0003674(molecular_function);GO:0005575(cellular_component);GO:0008150(biological_process);GO:0016020(membrane);GO:0016021(integral component of membrane);GO:0016021(integral component of membrane)	NA	NA	NA	transmembrane protein 200A [Source:MGI Symbol;Acc:MGI:1924470]	protein_coding	4.02919	3.3227	4.27586	2.4499	2.60627	1.79121	1.69813		0.763949	0.000118713	0.00225505	up	no
MSTRG.20951	Cdkn2a	ENSMUST00000107131;ENSMUST00000060501	GO:0000079(regulation of cyclin-dependent protein serine/threonine kinase activity);GO:0000082(G1/S transition of mitotic cell cycle);GO:0000209(protein polyubiquitination);GO:0000422(autophagy of mitochondrion);GO:0001652(granular component);GO:0001953(negative regulation of cell-matrix adhesion);GO:0002039(p53 binding);GO:0003677(DNA binding);GO:0004861(cyclin-dependent protein serine/threonine…	01522(Endocrine resistance);01524(Platinum drug resistance);04110(Cell cycle);04115(p53 signaling pathway);04218(Cellular senescence);04934(Cushing syndrome);05163(Human cytomegalovirus infection);05166(Human T-cell leukemia virus 1 infection);05200(Pathways in cancer);05203(Viral carcinogenesis);05206(MicroRNAs in cancer);05212(Pancreatic cancer);05214(Glioma);05218(Melanoma);05219(Bladder cance…	K06621	NA	cyclin dependent kinase inhibitor 2A [Source:MGI Symbol;Acc:MGI:104738]	protein_coding	12.9268	15.5304	15.5008	8.08807	8.29226	9.52119	1.69712		0.763089	0.000115718	0.00220513	up	no
ENSMUSG00000083282	Ctsf	ENSMUST00000119694;ENSMUST00000237504;ENSMUST00000237011	GO:0004197(cysteine-type endopeptidase activity);GO:0005615(extracellular space);GO:0005764(lysosome);GO:0006508(proteolysis);GO:0008233(peptidase activity);GO:0008234(cysteine-type peptidase activity);GO:0016787(hydrolase activity);GO:0051603(proteolysis involved in cellular protein catabolic process);GO:0051603(proteolysis involved in cellular protein catabolic process)	04142(Lysosome);04210(Apoptosis);04210(Apoptosis)	K01373	EC:3.4.22.41	cathepsin F [Source:MGI Symbol;Acc:MGI:1861434]	protein_coding	0.645556	0.611329	0.622951	0.330645	0.419764	0.357863	1.69619		0.762294	0.00334494	0.0321254	up	no
ENSMUSG00000041119	Pde9a	ENSMUST00000047168;ENSMUST00000235719;ENSMUST00000238006;ENSMUST00000154392;ENSMUST00000236454;ENSMUST00000237363;ENSMUST00000127929;ENSMUST00000134525;ENSMUST00000235639;ENSMUST00000136384;ENSMUST00000238091	GO:0004114(3',5'-cyclic-nucleotide phosphodiesterase activity);GO:0005737(cytoplasm);GO:0005783(endoplasmic reticulum);GO:0005794(Golgi apparatus);GO:0005886(plasma membrane);GO:0007165(signal transduction);GO:0008081(phosphoric diester hydrolase activity);GO:0010613(positive regulation of cardiac muscle hypertrophy);GO:0016020(membrane);GO:0016787(hydrolase activity);GO:0019934(cGMP-mediated sig…	00230(Purine metabolism);00230(Purine metabolism)	K13761	EC:3.1.4.35	phosphodiesterase 9A [Source:MGI Symbol;Acc:MGI:1277179]	protein_coding	0.302577	0.361871	0.440074	0.302211	0.1074	0.241623	1.69604		0.762173	0.0481057	0.223276	up	no
MSTRG.20840	Brinp1	ENSMUST00000030036	GO:0001662(behavioral fear response);GO:0003674(molecular_function);GO:0005575(cellular_component);GO:0005737(cytoplasm);GO:0005783(endoplasmic reticulum);GO:0007049(cell cycle);GO:0007050(cell cycle arrest);GO:0007614(short-term memory);GO:0008219(cell death);GO:0030425(dendrite);GO:0035176(social behavior);GO:0035640(exploration behavior);GO:0042711(maternal behavior);GO:0043025(neuronal cell b…	NA	NA	NA	bone morphogenic protein/retinoic acid inducible neural specific 1 [Source:MGI Symbol;Acc:MGI:1928478]	protein_coding	0.820884	0.894065	0.75917	0.5847	0.507271	0.367683	1.695		0.761288	0.00266262	0.0271008	up	no
ENSMUSG00000038530	Rgs4	ENSMUST00000027991;ENSMUST00000111357	GO:0001965(G-protein alpha-subunit binding);GO:0001975(response to amphetamine);GO:0005096(GTPase activator activity);GO:0005634(nucleus);GO:0005737(cytoplasm);GO:0005829(cytosol);GO:0005886(plasma membrane);GO:0007186(G protein-coupled receptor signaling pathway);GO:0007420(brain development);GO:0010460(positive regulation of heart rate);GO:0016020(membrane);GO:0032991(protein-containing complex…	NA	K16449	NA	regulator of G-protein signaling 4 [Source:MGI Symbol;Acc:MGI:108409]	protein_coding	0.704936	0.716541	0.78418	0.367626	0.489627	0.445755	1.69274		0.759362	0.00571785	0.048279	up	no
MSTRG.16626	Endog	ENSMUST00000015481	GO:0000014(single-stranded DNA endodeoxyribonuclease activity);GO:0000737(DNA catabolic process, endonucleolytic);GO:0001701(in utero embryonic development);GO:0003676(nucleic acid binding);GO:0004518(nuclease activity);GO:0004519(endonuclease activity);GO:0004521(endoribonuclease activity);GO:0004536(deoxyribonuclease activity);GO:0005623(cell);GO:0005634(nucleus);GO:0005739(mitochondrion);GO:00…	04210(Apoptosis)	K01173	NA	endonuclease G [Source:MGI Symbol;Acc:MGI:1261433]	protein_coding	2.88026	1.87929	3.29519	1.74484	1.81519	1.20546	1.69022		0.757215	0.0102462	0.074091	up	no
ENSMUSG00000052415	Tchh	ENSMUST00000064257	GO:0005509(calcium ion binding);GO:0030674(protein binding, bridging);GO:0045109(intermediate filament organization);GO:0046872(metal ion binding);GO:0046914(transition metal ion binding)	NA	K18626	NA	trichohyalin [Source:MGI Symbol;Acc:MGI:2177944]	protein_coding	0.247653	0.243637	0.261684	0.086676	0.188133	0.170799	1.68977		0.756825	0.032617	0.170086	up	no
ENSMUSG00000051367	Six1	ENSMUST00000050029	GO:0000122(negative regulation of transcription by RNA polymerase II);GO:0000976(transcription regulatory region sequence-specific DNA binding);GO:0000978(RNA polymerase II proximal promoter sequence-specific DNA binding);GO:0000981(DNA-binding transcription factor activity, RNA polymerase II-specific);GO:0001223(transcription coactivator binding);GO:0001228(DNA-binding transcription activator ac…	NA	NA	NA	sine oculis-related homeobox 1 [Source:MGI Symbol;Acc:MGI:102780]	protein_coding	0.240717	0.201375	0.218495	0.110495	0.16525	0.115333	1.68915		0.756294	0.033405	0.173093	up	no
ENSMUSG00000081683	Fzd10	ENSMUST00000117102	GO:0004888(transmembrane signaling receptor activity);GO:0004930(G protein-coupled receptor activity);GO:0005515(protein binding);GO:0005654(nucleoplasm);GO:0005737(cytoplasm);GO:0005886(plasma membrane);GO:0007165(signal transduction);GO:0007166(cell surface receptor signaling pathway);GO:0007186(G protein-coupled receptor signaling pathway);GO:0007275(multicellular organism development);GO:0009…	04150(mTOR signaling pathway);04310(Wnt signaling pathway);04390(Hippo signaling pathway);04550(Signaling pathways regulating pluripotency of stem cells);04916(Melanogenesis);04934(Cushing syndrome);05165(Human papillomavirus infection);05200(Pathways in cancer);05205(Proteoglycans in cancer);05217(Basal cell carcinoma);05224(Breast cancer);05225(Hepatocellular carcinoma);05226(Gastric cancer)	K02842	NA	frizzled class receptor 10 [Source:MGI Symbol;Acc:MGI:2136761]	protein_coding	0.257364	0.388239	0.336065	0.185547	0.178346	0.217288	1.68909		0.756248	0.0321088	0.168347	up	no
MSTRG.28013	Lmntd2	ENSMUST00000026573;ENSMUST00000170841	GO:0003674(molecular_function);GO:0005575(cellular_component);GO:0048026(positive regulation of mRNA splicing, via spliceosome);GO:0048026(positive regulation of mRNA splicing, via spliceosome)	NA	NA	NA	lamin tail domain containing 2 [Source:MGI Symbol;Acc:MGI:1919250]	protein_coding	0.587099	0.608439	0.454132	0.32341	0.316049	0.337306	1.68891		0.756095	0.0249961	0.140916	up	no
MSTRG.4028	Ikbip	ENSMUST00000020150;ENSMUST00000020149	GO:0003674(molecular_function);GO:0005783(endoplasmic reticulum);GO:0005789(endoplasmic reticulum membrane);GO:0016020(membrane);GO:0016021(integral component of membrane);GO:0016021(integral component of membrane)	NA	NA	NA	IKBKB interacting protein [Source:MGI Symbol;Acc:MGI:1914704]	protein_coding	5.22016	5.98475	5.67407	3.24326	3.37543	3.37679	1.68866		0.75588	1.55929e-05	0.000435551	up	no
MSTRG.9848	Wnt5a	ENSMUST00000112272;ENSMUST00000063465	GO:0000187(activation of MAPK activity);GO:0001667(ameboidal-type cell migration);GO:0001736(establishment of planar polarity);GO:0001756(somitogenesis);GO:0001819(positive regulation of cytokine production);GO:0001837(epithelial to mesenchymal transition);GO:0001843(neural tube closure);GO:0001934(positive regulation of protein phosphorylation);GO:0001938(positive regulation of endothelial cell …	04150(mTOR signaling pathway);04310(Wnt signaling pathway);04360(Axon guidance);04390(Hippo signaling pathway);04550(Signaling pathways regulating pluripotency of stem cells);04916(Melanogenesis);04934(Cushing syndrome);05165(Human papillomavirus infection);05200(Pathways in cancer);05205(Proteoglycans in cancer);05217(Basal cell carcinoma);05224(Breast cancer);05225(Hepatocellular carcinoma);052…	K00444	NA	wingless-type MMTV integration site family, member 5A [Source:MGI Symbol;Acc:MGI:98958]	protein_coding	8.6327	12.4133	8.39514	5.34773	7.04096	5.05851	1.68744		0.754839	4.90961e-05	0.00108729	up	no
MSTRG.5381	6330403K07Rik	ENSMUST00000238695	GO:0016020(membrane);GO:0016021(integral component of membrane)	NA	NA	NA	RIKEN cDNA 6330403K07 gene [Source:MGI Symbol;Acc:MGI:1918001]	protein_coding	1.77096	1.65812	1.27524	0.749129	1.02233	1.01776	1.68661		0.754124	0.00861596	0.0650418	up	no
MSTRG.8405	Gcnt2	ENSMUST00000110191;ENSMUST00000067778;ENSMUST00000225759;ENSMUST00000069958;ENSMUST00000223570	GO:0000139(Golgi membrane);GO:0005794(Golgi apparatus);GO:0006486(protein glycosylation);GO:0007179(transforming growth factor beta receptor signaling pathway);GO:0008109(N-acetyllactosaminide beta-1,6-N-acetylglucosaminyltransferase activity);GO:0008284(positive regulation of cell population proliferation);GO:0008375(acetylglucosaminyltransferase activity);GO:0010608(posttranscriptional regulati…	00601(Glycosphingolipid biosynthesis - lacto and neolacto series);00601(Glycosphingolipid biosynthesis - lacto and neolacto series)	K00742	EC:2.4.1.150	glucosaminyl (N-acetyl) transferase 2, I-branching enzyme [Source:MGI Symbol;Acc:MGI:1100870]	protein_coding	17.0553	15.0503	14.376	8.33196	9.71433	9.54171	1.68485		0.752617	1.1345e-06	4.86942e-05	up	no
MSTRG.13779	Rsph9	ENSMUST00000024762;ENSMUST00000148581	GO:0001534(radial spoke);GO:0003341(cilium movement);GO:0003674(molecular_function);GO:0005737(cytoplasm);GO:0005856(cytoskeleton);GO:0005929(cilium);GO:0005930(axoneme);GO:0031514(motile cilium);GO:0035082(axoneme assembly);GO:0042995(cell projection);GO:0044458(motile cilium assembly);GO:0060271(cilium assembly);GO:0060294(cilium movement involved in cell motility);GO:0097729(9+2 motile cilium)…	NA	K19757	NA	radial spoke head 9 homolog (Chlamydomonas) [Source:MGI Symbol;Acc:MGI:1922814]	protein_coding	0.910234	0.785939	0.77806	0.412845	0.344562	0.715746	1.67955		0.748074	0.0386975	0.192707	up	no
MSTRG.929	Tmsb4x	ENSMUST00000112176;ENSMUST00000112172;ENSMUST00000112175	GO:0003779(actin binding);GO:0003785(actin monomer binding);GO:0005515(protein binding);GO:0005615(extracellular space);GO:0005623(cell);GO:0005634(nucleus);GO:0005737(cytoplasm);GO:0005829(cytosol);GO:0005856(cytoskeleton);GO:0007015(actin filament organization);GO:0007253(cytoplasmic sequestering of NF-kappaB);GO:0014911(positive regulation of smooth muscle cell migration);GO:0019899(enzyme bin…	04810(Regulation of actin cytoskeleton);04810(Regulation of actin cytoskeleton)	K05764	NA	thymosin, beta 4, X chromosome [Source:MGI Symbol;Acc:MGI:99510]	protein_coding	1105.14	1144.66	618.839	561.437	521.835	626.071	1.67821		0.746924	0.000286516	0.0046448	up	no
MSTRG.8560	Cltb	ENSMUST00000091609;ENSMUST00000140142;ENSMUST00000049575	GO:0005198(structural molecule activity);GO:0005802(trans-Golgi network);GO:0005829(cytosol);GO:0005886(plasma membrane);GO:0005905(clathrin-coated pit);GO:0006886(intracellular protein transport);GO:0016020(membrane);GO:0016192(vesicle-mediated transport);GO:0030118(clathrin coat);GO:0030125(clathrin vesicle coat);GO:0030130(clathrin coat of trans-Golgi network vesicle);GO:0030132(clathrin coat …	04142(Lysosome);04144(Endocytosis);04721(Synaptic vesicle cycle);04961(Endocrine and other factor-regulated calcium reabsorption);05016(Huntington disease);05100(Bacterial invasion of epithelial cells);05100(Bacterial invasion of epithelial cells)	K04645	NA	clathrin, light polypeptide (Lcb) [Source:MGI Symbol;Acc:MGI:1921575]	protein_coding	6.80748	6.20076	2.92388	3.75978	2.58764	3.16033	1.6757		0.744761	0.00454896	0.0406564	up	no
MSTRG.14938	Apcdd1	ENSMUST00000236135;ENSMUST00000096554;ENSMUST00000163716	GO:0001942(hair follicle development);GO:0005886(plasma membrane);GO:0005887(integral component of plasma membrane);GO:0016020(membrane);GO:0016021(integral component of membrane);GO:0016055(Wnt signaling pathway);GO:0017147(Wnt-protein binding);GO:0030178(negative regulation of Wnt signaling pathway);GO:0042487(regulation of odontogenesis of dentin-containing tooth);GO:0042802(identical protein …	NA	NA	NA	adenomatosis polyposis coli down-regulated 1 [Source:MGI Symbol;Acc:MGI:3513977]	protein_coding	5.43151	5.82192	5.43821	3.24209	3.29404	3.44178	1.67286		0.742316	7.32071e-07	3.43673e-05	up	no
MSTRG.29430	Maf	ENSMUST00000069009;ENSMUST00000109104	GO:0000122(negative regulation of transcription by RNA polymerase II);GO:0000978(RNA polymerase II proximal promoter sequence-specific DNA binding);GO:0000981(DNA-binding transcription factor activity, RNA polymerase II-specific);GO:0001228(DNA-binding transcription activator activity, RNA polymerase II-specific);GO:0001816(cytokine production);GO:0002088(lens development in camera-type eye);GO:0…	NA	NA	NA	avian musculoaponeurotic fibrosarcoma oncogene homolog [Source:MGI Symbol;Acc:MGI:96909]	protein_coding	3.32961	3.41463	3.24056	1.84207	2.12356	2.00793	1.6715		0.74114	3.00463e-05	0.00073958	up	no
MSTRG.7510	Papln	ENSMUST00000121733;ENSMUST00000021646	GO:0004867(serine-type endopeptidase inhibitor activity);GO:0005201(extracellular matrix structural constituent);GO:0005576(extracellular region);GO:0005604(basement membrane);GO:0006508(proteolysis);GO:0008233(peptidase activity);GO:0010466(negative regulation of peptidase activity);GO:0010951(negative regulation of endopeptidase activity);GO:0030414(peptidase inhibitor activity);GO:0062023(coll…	NA	NA	NA	papilin, proteoglycan-like sulfated glycoprotein [Source:MGI Symbol;Acc:MGI:2386139]	protein_coding	0.550619	0.482408	0.502853	0.383426	0.280516	0.255358	1.67071		0.740459	0.00614227	0.0508621	up	no
MSTRG.20341	Asph	ENSMUST00000108337;ENSMUST00000108340;ENSMUST00000084915;ENSMUST00000078139;ENSMUST00000146441;ENSMUST00000108333;ENSMUST00000131605;ENSMUST00000103004;ENSMUST00000084912;ENSMUST00000108335;ENSMUST00000108339;ENSMUST00000108334;ENSMUST00000038564;ENSMUST00000098275;ENSMUST00000152526	GO:0004597(peptide-aspartate beta-dioxygenase activity);GO:0005509(calcium ion binding);GO:0005515(protein binding);GO:0005623(cell);GO:0005737(cytoplasm);GO:0005783(endoplasmic reticulum);GO:0005789(endoplasmic reticulum membrane);GO:0005886(plasma membrane);GO:0007389(pattern specification process);GO:0008285(negative regulation of cell population proliferation);GO:0010524(positive regulation o…	NA	K00476	EC:1.14.11.16	aspartate-beta-hydroxylase [Source:MGI Symbol;Acc:MGI:1914186]	protein_coding	3.33295	3.83276	2.9522	1.0404	2.47443	2.5485	1.6687		0.738729	0.00385527	0.0359757	up	no
MSTRG.10829	Lifr	ENSMUST00000171588;ENSMUST00000226471;ENSMUST00000164529;ENSMUST00000228723;ENSMUST00000067190;ENSMUST00000227727	GO:0004896(cytokine receptor activity);GO:0004897(ciliary neurotrophic factor receptor activity);GO:0004923(leukemia inhibitory factor receptor activity);GO:0004924(oncostatin-M receptor activity);GO:0005127(ciliary neurotrophic factor receptor binding);GO:0005515(protein binding);GO:0005576(extracellular region);GO:0005615(extracellular space);GO:0005886(plasma membrane);GO:0008284(positive regu…	04060(Cytokine-cytokine receptor interaction);04550(Signaling pathways regulating pluripotency of stem cells);04630(Jak-STAT signaling pathway);04630(Jak-STAT signaling pathway)	K05058	NA	LIF receptor alpha [Source:MGI Symbol;Acc:MGI:96788]	protein_coding	4.07977	4.30858	4.70189	2.84333	2.14697	2.85697	1.66813		0.738229	1.18067e-05	0.000346643	up	no
MSTRG.23651	Rad9b	ENSMUST00000149600;ENSMUST00000049009;ENSMUST00000144268;ENSMUST00000117263	GO:0000076(DNA replication checkpoint);GO:0000077(DNA damage checkpoint);GO:0005634(nucleus);GO:0006281(DNA repair);GO:0008408(3'-5' exonuclease activity);GO:0030896(checkpoint clamp complex);GO:0031573(intra-S DNA damage checkpoint);GO:0071479(cellular response to ionizing radiation);GO:0090305(nucleic acid phosphodiester bond hydrolysis);GO:0090305(nucleic acid phosphodiester bond hydrolysis)	04218(Cellular senescence);04218(Cellular senescence)	K10995	NA	RAD9 checkpoint clamp component B [Source:MGI Symbol;Acc:MGI:2385231]	protein_coding	0.439764	0.344363	0.298128	0.129331	0.221643	0.298138	1.66729		0.737503	0.0465772	0.218766	up	no
MSTRG.8168	Hist1h2an	ENSMUST00000091751	GO:0000786(nucleosome);GO:0000790(nuclear chromatin);GO:0003677(DNA binding);GO:0005634(nucleus);GO:0005694(chromosome);GO:0006325(chromatin organization);GO:0006342(chromatin silencing);GO:0008285(negative regulation of cell population proliferation);GO:0019899(enzyme binding);GO:0046982(protein heterodimerization activity)	NA	NA	NA	histone cluster 1, H2an [Source:MGI Symbol;Acc:MGI:2448300]	protein_coding	17.8117	15.9715	14.016	8.52212	4.1291	16.0212	1.66708		0.737325	0.0415848	0.202992	up	no
MSTRG.28998	Syce2	ENSMUST00000136026;ENSMUST00000170296	GO:0000795(synaptonemal complex);GO:0000801(central element);GO:0005515(protein binding);GO:0005634(nucleus);GO:0005654(nucleoplasm);GO:0005694(chromosome);GO:0007049(cell cycle);GO:0007130(synaptonemal complex assembly);GO:0051301(cell division);GO:0051321(meiotic cell cycle);GO:0051321(meiotic cell cycle)	NA	K19535	NA	synaptonemal complex central element protein 2 [Source:MGI Symbol;Acc:MGI:1919096]	protein_coding	1.65779	2.80732	2.52192	1.54079	1.46232	1.19748	1.66334		0.734084	0.00589516	0.0492913	up	no
MSTRG.29992	Epor	ENSMUST00000006397;ENSMUST00000213181	GO:0003007(heart morphogenesis);GO:0004888(transmembrane signaling receptor activity);GO:0004896(cytokine receptor activity);GO:0004900(erythropoietin receptor activity);GO:0005515(protein binding);GO:0005576(extracellular region);GO:0005623(cell);GO:0005737(cytoplasm);GO:0005886(plasma membrane);GO:0007165(signal transduction);GO:0007204(positive regulation of cytosolic calcium ion concentration…	04060(Cytokine-cytokine receptor interaction);04151(PI3K-Akt signaling pathway);04630(Jak-STAT signaling pathway);04640(Hematopoietic cell lineage);05200(Pathways in cancer);05200(Pathways in cancer)	K05079	NA	erythropoietin receptor [Source:MGI Symbol;Acc:MGI:95408]	protein_coding	0.528753	0.717258	0.733637	0.317478	0.316962	0.556411	1.66238		0.733251	0.0407308	0.200288	up	no
ENSMUSG00000062785	Kcnc3	ENSMUST00000107906;ENSMUST00000207493;ENSMUST00000208651;ENSMUST00000107907;ENSMUST00000209177	GO:0005216(ion channel activity);GO:0005244(voltage-gated ion channel activity);GO:0005249(voltage-gated potassium channel activity);GO:0005267(potassium channel activity);GO:0005515(protein binding);GO:0005886(plasma membrane);GO:0006811(ion transport);GO:0006813(potassium ion transport);GO:0008076(voltage-gated potassium channel complex);GO:0016020(membrane);GO:0016021(integral component of mem…	NA	K04889	NA	potassium voltage gated channel, Shaw-related subfamily, member 3 [Source:MGI Symbol;Acc:MGI:96669]	protein_coding	0.452647	0.557502	0.210275	0.147338	0.308166	0.279127	1.66127		0.73229	0.0469763	0.219902	up	no
MSTRG.8239	Gmnn	ENSMUST00000110382;ENSMUST00000006898;ENSMUST00000176890;ENSMUST00000175689	GO:0003682(chromatin binding);GO:0003714(transcription corepressor activity);GO:0005515(protein binding);GO:0005634(nucleus);GO:0005654(nucleoplasm);GO:0005737(cytoplasm);GO:0005829(cytosol);GO:0006275(regulation of DNA replication);GO:0007049(cell cycle);GO:0008156(negative regulation of DNA replication);GO:0009887(animal organ morphogenesis);GO:0035563(positive regulation of chromatin binding);…	NA	NA	NA	geminin [Source:MGI Symbol;Acc:MGI:1927344]	protein_coding	5.11409	4.65707	4.69723	2.59774	4.65508	1.47419	1.65789		0.729347	0.022766	0.131791	up	no
MSTRG.24966	Kdm3a	ENSMUST00000167220;ENSMUST00000207023;ENSMUST00000065509;ENSMUST00000205289	GO:0000785(chromatin);GO:0000976(transcription regulatory region sequence-specific DNA binding);GO:0000979(RNA polymerase II core promoter sequence-specific DNA binding);GO:0003700(DNA-binding transcription factor activity);GO:0005506(iron ion binding);GO:0005515(protein binding);GO:0005634(nucleus);GO:0005654(nucleoplasm);GO:0005737(cytoplasm);GO:0006325(chromatin organization);GO:0006355(regula…	04714(Thermogenesis);04714(Thermogenesis)	K15601	EC:1.14.11.-	lysine (K)-specific demethylase 3A [Source:MGI Symbol;Acc:MGI:98847]	protein_coding	9.90989	10.7705	10.4366	6.14379	6.54061	6.09158	1.65727		0.728811	1.01715e-06	4.46134e-05	up	no
MSTRG.14167	Tmem178	ENSMUST00000025092	GO:0005515(protein binding);GO:0005623(cell);GO:0005783(endoplasmic reticulum);GO:0005789(endoplasmic reticulum membrane);GO:0016020(membrane);GO:0016021(integral component of membrane);GO:0045671(negative regulation of osteoclast differentiation);GO:0051480(regulation of cytosolic calcium ion concentration)	NA	NA	NA	transmembrane protein 178 [Source:MGI Symbol;Acc:MGI:1915277]	protein_coding	2.11269	2.13177	2.13413	1.05353	1.30741	1.4988	1.6526		0.72474	0.0039297	0.0364594	up	no
MSTRG.30373	AI593442	ENSMUST00000213937;ENSMUST00000098768;ENSMUST00000213843	GO:0003674(molecular_function);GO:0005575(cellular_component);GO:0008150(biological_process);GO:0016020(membrane);GO:0016021(integral component of membrane);GO:0016021(integral component of membrane)	NA	NA	NA	expressed sequence AI593442 [Source:MGI Symbol;Acc:MGI:2143099]	protein_coding	5.38287	4.84981	5.15771	2.90698	3.24577	3.16601	1.65155		0.723819	1.5608e-05	0.000435551	up	no
MSTRG.10101	Socs4	ENSMUST00000065562;ENSMUST00000227413	GO:0005829(cytosol);GO:0005942(phosphatidylinositol 3-kinase complex);GO:0007175(negative regulation of epidermal growth factor-activated receptor activity);GO:0009968(negative regulation of signal transduction);GO:0016567(protein ubiquitination);GO:0032436(positive regulation of proteasomal ubiquitin-dependent protein catabolic process);GO:0035556(intracellular signal transduction);GO:0040008(re…	NA	NA	NA	suppressor of cytokine signaling 4 [Source:MGI Symbol;Acc:MGI:1914546]	protein_coding	5.31032	5.76166	10.293	3.38612	5.98953	3.57178	1.65013		0.72258	0.00351414	0.0335005	up	no
MSTRG.20657	Trmo	ENSMUST00000030015;ENSMUST00000086563	GO:0003723(RNA binding);GO:0005575(cellular_component);GO:0008033(tRNA processing);GO:0008168(methyltransferase activity);GO:0016426(tRNA (adenine) methyltransferase activity);GO:0016430(tRNA (adenine-N6-)-methyltransferase activity);GO:0016740(transferase activity);GO:0030488(tRNA methylation);GO:0032259(methylation);GO:0032259(methylation)	NA	K22900	EC:2.1.1.-	tRNA methyltransferase O [Source:MGI Symbol;Acc:MGI:1922003]	protein_coding	1.49005	0.789408	1.39987	0.480686	0.801639	0.947681	1.64992		0.722394	0.0283562	0.154248	up	no
MSTRG.14176	Eml4	ENSMUST00000234584;ENSMUST00000049503;ENSMUST00000096766;ENSMUST00000112363;ENSMUST00000234460	GO:0005515(protein binding);GO:0016020(membrane);GO:0016021(integral component of membrane);GO:0016021(integral component of membrane)	05200(Pathways in cancer);05223(Non-small cell lung cancer);05223(Non-small cell lung cancer)	K15420	NA	echinoderm microtubule associated protein like 4 [Source:MGI Symbol;Acc:MGI:1926048]	protein_coding	6.4352	6.57002	6.68595	3.78647	4.29174	3.87468	1.6474		0.72019	2.25181e-06	8.74859e-05	up	no
MSTRG.28856	Hmox1	ENSMUST00000005548	GO:0001525(angiogenesis);GO:0001666(response to hypoxia);GO:0002246(wound healing involved in inflammatory response);GO:0004392(heme oxygenase (decyclizing) activity);GO:0004630(phospholipase D activity);GO:0005623(cell);GO:0005634(nucleus);GO:0005730(nucleolus);GO:0005783(endoplasmic reticulum);GO:0005789(endoplasmic reticulum membrane);GO:0005829(cytosol);GO:0005901(caveola);GO:0006788(heme oxi…	00860(Porphyrin and chlorophyll metabolism);04066(HIF-1 signaling pathway);04216(Ferroptosis);04978(Mineral absorption);05200(Pathways in cancer);05206(MicroRNAs in cancer);05225(Hepatocellular carcinoma);05418(Fluid shear stress and atherosclerosis)	K00510	EC:1.14.14.18	heme oxygenase 1 [Source:MGI Symbol;Acc:MGI:96163]	protein_coding	33.0385	31.9455	34.7095	20.3152	19.5056	20.725	1.64658		0.71947	2.63107e-06	9.84031e-05	up	no
MSTRG.17674	Shc4	ENSMUST00000042246;ENSMUST00000110477;ENSMUST00000110480	GO:0005515(protein binding);GO:0005886(plasma membrane);GO:0006915(apoptotic process);GO:0007169(transmembrane receptor protein tyrosine kinase signaling pathway);GO:0008284(positive regulation of cell population proliferation);GO:0010468(regulation of gene expression);GO:0016020(membrane);GO:0019901(protein kinase binding);GO:0019904(protein domain specific binding);GO:0030054(cell junction);GO:…	01521(EGFR tyrosine kinase inhibitor resistance);01522(Endocrine resistance);04012(ErbB signaling pathway);04014(Ras signaling pathway);04062(Chemokine signaling pathway);04072(Phospholipase D signaling pathway);04510(Focal adhesion);04650(Natural killer cell mediated cytotoxicity);04722(Neurotrophin signaling pathway);04910(Insulin signaling pathway);04915(Estrogen signaling pathway);04917(Prola…	K17449	NA	SHC (Src homology 2 domain containing) family, member 4 [Source:MGI Symbol;Acc:MGI:2655364]	protein_coding	0.275693	0.283108	0.326578	0.162854	0.201159	0.173894	1.64597		0.718938	0.0071964	0.057049	up	no
MSTRG.25163	Antxr1	ENSMUST00000042025;ENSMUST00000205033;ENSMUST00000204805	GO:0001568(blood vessel development);GO:0004888(transmembrane signaling receptor activity);GO:0005518(collagen binding);GO:0005886(plasma membrane);GO:0009897(external side of plasma membrane);GO:0009986(cell surface);GO:0016020(membrane);GO:0016021(integral component of membrane);GO:0022414(reproductive process);GO:0031258(lamellipodium membrane);GO:0031527(filopodium membrane);GO:0031532(actin …	04621(NOD-like receptor signaling pathway);04621(NOD-like receptor signaling pathway)	K20909	NA	anthrax toxin receptor 1 [Source:MGI Symbol;Acc:MGI:1916788]	protein_coding	11.6485	11.2674	11.2627	6.57574	7.00684	7.20789	1.64396		0.717173	1.03732e-06	4.52777e-05	up	no
MSTRG.15607	Fam189a2	ENSMUST00000096164	GO:0016020(membrane);GO:0016021(integral component of membrane)	NA	NA	NA	family with sequence similarity 189, member A2 [Source:MGI Symbol;Acc:MGI:2685813]	protein_coding	1.18651	1.35757	1.01485	0.823167	0.706624	0.637162	1.64236		0.715773	0.00470595	0.0417286	up	no
MSTRG.29237	B3gnt9	ENSMUST00000136822;ENSMUST00000161745;ENSMUST00000093217	GO:0000139(Golgi membrane);GO:0005783(endoplasmic reticulum);GO:0005794(Golgi apparatus);GO:0006486(protein glycosylation);GO:0006493(protein O-linked glycosylation);GO:0008375(acetylglucosaminyltransferase activity);GO:0008376(acetylgalactosaminyltransferase activity);GO:0008378(galactosyltransferase activity);GO:0008532(N-acetyllactosaminide beta-1,3-N-acetylglucosaminyltransferase activity);GO…	NA	K18705	EC:2.4.1.-	UDP-GlcNAc:betaGal beta-1,3-N-acetylglucosaminyltransferase 9 [Source:MGI Symbol;Acc:MGI:2142841]	protein_coding	0.780371	1.35765	1.15518	0.744227	0.653727	0.607414	1.64219		0.715624	0.0120883	0.0831426	up	no
MSTRG.15917	Borcs7	ENSMUST00000074912	GO:0003674(molecular_function);GO:0005764(lysosome);GO:0005765(lysosomal membrane);GO:0008150(biological_process);GO:0016020(membrane);GO:0099078(BORC complex)	NA	K20821	NA	BLOC-1 related complex subunit 7 [Source:MGI Symbol;Acc:MGI:1913689]	protein_coding	0.834054	1.12358	0.978384	0.671703	0.838953	0.278449	1.64106		0.714624	0.0318471	0.167427	up	no
MSTRG.13445	Glp1r	ENSMUST00000114574	GO:0001653(peptide receptor activity);GO:0004888(transmembrane signaling receptor activity);GO:0004930(G protein-coupled receptor activity);GO:0004967(glucagon receptor activity);GO:0005623(cell);GO:0005886(plasma membrane);GO:0005887(integral component of plasma membrane);GO:0007165(signal transduction);GO:0007166(cell surface receptor signaling pathway);GO:0007186(G protein-coupled receptor sig…	NA	NA	NA	glucagon-like peptide 1 receptor [Source:MGI Symbol;Acc:MGI:99571]	protein_coding	1.25976	1.36982	1.22107	0.846744	0.713872	0.785987	1.64095		0.714532	0.00142452	0.016698	up	no
MSTRG.10781	Clybl	ENSMUST00000026625	GO:0000287(magnesium ion binding);GO:0003824(catalytic activity);GO:0004474(malate synthase activity);GO:0005739(mitochondrion);GO:0016740(transferase activity);GO:0016787(hydrolase activity);GO:0016829(lyase activity);GO:0046872(metal ion binding);GO:0047777((3S)-citramalyl-CoA lyase activity);GO:0070207(protein homotrimerization);GO:0106064(regulation of cobalamin metabolic process);GO:0106121(…	NA	K11390	EC:4.1.-.-	citrate lyase beta like [Source:MGI Symbol;Acc:MGI:1916884]	protein_coding	4.83003	5.14915	3.60158	2.62287	2.79326	2.86814	1.63934		0.713117	0.00318083	0.030995	up	no
MSTRG.6368	Jmjd6	ENSMUST00000124831;ENSMUST00000047616	GO:0001568(blood vessel development);GO:0001822(kidney development);GO:0002040(sprouting angiogenesis);GO:0003713(transcription coactivator activity);GO:0003723(RNA binding);GO:0003727(single-stranded RNA binding);GO:0005506(iron ion binding);GO:0005515(protein binding);GO:0005634(nucleus);GO:0005654(nucleoplasm);GO:0005730(nucleolus);GO:0005737(cytoplasm);GO:0005829(cytosol);GO:0005886(plasma me…	NA	K11323	EC:1.14.11.-	jumonji domain containing 6 [Source:MGI Symbol;Acc:MGI:1858910]	protein_coding	5.86002	6.2299	7.08305	3.70295	4.0731	3.93086	1.63775		0.711714	2.43436e-05	0.000621589	up	no
MSTRG.24327	Tfpi2	ENSMUST00000031674;ENSMUST00000183682;ENSMUST00000203257	GO:0004867(serine-type endopeptidase inhibitor activity);GO:0005576(extracellular region);GO:0005615(extracellular space);GO:0007596(blood coagulation);GO:0007599(hemostasis);GO:0010466(negative regulation of peptidase activity);GO:0010951(negative regulation of endopeptidase activity);GO:0030414(peptidase inhibitor activity);GO:0071498(cellular response to fluid shear stress);GO:0071498(cellular…	NA	NA	NA	tissue factor pathway inhibitor 2 [Source:MGI Symbol;Acc:MGI:108543]	protein_coding	0.925023	1.06269	1.00745	0.703	0.582706	0.546824	1.63445		0.708801	0.016732	0.105133	up	no
MSTRG.860	Mageh1	ENSMUST00000051484	GO:0003674(molecular_function);GO:0005737(cytoplasm);GO:0008150(biological_process);GO:0016020(membrane);GO:0016021(integral component of membrane)	NA	NA	NA	melanoma antigen, family H, 1 [Source:MGI Symbol;Acc:MGI:1922875]	protein_coding	2.68297	3.3116	3.55228	2.39703	1.66992	1.77676	1.6337		0.708142	0.00509322	0.0442911	up	no
MSTRG.22108	Fndc10	ENSMUST00000099265	GO:0003674(molecular_function);GO:0005575(cellular_component);GO:0008150(biological_process);GO:0016020(membrane);GO:0016021(integral component of membrane)	NA	NA	NA	fibronectin type III domain containing 10 [Source:MGI Symbol;Acc:MGI:2444790]	protein_coding	1.60402	1.91938	1.97978	1.14338	0.890162	1.33586	1.63328		0.707774	0.0052631	0.0453962	up	no
MSTRG.7549	Pgf	ENSMUST00000004913;ENSMUST00000223220	GO:0001525(angiogenesis);GO:0001658(branching involved in ureteric bud morphogenesis);GO:0001666(response to hypoxia);GO:0001934(positive regulation of protein phosphorylation);GO:0001938(positive regulation of endothelial cell proliferation);GO:0002040(sprouting angiogenesis);GO:0005172(vascular endothelial growth factor receptor binding);GO:0005576(extracellular region);GO:0005615(extracellular…	04010(MAPK signaling pathway);04014(Ras signaling pathway);04015(Rap1 signaling pathway);04151(PI3K-Akt signaling pathway);04510(Focal adhesion);05200(Pathways in cancer);05200(Pathways in cancer)	K16859	NA	placental growth factor [Source:MGI Symbol;Acc:MGI:105095]	protein_coding	5.18105	6.2346	5.37955	3.39456	3.25858	3.63234	1.6329		0.70744	0.000276316	0.00451191	up	no
MSTRG.2589	Fam78b	ENSMUST00000190081;ENSMUST00000126198;ENSMUST00000165874	GO:0003674(molecular_function);GO:0005575(cellular_component);GO:0008150(biological_process);GO:0008150(biological_process)	NA	NA	NA	family with sequence similarity 78, member B [Source:MGI Symbol;Acc:MGI:2443050]	protein_coding	1.63196	0.783336	0.923554	0.904121	0.617165	0.524016	1.63245		0.707038	0.0172162	0.107241	up	no
MSTRG.24335	Col1a2	ENSMUST00000031668;ENSMUST00000141483	GO:0001501(skeletal system development);GO:0001568(blood vessel development);GO:0002020(protease binding);GO:0005201(extracellular matrix structural constituent);GO:0005515(protein binding);GO:0005576(extracellular region);GO:0005581(collagen trimer);GO:0005584(collagen type I trimer);GO:0005615(extracellular space);GO:0005783(endoplasmic reticulum);GO:0007179(transforming growth factor beta rece…	04151(PI3K-Akt signaling pathway);04510(Focal adhesion);04512(ECM-receptor interaction);04611(Platelet activation);04926(Relaxin signaling pathway);04933(AGE-RAGE signaling pathway in diabetic complications);04974(Protein digestion and absorption);05146(Amoebiasis);05165(Human papillomavirus infection);05205(Proteoglycans in cancer);05205(Proteoglycans in cancer)	K06236	NA	collagen, type I, alpha 2 [Source:MGI Symbol;Acc:MGI:88468]	protein_coding	35.6356	34.5352	31.5464	23.0236	19.1948	20.1405	1.63116		0.705896	3.6325e-06	0.000128023	up	no
ENSMUSG00000034910	Pygo1	ENSMUST00000038489	GO:0001822(kidney development);GO:0002244(hematopoietic progenitor cell differentiation);GO:0005515(protein binding);GO:0005634(nucleus);GO:0007286(spermatid development);GO:0007289(spermatid nucleus differentiation);GO:0016055(Wnt signaling pathway);GO:0034504(protein localization to nucleus);GO:0035064(methylated histone binding);GO:0045944(positive regulation of transcription by RNA polymerase…	NA	NA	NA	pygopus 1 [Source:MGI Symbol;Acc:MGI:1919385]	protein_coding	0.904128	0.985065	0.899288	0.66115	0.540846	0.509224	1.62953		0.704454	0.00185204	0.0203642	up	no
MSTRG.24827	Hoxa4	ENSMUST00000101395	GO:0003677(DNA binding);GO:0003700(DNA-binding transcription factor activity);GO:0005634(nucleus);GO:0006355(regulation of transcription, DNA-templated);GO:0007275(multicellular organism development);GO:0016604(nuclear body);GO:0043565(sequence-specific DNA binding)	NA	K09304	NA	homeobox A4 [Source:MGI Symbol;Acc:MGI:96176]	protein_coding	3.76153	3.84717	3.74611	2.40034	2.40796	2.16063	1.62935		0.704297	0.00219366	0.0233305	up	no
MSTRG.21716	Wnt4	ENSMUST00000045747	GO:0001656(metanephros development);GO:0001658(branching involved in ureteric bud morphogenesis);GO:0001822(kidney development);GO:0001823(mesonephros development);GO:0001837(epithelial to mesenchymal transition);GO:0001838(embryonic epithelial tube formation);GO:0001889(liver development);GO:0003714(transcription corepressor activity);GO:0005102(signaling receptor binding);GO:0005109(frizzled bi…	04150(mTOR signaling pathway);04310(Wnt signaling pathway);04360(Axon guidance);04390(Hippo signaling pathway);04550(Signaling pathways regulating pluripotency of stem cells);04916(Melanogenesis);04919(Thyroid hormone signaling pathway);04934(Cushing syndrome);05165(Human papillomavirus infection);05200(Pathways in cancer);05205(Proteoglycans in cancer);05217(Basal cell carcinoma);05224(Breast ca…	NA	NA	wingless-type MMTV integration site family, member 4 [Source:MGI Symbol;Acc:MGI:98957]	protein_coding	9.56657	9.73474	9.74411	5.9537	5.8208	6.07253	1.62747		0.702627	5.39542e-06	0.000178793	up	no
MSTRG.30568	2300009A05Rik	ENSMUST00000168665	GO:0003674(molecular_function);GO:0005575(cellular_component);GO:0005576(extracellular region);GO:0008150(biological_process)	NA	NA	NA	RIKEN cDNA 2300009A05 gene [Source:MGI Symbol;Acc:MGI:1916728]	protein_coding	1.60562	1.22647	1.76271	0.829599	1.35948	0.636041	1.62641		0.701688	0.0208344	0.123384	up	no
MSTRG.18342	Dok5	ENSMUST00000029075	GO:0005515(protein binding);GO:0007169(transmembrane receptor protein tyrosine kinase signaling pathway);GO:0030182(neuron differentiation);GO:0043410(positive regulation of MAPK cascade);GO:0051386(regulation of neurotrophin TRK receptor signaling pathway)	NA	NA	NA	docking protein 5 [Source:MGI Symbol;Acc:MGI:1924079]	protein_coding	2.30048	2.24651	2.25776	1.30606	1.64132	1.24216	1.62422		0.699748	0.00391373	0.0363416	up	no
MSTRG.19932	Prss12	ENSMUST00000029603	GO:0004252(serine-type endopeptidase activity);GO:0005044(scavenger receptor activity);GO:0005576(extracellular region);GO:0005886(plasma membrane);GO:0006508(proteolysis);GO:0006887(exocytosis);GO:0006897(endocytosis);GO:0008233(peptidase activity);GO:0008236(serine-type peptidase activity);GO:0016020(membrane);GO:0016787(hydrolase activity);GO:0030424(axon);GO:0030425(dendrite);GO:0031410(cytop…	NA	K09624	EC:3.4.21.-	protease, serine 12 neurotrypsin (motopsin) [Source:MGI Symbol;Acc:MGI:1100881]	protein_coding	1.1949	0.947515	0.9171	0.714724	0.688326	0.485413	1.62011		0.696093	0.00555338	0.0472667	up	no
MSTRG.9953	Ldb3	ENSMUST00000022327;ENSMUST00000022330;ENSMUST00000090040;ENSMUST00000227819;ENSMUST00000022328;ENSMUST00000064098;ENSMUST00000228044	GO:0001725(stress fiber);GO:0003779(actin binding);GO:0005080(protein kinase C binding);GO:0005515(protein binding);GO:0005737(cytoplasm);GO:0005856(cytoskeleton);GO:0005913(cell-cell adherens junction);GO:0007507(heart development);GO:0008092(cytoskeletal protein binding);GO:0030018(Z disc);GO:0030036(actin cytoskeleton organization);GO:0031143(pseudopodium);GO:0031941(filamentous actin);GO:0042…	NA	NA	NA	LIM domain binding 3 [Source:MGI Symbol;Acc:MGI:1344412]	protein_coding	0.840063	0.744229	0.744884	0.527306	0.413694	0.498241	1.61834		0.694512	0.00362403	0.034318	up	no
MSTRG.19378	Slc27a3	ENSMUST00000029541;ENSMUST00000132041	GO:0001676(long-chain fatty acid metabolic process);GO:0003824(catalytic activity);GO:0004467(long-chain fatty acid-CoA ligase activity);GO:0005783(endoplasmic reticulum);GO:0016021(integral component of membrane);GO:0031957(very long-chain fatty acid-CoA ligase activity);GO:0031957(very long-chain fatty acid-CoA ligase activity)	04931(Insulin resistance);04931(Insulin resistance)	K08772	EC:6.2.1.-	solute carrier family 27 (fatty acid transporter), member 3 [Source:MGI Symbol;Acc:MGI:1347358]	protein_coding	0.934882	1.31224	1.15934	0.761732	0.740245	0.608426	1.61413		0.690758	0.00880389	0.0661282	up	no
MSTRG.2643	Fcgr3	ENSMUST00000164044;ENSMUST00000164179;ENSMUST00000169017	GO:0016020(membrane);GO:0016021(integral component of membrane);GO:0016021(integral component of membrane)	04145(Phagosome);04380(Osteoclast differentiation);05140(Leishmaniasis);05150(Staphylococcus aureus infection);05152(Tuberculosis);05152(Tuberculosis)	K16824	NA	Fc receptor, IgG, low affinity III [Source:MGI Symbol;Acc:MGI:95500]	protein_coding	1.97767	1.78363	1.59664	0.812324	1.06103	1.4476	1.61337		0.690081	0.0142642	0.0937919	up	no
MSTRG.15276	Banf1	ENSMUST00000170010;ENSMUST00000025762;ENSMUST00000237167	GO:0000793(condensed chromosome);GO:0003677(DNA binding);GO:0005634(nucleus);GO:0005635(nuclear envelope);GO:0005654(nucleoplasm);GO:0005694(chromosome);GO:0005737(cytoplasm);GO:0005829(cytosol);GO:0007059(chromosome segregation);GO:0008022(protein C-terminus binding);GO:0015074(DNA integration);GO:0019899(enzyme binding);GO:0030261(chromosome condensation);GO:0042802(identical protein binding);G…	NA	NA	NA	barrier to autointegration factor 1 [Source:MGI Symbol;Acc:MGI:1346330]	protein_coding	43.7481	45.0484	66.5073	33.8734	48.3886	14.0041	1.61328		0.689994	0.0194713	0.117437	up	no
MSTRG.3556	Adamts14	ENSMUST00000092486;ENSMUST00000120336	GO:0004222(metalloendopeptidase activity);GO:0005576(extracellular region);GO:0006508(proteolysis);GO:0007229(integrin-mediated signaling pathway);GO:0008233(peptidase activity);GO:0008237(metallopeptidase activity);GO:0030199(collagen fibril organization);GO:0030199(collagen fibril organization)	NA	K08628	EC:3.4.24.-	a disintegrin-like and metallopeptidase (reprolysin type) with thrombospondin type 1 motif, 14 [Source:MGI Symbol;Acc:MGI:2179942]	protein_coding	2.7237	3.32449	2.72478	1.96216	1.72699	1.75174	1.61241		0.689221	0.000491452	0.00716201	up	no
MSTRG.6683	5730507C01Rik	ENSMUST00000177778;ENSMUST00000063216	GO:0003676(nucleic acid binding);GO:0005575(cellular_component);GO:0006355(regulation of transcription, DNA-templated);GO:0046872(metal ion binding);GO:0046872(metal ion binding)	NA	NA	NA	RIKEN cDNA 5730507C01 gene [Source:MGI Symbol;Acc:MGI:1917882]	protein_coding	1.00035	0.884804	0.796909	0.410753	0.821427	0.432332	1.61132		0.688243	0.028757	0.156004	up	no
MSTRG.6987	Hdac9	ENSMUST00000239340;ENSMUST00000211107;ENSMUST00000209902;ENSMUST00000239321;ENSMUST00000110819;ENSMUST00000209463;ENSMUST00000209990;ENSMUST00000210724;ENSMUST00000209750;ENSMUST00000209667	GO:0000118(histone deacetylase complex);GO:0000122(negative regulation of transcription by RNA polymerase II);GO:0004407(histone deacetylase activity);GO:0005080(protein kinase C binding);GO:0005634(nucleus);GO:0005667(transcription factor complex);GO:0005737(cytoplasm);GO:0006325(chromatin organization);GO:0008134(transcription factor binding);GO:0016575(histone deacetylation);GO:0016787(hydrola…	05034(Alcoholism);05203(Viral carcinogenesis);05203(Viral carcinogenesis)	K11409	EC:3.5.1.98	histone deacetylase 9 [Source:MGI Symbol;Acc:MGI:1931221]	protein_coding	1.73051	1.99235	1.71694	1.09966	1.19213	1.08473	1.61107		0.688016	0.000114264	0.00218434	up	no
MSTRG.4187	Glipr1	ENSMUST00000074805;ENSMUST00000162508;ENSMUST00000161870	GO:0005576(extracellular region);GO:0005615(extracellular space);GO:0016020(membrane);GO:0016021(integral component of membrane);GO:0016021(integral component of membrane)	NA	NA	NA	GLI pathogenesis-related 1 (glioma) [Source:MGI Symbol;Acc:MGI:1920940]	protein_coding	19.6399	17.4985	13.8856	13.0217	7.56886	11.1334	1.60837		0.685604	0.00087538	0.0113365	up	no
MSTRG.10566	Htr2a	ENSMUST00000036653	GO:0001659(temperature homeostasis);GO:0001965(G-protein alpha-subunit binding);GO:0004930(G protein-coupled receptor activity);GO:0004993(G protein-coupled serotonin receptor activity);GO:0005623(cell);GO:0005737(cytoplasm);GO:0005829(cytosol);GO:0005886(plasma membrane);GO:0005887(integral component of plasma membrane);GO:0005901(caveola);GO:0006874(cellular calcium ion homeostasis);GO:0007165(…	NA	NA	NA	5-hydroxytryptamine (serotonin) receptor 2A [Source:MGI Symbol;Acc:MGI:109521]	protein_coding	4.38931	3.99117	4.95247	2.85276	2.83063	2.61214	1.60724		0.684589	0.000180435	0.00319519	up	no
MSTRG.19062	Veph1	ENSMUST00000029419	GO:0003674(molecular_function);GO:0005575(cellular_component);GO:0005886(plasma membrane);GO:0016020(membrane);GO:0030512(negative regulation of transforming growth factor beta receptor signaling pathway);GO:0060392(negative regulation of SMAD protein signal transduction)	NA	NA	NA	ventricular zone expressed PH domain-containing 1 [Source:MGI Symbol;Acc:MGI:1920039]	protein_coding	0.61206	0.620229	0.585837	0.399432	0.402723	0.329146	1.60711		0.684469	0.0038768	0.0361174	up	no
MSTRG.1861	Ackr3	ENSMUST00000065587;ENSMUST00000159654	GO:0001525(angiogenesis);GO:0001570(vasculogenesis);GO:0004930(G protein-coupled receptor activity);GO:0005044(scavenger receptor activity);GO:0005623(cell);GO:0005634(nucleus);GO:0005737(cytoplasm);GO:0005768(endosome);GO:0005769(early endosome);GO:0005886(plasma membrane);GO:0005905(clathrin-coated pit);GO:0006935(chemotaxis);GO:0006955(immune response);GO:0007155(cell adhesion);GO:0007165(sign…	04060(Cytokine-cytokine receptor interaction);04060(Cytokine-cytokine receptor interaction)	K04304	NA	atypical chemokine receptor 3 [Source:MGI Symbol;Acc:MGI:109562]	protein_coding	2.64826	3.30675	2.36621	1.84244	1.53967	1.79736	1.60658		0.683989	0.00218241	0.023252	up	no
MSTRG.2861	Hlx	ENSMUST00000048572;ENSMUST00000174257	GO:0001889(liver development);GO:0003677(DNA binding);GO:0005634(nucleus);GO:0006355(regulation of transcription, DNA-templated);GO:0007519(skeletal muscle tissue development);GO:0008284(positive regulation of cell population proliferation);GO:0030154(cell differentiation);GO:0043565(sequence-specific DNA binding);GO:0045627(positive regulation of T-helper 1 cell differentiation);GO:0045629(negat…	NA	K09339	NA	H2.0-like homeobox [Source:MGI Symbol;Acc:MGI:96109]	protein_coding	1.61519	2.00269	1.64313	0.970601	0.945539	1.35934	1.60618		0.683635	0.00774294	0.0603434	up	no
MSTRG.322	Cd99l2	ENSMUST00000080035;ENSMUST00000037391;ENSMUST00000114586;ENSMUST00000114587	GO:0005886(plasma membrane);GO:0005913(cell-cell adherens junction);GO:0007155(cell adhesion);GO:0009986(cell surface);GO:0016020(membrane);GO:0016021(integral component of membrane);GO:0030054(cell junction);GO:0050904(diapedesis);GO:2000391(positive regulation of neutrophil extravasation);GO:2000409(positive regulation of T cell extravasation);GO:2000409(positive regulation of T cell extravasat…	NA	NA	NA	CD99 antigen-like 2 [Source:MGI Symbol;Acc:MGI:2177151]	protein_coding	11.6425	8.12609	8.3349	4.89857	3.99888	8.65266	1.60133		0.679271	0.00501903	0.0437798	up	no
MSTRG.28248	Rasa3	ENSMUST00000117551	GO:0005096(GTPase activator activity);GO:0005623(cell);GO:0007165(signal transduction);GO:0015278(calcium-release channel activity);GO:0031235(intrinsic component of the cytoplasmic side of the plasma membrane);GO:0034605(cellular response to heat);GO:0035556(intracellular signal transduction);GO:0043087(regulation of GTPase activity);GO:0043547(positive regulation of GTPase activity);GO:0046580(…	04014(Ras signaling pathway)	K12380	NA	RAS p21 protein activator 3 [Source:MGI Symbol;Acc:MGI:1197013]	protein_coding	11.9562	7.36912	11.2307	5.95636	6.71636	6.42171	1.60026		0.678305	0.000246174	0.00410146	up	no
MSTRG.55	Porcn	ENSMUST00000089402;ENSMUST00000089403;ENSMUST00000082320;ENSMUST00000077595	GO:0005515(protein binding);GO:0005783(endoplasmic reticulum);GO:0005789(endoplasmic reticulum membrane);GO:0006497(protein lipidation);GO:0008374(O-acyltransferase activity);GO:0009100(glycoprotein metabolic process);GO:0016020(membrane);GO:0016021(integral component of membrane);GO:0016055(Wnt signaling pathway);GO:0016740(transferase activity);GO:0016746(transferase activity, transferring acyl…	04310(Wnt signaling pathway);04310(Wnt signaling pathway)	K00181	EC:2.3.1.250	porcupine O-acyltransferase [Source:MGI Symbol;Acc:MGI:1890212]	protein_coding	2.51032	2.79182	2.85977	2.06362	1.47072	1.57439	1.59764		0.67594	0.002782	0.0280174	up	no
MSTRG.3133	Cited2	ENSMUST00000038107;ENSMUST00000219558;ENSMUST00000218370	GO:0000122(negative regulation of transcription by RNA polymerase II);GO:0000790(nuclear chromatin);GO:0001102(RNA polymerase II activating transcription factor binding);GO:0001568(blood vessel development);GO:0001570(vasculogenesis);GO:0001666(response to hypoxia);GO:0001701(in utero embryonic development);GO:0001829(trophectodermal cell differentiation);GO:0001841(neural tube formation);GO:0001…	04137(Mitophagy - animal);04137(Mitophagy - animal)	K21361	NA	Cbp/p300-interacting transactivator, with Glu/Asp-rich carboxy-terminal domain, 2 [Source:MGI Symbol;Acc:MGI:1306784]	protein_coding	40.6626	34.2909	36.7805	11.8633	28.9975	29.0826	1.59749		0.675809	0.0066633	0.0539377	up	no
MSTRG.6250	Fam20a	ENSMUST00000020938	GO:0001934(positive regulation of protein phosphorylation);GO:0005576(extracellular region);GO:0005615(extracellular space);GO:0005623(cell);GO:0005783(endoplasmic reticulum);GO:0005794(Golgi apparatus);GO:0006468(protein phosphorylation);GO:0009617(response to bacterium);GO:0016310(phosphorylation);GO:0031214(biomineral tissue development);GO:0043539(protein serine/threonine kinase activator act…	NA	K21957	NA	family with sequence similarity 20, member A [Source:MGI Symbol;Acc:MGI:2388266]	protein_coding	3.6007	3.58617	3.29805	2.17989	2.26632	2.12451	1.5957		0.674192	0.00071876	0.00965506	up	no
MSTRG.24760	AI854703	ENSMUST00000154570;ENSMUST00000204958;ENSMUST00000203088;ENSMUST00000095938	GO:0003676(nucleic acid binding);GO:0003676(nucleic acid binding)	NA	NA	NA	expressed sequence AI854703 [Source:MGI Symbol;Acc:MGI:2141510]	protein_coding	1.02575	0.820252	1.05797	0.546371	0.628741	0.645591	1.59498		0.673535	0.00560244	0.0476167	up	no
MSTRG.13811	Mea1	ENSMUST00000233430;ENSMUST00000002845;ENSMUST00000232732;ENSMUST00000233385;ENSMUST00000233644;ENSMUST00000233612;ENSMUST00000232762;ENSMUST00000233491;ENSMUST00000233032	GO:0005737(cytoplasm);GO:0007275(multicellular organism development);GO:0007283(spermatogenesis);GO:0030154(cell differentiation);GO:0030154(cell differentiation)	NA	NA	NA	male enhanced antigen 1 [Source:MGI Symbol;Acc:MGI:96957]	protein_coding	4.76033	8.81182	8.74069	5.38484	4.33878	4.29434	1.59173		0.670599	0.00545057	0.0466338	up	no
MSTRG.4236	Cpm	ENSMUST00000020399	GO:0004180(carboxypeptidase activity);GO:0004181(metallocarboxypeptidase activity);GO:0005615(extracellular space);GO:0005886(plasma membrane);GO:0006508(proteolysis);GO:0006518(peptide metabolic process);GO:0008233(peptidase activity);GO:0008237(metallopeptidase activity);GO:0008270(zinc ion binding);GO:0016020(membrane);GO:0016485(protein processing);GO:0016787(hydrolase activity);GO:0031225(an…	NA	K01296	EC:3.4.17.12	carboxypeptidase M [Source:MGI Symbol;Acc:MGI:1917824]	protein_coding	39.1738	40.2144	38.1457	24.2011	24.2781	25.4512	1.58979		0.668838	3.32029e-06	0.000119471	up	no
MSTRG.15284	Ccdc85b	ENSMUST00000179549;ENSMUST00000236881	GO:0005515(protein binding);GO:0005634(nucleus);GO:0005737(cytoplasm);GO:0005813(centrosome);GO:0005815(microtubule organizing center);GO:0005856(cytoskeleton);GO:0005912(adherens junction);GO:0030054(cell junction);GO:0030154(cell differentiation);GO:0030308(negative regulation of cell growth);GO:0040008(regulation of growth);GO:0045599(negative regulation of fat cell differentiation);GO:0045892…	NA	K16758	NA	coiled-coil domain containing 85B [Source:MGI Symbol;Acc:MGI:2147607]	protein_coding	4.18869	2.24877	4.51574	2.19771	2.63528	2.05914	1.58923		0.66833	0.00578763	0.0486631	up	no
MSTRG.6231	Axin2	ENSMUST00000052915;ENSMUST00000152909;ENSMUST00000144511;ENSMUST00000106711;ENSMUST00000140821	GO:0001756(somitogenesis);GO:0001934(positive regulation of protein phosphorylation);GO:0001957(intramembranous ossification);GO:0003139(secondary heart field specification);GO:0003413(chondrocyte differentiation involved in endochondral bone morphogenesis);GO:0005515(protein binding);GO:0005634(nucleus);GO:0005737(cytoplasm);GO:0005813(centrosome);GO:0008013(beta-catenin binding);GO:0008219(cell…	04310(Wnt signaling pathway);04390(Hippo signaling pathway);04550(Signaling pathways regulating pluripotency of stem cells);04934(Cushing syndrome);05165(Human papillomavirus infection);05200(Pathways in cancer);05210(Colorectal cancer);05213(Endometrial cancer);05217(Basal cell carcinoma);05224(Breast cancer);05225(Hepatocellular carcinoma);05226(Gastric cancer);05226(Gastric cancer)	K04385	NA	axin 2 [Source:MGI Symbol;Acc:MGI:1270862]	protein_coding	1.2094	1.45081	1.49569	0.996852	0.779384	0.841504	1.58759		0.666841	0.00312533	0.0305534	up	no
MSTRG.25815	Mgp	ENSMUST00000032342	GO:0001503(ossification);GO:0005509(calcium ion binding);GO:0005576(extracellular region);GO:0005615(extracellular space);GO:0005783(endoplasmic reticulum);GO:0007275(multicellular organism development);GO:0030154(cell differentiation);GO:0030324(lung development);GO:0030500(regulation of bone mineralization);GO:0031012(extracellular matrix);GO:0032991(protein-containing complex);GO:0048306(calci…	NA	K19481	NA	matrix Gla protein [Source:MGI Symbol;Acc:MGI:96976]	protein_coding	18.8396	21.8116	18.9848	13.8626	12.0843	11.6413	1.58656		0.665903	0.000309402	0.00494467	up	no
MSTRG.24034	Mblac1	ENSMUST00000057773	GO:0003674(molecular_function);GO:0005575(cellular_component);GO:0008150(biological_process);GO:0016787(hydrolase activity);GO:0046872(metal ion binding)	NA	NA	NA	metallo-beta-lactamase domain containing 1 [Source:MGI Symbol;Acc:MGI:2679717]	protein_coding	1.79753	1.4027	1.51005	0.60303	1.16879	1.19804	1.58603		0.665418	0.0338137	0.174409	up	no
MSTRG.25738	Foxm1;Nrip2;Tex52;Gm44596	ENSMUST00000073316;ENSMUST00000001561;ENSMUST00000203040;ENSMUST00000123867;ENSMUST00000100926;ENSMUST00000130785;ENSMUST00000112148;ENSMUST00000120405;ENSMUST00000204223;ENSMUST00000203258	GO:0000086(G2/M transition of mitotic cell cycle);GO:0000122(negative regulation of transcription by RNA polymerase II);GO:0000977(RNA polymerase II regulatory region sequence-specific DNA binding);GO:0003677(DNA binding);GO:0003700(DNA-binding transcription factor activity);GO:0005634(nucleus);GO:0006355(regulation of transcription, DNA-templated);GO:0006978(DNA damage response, signal transduct…	04218(Cellular senescence);04218(Cellular senescence)	K09406;K13215	NA	forkhead box M1 [Source:MGI Symbol;Acc:MGI:1347487];nuclear receptor interacting protein 2 [Source:MGI Symbol;Acc:MGI:1891884];testis expressed 52 [Source:MGI Symbol;Acc:MGI:1918399];predicted gene 44596 [Source:MGI Symbol;Acc:MGI:5753172]	protein_coding	6.64968	6.87732	6.7029	6.24445	3.03064	3.48096	1.58591		0.665308	0.00151773	0.0175048	up	no
MSTRG.18462	Gm14295	ENSMUST00000118012;ENSMUST00000132883;ENSMUST00000179435	GO:0003674(molecular_function);GO:0003676(nucleic acid binding);GO:0005575(cellular_component);GO:0006355(regulation of transcription, DNA-templated);GO:0008150(biological_process);GO:0046872(metal ion binding);GO:0046872(metal ion binding)	NA	NA	NA	predicted gene 14295 [Source:MGI Symbol;Acc:MGI:3709624]	protein_coding	0.66899	0.626296	0.732496	0.348464	0.455655	0.47458	1.58582		0.665225	0.0165435	0.104386	up	no
ENSMUSG00000048895	Cdk5r1	ENSMUST00000053413;ENSMUST00000147694	GO:0001764(neuron migration);GO:0002020(protease binding);GO:0003779(actin binding);GO:0005509(calcium ion binding);GO:0005515(protein binding);GO:0005634(nucleus);GO:0005654(nucleoplasm);GO:0005737(cytoplasm);GO:0005829(cytosol);GO:0005886(plasma membrane);GO:0007158(neuron cell-cell adhesion);GO:0007213(G protein-coupled acetylcholine receptor signaling pathway);GO:0007411(axon guidance);GO:000…	05010(Alzheimer disease);05030(Cocaine addiction);05030(Cocaine addiction)	K11716	NA	cyclin-dependent kinase 5, regulatory subunit 1 (p35) [Source:MGI Symbol;Acc:MGI:101764]	protein_coding	1.47696	1.35441	1.15766	0.678621	0.803561	1.03477	1.58487		0.664363	0.00870166	0.0654968	up	no
MSTRG.13914	Kdm4b	ENSMUST00000025036;ENSMUST00000086835;ENSMUST00000139679;ENSMUST00000141507	GO:0005634(nucleus);GO:0005654(nucleoplasm);GO:0005829(cytosol);GO:0006325(chromatin organization);GO:0006338(chromatin remodeling);GO:0016491(oxidoreductase activity);GO:0031618(nuclear pericentric heterochromatin);GO:0032452(histone demethylase activity);GO:0032454(histone demethylase activity (H3-K9 specific));GO:0033169(histone H3-K9 demethylation);GO:0035097(histone methyltransferase complex…	NA	K06709	EC:1.14.11.-	lysine (K)-specific demethylase 4B [Source:MGI Symbol;Acc:MGI:2442355]	protein_coding	9.52466	9.94541	8.37604	6.05401	5.44861	6.06983	1.58465		0.664161	1.48511e-05	0.000418968	up	no
MSTRG.1897	Cops9	ENSMUST00000097642;ENSMUST00000112999	GO:0000790(nuclear chromatin);GO:0003674(molecular_function);GO:0005634(nucleus);GO:0005654(nucleoplasm);GO:0005737(cytoplasm);GO:0008180(COP9 signalosome);GO:0008284(positive regulation of cell population proliferation);GO:0034644(cellular response to UV);GO:0051220(cytoplasmic sequestering of protein);GO:2000435(negative regulation of protein neddylation);GO:2000435(negative regulation of prote…	NA	NA	NA	COP9 signalosome subunit 9 [Source:MGI Symbol;Acc:MGI:1914165]	protein_coding	6.47686	5.97675	5.77731	3.07134	2.41538	6.02416	1.5838		0.663389	0.0233186	0.134045	up	no
MSTRG.22399	Asic3	ENSMUST00000196296;ENSMUST00000049346	GO:0005261(cation channel activity);GO:0005272(sodium channel activity);GO:0005737(cytoplasm);GO:0005886(plasma membrane);GO:0005887(integral component of plasma membrane);GO:0006811(ion transport);GO:0006812(cation transport);GO:0006814(sodium ion transport);GO:0009408(response to heat);GO:0009612(response to mechanical stimulus);GO:0010447(response to acidic pH);GO:0015280(ligand-gated sodium c…	04750(Inflammatory mediator regulation of TRP channels);04750(Inflammatory mediator regulation of TRP channels)	K04830	NA	acid-sensing (proton-gated) ion channel 3 [Source:MGI Symbol;Acc:MGI:2159339]	protein_coding	0.903661	0.919768	0.638393	0.490254	0.620146	0.444316	1.58345		0.663075	0.0257973	0.144211	up	no
MSTRG.28476	Dlc1	ENSMUST00000098826;ENSMUST00000033923;ENSMUST00000163663;ENSMUST00000179501	GO:0005096(GTPase activator activity);GO:0005515(protein binding);GO:0005634(nucleus);GO:0005737(cytoplasm);GO:0005829(cytosol);GO:0005901(caveola);GO:0005925(focal adhesion);GO:0006915(apoptotic process);GO:0006919(activation of cysteine-type endopeptidase activity involved in apoptotic process);GO:0007165(signal transduction);GO:0008285(negative regulation of cell population proliferation);GO:0…	NA	K20632	NA	deleted in liver cancer 1 [Source:MGI Symbol;Acc:MGI:1354949]	protein_coding	9.64789	6.90678	7.59896	5.28718	5.10599	4.86496	1.583		0.662662	3.3536e-05	0.000798617	up	no
MSTRG.27050	Fes	ENSMUST00000080932;ENSMUST00000206728;ENSMUST00000206698;ENSMUST00000206735	GO:0000166(nucleotide binding);GO:0001578(microtubule bundle formation);GO:0004672(protein kinase activity);GO:0004713(protein tyrosine kinase activity);GO:0004715(non-membrane spanning protein tyrosine kinase activity);GO:0005102(signaling receptor binding);GO:0005515(protein binding);GO:0005524(ATP binding);GO:0005737(cytoplasm);GO:0005794(Golgi apparatus);GO:0005829(cytosol);GO:0005856(cytoske…	04360(Axon guidance);04360(Axon guidance)	K07527	EC:2.7.10.2	feline sarcoma oncogene [Source:MGI Symbol;Acc:MGI:95514]	protein_coding	3.66787	4.11423	3.92415	2.2508	2.47927	2.66651	1.58266		0.66235	0.000442288	0.00655685	up	no
MSTRG.29726	6430548M08Rik	ENSMUST00000034281;ENSMUST00000153725;ENSMUST00000108951;ENSMUST00000108950;ENSMUST00000132229	GO:0003674(molecular_function);GO:0005575(cellular_component);GO:0008150(biological_process);GO:0008150(biological_process)	NA	NA	NA	RIKEN cDNA 6430548M08 gene [Source:MGI Symbol;Acc:MGI:2443793]	protein_coding	0.276691	0.28566	0.365445	0.208139	0.226484	0.151974	1.58166		0.661438	0.020885	0.123603	up	no
MSTRG.3418	Sobp	ENSMUST00000040275	GO:0005634(nucleus);GO:0007605(sensory perception of sound);GO:0007626(locomotory behavior);GO:0032184(SUMO polymer binding);GO:0042472(inner ear morphogenesis);GO:0046872(metal ion binding);GO:0050890(cognition);GO:0090102(cochlea development)	NA	NA	NA	sine oculis binding protein [Source:MGI Symbol;Acc:MGI:1924427]	protein_coding	0.340985	0.327133	0.26904	0.201011	0.197336	0.194216	1.58153		0.661323	0.0225065	0.130753	up	no
MSTRG.12916	Dynlt1f	ENSMUST00000179554	GO:0000132(establishment of mitotic spindle orientation);GO:0001917(photoreceptor inner segment);GO:0003774(motor activity);GO:0005515(protein binding);GO:0005623(cell);GO:0005737(cytoplasm);GO:0005794(Golgi apparatus);GO:0005819(spindle);GO:0005856(cytoskeleton);GO:0005868(cytoplasmic dynein complex);GO:0005874(microtubule);GO:0005881(cytoplasmic microtubule);GO:0007049(cell cycle);GO:0007399(ne…	NA	K10420	NA	dynein light chain Tctex-type 1F [Source:MGI Symbol;Acc:MGI:3780996]	protein_coding	5.02236	2.22661	3.45402	2.31962	1.98703	2.46123	1.58144		0.661236	0.00955071	0.0704463	up	no
MSTRG.29121	Mt1	ENSMUST00000034215;ENSMUST00000211807;ENSMUST00000212291	GO:0005507(copper ion binding);GO:0005623(cell);GO:0005634(nucleus);GO:0005737(cytoplasm);GO:0005764(lysosome);GO:0005829(cytosol);GO:0006875(cellular metal ion homeostasis);GO:0006882(cellular zinc ion homeostasis);GO:0007263(nitric oxide mediated signal transduction);GO:0008270(zinc ion binding);GO:0010273(detoxification of copper ion);GO:0043524(negative regulation of neuron apoptotic process)…	04978(Mineral absorption);04978(Mineral absorption)	K14739	NA	metallothionein 1 [Source:MGI Symbol;Acc:MGI:97171]	protein_coding	23.019	23.959	23.5173	14.7137	14.2927	15.5907	1.58072		0.660578	5.75261e-05	0.00124046	up	no
ENSMUSG00000027075	Slc43a1	ENSMUST00000111625;ENSMUST00000111624;ENSMUST00000121114;ENSMUST00000028469;ENSMUST00000146816	GO:0005887(integral component of plasma membrane);GO:0006865(amino acid transport);GO:0015175(neutral amino acid transmembrane transporter activity);GO:0015179(L-amino acid transmembrane transporter activity);GO:0015804(neutral amino acid transport);GO:0015807(L-amino acid transport);GO:0016020(membrane);GO:0016021(integral component of membrane);GO:0055085(transmembrane transport);GO:1902475(L-a…	NA	K08228	NA	solute carrier family 43, member 1 [Source:MGI Symbol;Acc:MGI:1931352]	protein_coding	0.867004	0.690449	0.666034	0.466094	0.367225	0.573569	1.58043		0.660317	0.0101096	0.0733974	up	no
MSTRG.22113	Mmp23	ENSMUST00000030937	GO:0000003(reproduction);GO:0004222(metalloendopeptidase activity);GO:0005615(extracellular space);GO:0005783(endoplasmic reticulum);GO:0005789(endoplasmic reticulum membrane);GO:0006508(proteolysis);GO:0008233(peptidase activity);GO:0008237(metallopeptidase activity);GO:0008270(zinc ion binding);GO:0016020(membrane);GO:0016021(integral component of membrane);GO:0016787(hydrolase activity);GO:003…	NA	K08001	EC:3.4.24.-	matrix metallopeptidase 23 [Source:MGI Symbol;Acc:MGI:1347361]	protein_coding	4.79567	4.58159	4.33365	3.51778	2.69293	2.47254	1.57901		0.659018	0.00209538	0.0225337	up	no
MSTRG.3803	Cirbp	ENSMUST00000105365;ENSMUST00000154726	GO:0003676(nucleic acid binding);GO:0003723(RNA binding);GO:0003730(mRNA 3'-UTR binding);GO:0005634(nucleus);GO:0005654(nucleoplasm);GO:0005681(spliceosomal complex);GO:0005737(cytoplasm);GO:0008266(poly(U) RNA binding);GO:0009409(response to cold);GO:0009411(response to UV);GO:0010494(cytoplasmic stress granule);GO:0017148(negative regulation of translation);GO:0030308(negative regulation of cel…	NA	K13195	NA	cold inducible RNA binding protein [Source:MGI Symbol;Acc:MGI:893588]	protein_coding	3.12084	3.55891	2.85897	2.70504	1.36214	1.97674	1.57823		0.658311	0.00980331	0.0718391	up	no
MSTRG.5331	Kctd11	ENSMUST00000238978;ENSMUST00000050555	GO:0005737(cytoplasm);GO:0007049(cell cycle);GO:0007275(multicellular organism development);GO:0007399(nervous system development);GO:0007406(negative regulation of neuroblast proliferation);GO:0016567(protein ubiquitination);GO:0016740(transferase activity);GO:0030154(cell differentiation);GO:0040008(regulation of growth);GO:0042127(regulation of cell population proliferation);GO:0042802(identic…	NA	NA	NA	potassium channel tetramerisation domain containing 11 [Source:MGI Symbol;Acc:MGI:2448712]	protein_coding	76.8178	90.5076	78.2879	55.0261	48.2724	52.5245	1.57623		0.656481	1.11628e-05	0.000331518	up	no
MSTRG.15377	Fermt3	ENSMUST00000236188;ENSMUST00000040772	GO:0002102(podosome);GO:0005178(integrin binding);GO:0005515(protein binding);GO:0007155(cell adhesion);GO:0007159(leukocyte cell-cell adhesion);GO:0007229(integrin-mediated signaling pathway);GO:0030054(cell junction);GO:0030335(positive regulation of cell migration);GO:0033622(integrin activation);GO:0033632(regulation of cell-cell adhesion mediated by integrin);GO:0034446(substrate adhesion-de…	04611(Platelet activation);04611(Platelet activation)	K17084	NA	fermitin family member 3 [Source:MGI Symbol;Acc:MGI:2147790]	protein_coding	0.43874	0.404862	0.386752	0.255702	0.304324	0.221653	1.57399		0.654425	0.0156404	0.100153	up	no
MSTRG.26207	Apoe	ENSMUST00000173739;ENSMUST00000174064;ENSMUST00000174144;ENSMUST00000172808;ENSMUST00000174710;ENSMUST00000172983;ENSMUST00000003066;ENSMUST00000174355;ENSMUST00000174191	GO:0001540(amyloid-beta binding);GO:0001937(negative regulation of endothelial cell proliferation);GO:0002021(response to dietary excess);GO:0005102(signaling receptor binding);GO:0005319(lipid transporter activity);GO:0005515(protein binding);GO:0005543(phospholipid binding);GO:0005576(extracellular region);GO:0005615(extracellular space);GO:0005623(cell);GO:0005635(nuclear envelope);GO:0005737(…	04979(Cholesterol metabolism);05010(Alzheimer disease);05010(Alzheimer disease)	K04524	NA	apolipoprotein E [Source:MGI Symbol;Acc:MGI:88057]	protein_coding	3.0808	3.05185	2.47307	2.35024	1.48236	1.63738	1.57326		0.653759	0.00978081	0.071791	up	no
MSTRG.26183	Dmpk	ENSMUST00000108473;ENSMUST00000032568;ENSMUST00000122999;ENSMUST00000108474;ENSMUST00000238982	GO:0000166(nucleotide binding);GO:0002028(regulation of sodium ion transport);GO:0004672(protein kinase activity);GO:0004674(protein serine/threonine kinase activity);GO:0005515(protein binding);GO:0005524(ATP binding);GO:0005623(cell);GO:0005634(nucleus);GO:0005640(nuclear outer membrane);GO:0005737(cytoplasm);GO:0005739(mitochondrion);GO:0005741(mitochondrial outer membrane);GO:0005783(endoplas…	NA	K08788	EC:2.7.11.1	dystrophia myotonica-protein kinase [Source:MGI Symbol;Acc:MGI:94906]	protein_coding	1.77926	1.83387	1.97646	0.788241	1.55105	1.21513	1.57257		0.653126	0.00757981	0.0594351	up	no
MSTRG.8194	H2ac11	ENSMUST00000091741	GO:0000786(nucleosome);GO:0000790(nuclear chromatin);GO:0003677(DNA binding);GO:0005634(nucleus);GO:0005694(chromosome);GO:0006325(chromatin organization);GO:0006342(chromatin silencing);GO:0008285(negative regulation of cell population proliferation);GO:0019899(enzyme binding);GO:0046982(protein heterodimerization activity)	04217(Necroptosis);05034(Alcoholism);05322(Systemic lupus erythematosus)	K11251	NA	H2A clustered histone 11 [Source:MGI Symbol;Acc:MGI:2448293]	protein_coding	9.95285	9.81269	8.62542	7.64308	5.96839	4.48003	1.5693		0.65012	0.010263	0.0741525	up	no
MSTRG.16884	Ppp6c	ENSMUST00000028087;ENSMUST00000204701;ENSMUST00000204368	GO:0002376(immune system process);GO:0004721(phosphoprotein phosphatase activity);GO:0004722(protein serine/threonine phosphatase activity);GO:0005737(cytoplasm);GO:0005739(mitochondrion);GO:0005829(cytosol);GO:0006470(protein dephosphorylation);GO:0007049(cell cycle);GO:0016787(hydrolase activity);GO:0045087(innate immune response);GO:0046872(metal ion binding);GO:0046872(metal ion binding)	NA	K15498	EC:3.1.3.16	protein phosphatase 6, catalytic subunit [Source:MGI Symbol;Acc:MGI:1915107]	protein_coding	13.2653	13.2465	13.822	8.13105	8.66447	8.91162	1.56897		0.649821	1.83941e-05	0.000499875	up	no
ENSMUSG00000046561	Arsj	ENSMUST00000093976	GO:0003824(catalytic activity);GO:0005576(extracellular region);GO:0008484(sulfuric ester hydrolase activity);GO:0015629(actin cytoskeleton);GO:0016787(hydrolase activity);GO:0046872(metal ion binding)	NA	K12375	EC:3.1.6.-	arylsulfatase J [Source:MGI Symbol;Acc:MGI:2443513]	protein_coding	0.354097	0.690572	0.535154	0.28098	0.435004	0.291012	1.56885		0.649705	0.0410996	0.201335	up	no
MSTRG.2840	Degs1	ENSMUST00000035295;ENSMUST00000133052	GO:0005739(mitochondrion);GO:0005783(endoplasmic reticulum);GO:0005789(endoplasmic reticulum membrane);GO:0006629(lipid metabolic process);GO:0006631(fatty acid metabolic process);GO:0006633(fatty acid biosynthetic process);GO:0016020(membrane);GO:0016021(integral component of membrane);GO:0016491(oxidoreductase activity);GO:0030148(sphingolipid biosynthetic process);GO:0031966(mitochondrial memb…	00600(Sphingolipid metabolism);04071(Sphingolipid signaling pathway);04071(Sphingolipid signaling pathway)	K04712	1.14.18.5;EC:1.14.19.17	delta(4)-desaturase, sphingolipid 1 [Source:MGI Symbol;Acc:MGI:1097711]	protein_coding	26.6333	24.8864	56.0606	22.1216	22.6569	23.8041	1.56862		0.649497	0.0056395	0.0478331	up	no
MSTRG.18743	Usp13	ENSMUST00000072312;ENSMUST00000108228;ENSMUST00000156769	GO:0004197(cysteine-type endopeptidase activity);GO:0004843(thiol-dependent ubiquitin-specific protease activity);GO:0005515(protein binding);GO:0006355(regulation of transcription, DNA-templated);GO:0006508(proteolysis);GO:0006511(ubiquitin-dependent protein catabolic process);GO:0006914(autophagy);GO:0008233(peptidase activity);GO:0008234(cysteine-type peptidase activity);GO:0008270(zinc ion bi…	NA	K11836	EC:3.4.19.12	ubiquitin specific peptidase 13 (isopeptidase T-3) [Source:MGI Symbol;Acc:MGI:1919857]	protein_coding	1.81799	2.52683	2.33672	1.37507	1.32783	1.55717	1.56841		0.649302	0.00123736	0.0150107	up	no
MSTRG.20961	Tusc1	ENSMUST00000066774	GO:0003674(molecular_function);GO:0005575(cellular_component);GO:0008150(biological_process)	NA	NA	NA	tumor suppressor candidate 1 [Source:MGI Symbol;Acc:MGI:2684283]	protein_coding	1.31088	1.68297	1.51415	0.888339	1.04721	0.939843	1.56779		0.648729	0.0176376	0.109262	up	no
MSTRG.20768	Ugcg	ENSMUST00000030074	GO:0000139(Golgi membrane);GO:0005794(Golgi apparatus);GO:0006497(protein lipidation);GO:0006629(lipid metabolic process);GO:0006665(sphingolipid metabolic process);GO:0006679(glucosylceramide biosynthetic process);GO:0008120(ceramide glucosyltransferase activity);GO:0009966(regulation of signal transduction);GO:0016020(membrane);GO:0016021(integral component of membrane);GO:0016740(transferase a…	00600(Sphingolipid metabolism)	K00720	EC:2.4.1.80	UDP-glucose ceramide glucosyltransferase [Source:MGI Symbol;Acc:MGI:1332243]	protein_coding	55.5446	56.7066	59.167	36.1956	37.4239	35.7837	1.56685		0.647864	6.19834e-06	0.00020279	up	no
MSTRG.24337	Peg10	ENSMUST00000176551;ENSMUST00000176204;ENSMUST00000166678	GO:0001890(placenta development);GO:0003676(nucleic acid binding);GO:0003677(DNA binding);GO:0005634(nucleus);GO:0005654(nucleoplasm);GO:0005737(cytoplasm);GO:0005829(cytosol);GO:0006915(apoptotic process);GO:0008270(zinc ion binding);GO:0030154(cell differentiation);GO:0030512(negative regulation of transforming growth factor beta receptor signaling pathway);GO:0046872(metal ion binding);GO:0046…	NA	NA	NA	paternally expressed 10 [Source:MGI Symbol;Acc:MGI:2157785]	protein_coding	1.46724	1.28266	1.11382	0.868155	0.826775	0.771598	1.56646		0.647507	0.00296791	0.0293808	up	no
MSTRG.5330	Tmem95	ENSMUST00000178597	GO:0003674(molecular_function);GO:0005575(cellular_component);GO:0008150(biological_process);GO:0016020(membrane);GO:0016021(integral component of membrane)	NA	NA	NA	transmembrane protein 95 [Source:MGI Symbol;Acc:MGI:3779488]	protein_coding	9.44234	10.3313	10.6028	5.70095	6.69862	6.99821	1.56598		0.647065	0.0014842	0.0172241	up	no
MSTRG.18433	Fam217b	ENSMUST00000094251	GO:0003674(molecular_function);GO:0005654(nucleoplasm);GO:0005829(cytosol);GO:0008150(biological_process)	NA	NA	NA	family with sequence similarity 217, member B [Source:MGI Symbol;Acc:MGI:1918782]	protein_coding	2.48431	2.27716	2.30811	1.58119	1.49962	1.43452	1.56569		0.646795	0.00133965	0.0159549	up	no
MSTRG.21709	C1qa	ENSMUST00000046285	GO:0001774(microglial cell activation);GO:0002376(immune system process);GO:0005515(protein binding);GO:0005576(extracellular region);GO:0005581(collagen trimer);GO:0005615(extracellular space);GO:0005623(cell);GO:0006958(complement activation, classical pathway);GO:0007568(aging);GO:0010039(response to iron ion);GO:0016322(neuron remodeling);GO:0045087(innate immune response);GO:0045202(synapse)…	04610(Complement and coagulation cascades);05020(Prion diseases);05133(Pertussis);05142(Chagas disease (American trypanosomiasis));05150(Staphylococcus aureus infection);05322(Systemic lupus erythematosus)	K03986	NA	complement component 1, q subcomponent, alpha polypeptide [Source:MGI Symbol;Acc:MGI:88223]	protein_coding	3.33729	3.14975	3.46609	2.23223	2.31609	1.81189	1.56491		0.646076	0.00759273	0.0594483	up	no
MSTRG.12985	Thbs2	ENSMUST00000170872	GO:0005509(calcium ion binding);GO:0005515(protein binding);GO:0005576(extracellular region);GO:0005604(basement membrane);GO:0005615(extracellular space);GO:0007155(cell adhesion);GO:0008201(heparin binding);GO:0016525(negative regulation of angiogenesis);GO:0031012(extracellular matrix);GO:0031091(platelet alpha granule);GO:0051965(positive regulation of synapse assembly);GO:0062023(collagen-co…	04145(Phagosome);04151(PI3K-Akt signaling pathway);04510(Focal adhesion);04512(ECM-receptor interaction);05144(Malaria);05165(Human papillomavirus infection)	NA	NA	thrombospondin 2 [Source:MGI Symbol;Acc:MGI:98738]	protein_coding	4.68847	4.57932	4.32114	3.04298	2.69064	2.95328	1.5643		0.645518	6.63378e-05	0.00138893	up	no
ENSMUSG00000049538	Adamts16	ENSMUST00000080145;ENSMUST00000109694	GO:0001658(branching involved in ureteric bud morphogenesis);GO:0003073(regulation of systemic arterial blood pressure);GO:0003674(molecular_function);GO:0004222(metalloendopeptidase activity);GO:0005576(extracellular region);GO:0006508(proteolysis);GO:0008233(peptidase activity);GO:0008237(metallopeptidase activity);GO:0016787(hydrolase activity);GO:0046872(metal ion binding);GO:0048232(male gam…	NA	K08630	EC:3.4.24.-	a disintegrin-like and metallopeptidase (reprolysin type) with thrombospondin type 1 motif, 16 [Source:MGI Symbol;Acc:MGI:2429637]	protein_coding	0.636193	0.560025	0.555978	0.541475	0.323874	0.254856	1.56417		0.6454	0.0215751	0.126767	up	no
MSTRG.2259	Tnni1	ENSMUST00000152208;ENSMUST00000129217;ENSMUST00000148201;ENSMUST00000152075;ENSMUST00000139986;ENSMUST00000154463;ENSMUST00000132795	GO:0003009(skeletal muscle contraction);GO:0003779(actin binding);GO:0005861(troponin complex);GO:0006936(muscle contraction);GO:0006937(regulation of muscle contraction);GO:0014883(transition between fast and slow fiber);GO:0046872(metal ion binding);GO:0055010(ventricular cardiac muscle tissue morphogenesis);GO:0060048(cardiac muscle contraction);GO:0060048(cardiac muscle contraction)	NA	K10371	NA	troponin I, skeletal, slow 1 [Source:MGI Symbol;Acc:MGI:105073]	protein_coding	1.5458	1.37094	0.787985	0.811483	0.805396	0.752894	1.56333		0.644619	0.0186796	0.114087	up	no
ENSMUSG00000048142	Nat8l	ENSMUST00000056355	GO:0005737(cytoplasm);GO:0005739(mitochondrion);GO:0008080(N-acetyltransferase activity);GO:0016020(membrane);GO:0016021(integral component of membrane);GO:0017188(aspartate N-acetyltransferase activity);GO:0031966(mitochondrial membrane)	00250(Alanine, aspartate and glutamate metabolism)	K18309	EC:2.3.1.17	N-acetyltransferase 8-like [Source:MGI Symbol;Acc:MGI:2447776]	protein_coding	0.608464	0.794344	0.737752	0.435923	0.497555	0.437401	1.56145		0.642887	0.00652714	0.0531609	up	no
MSTRG.5148	Alkbh5	ENSMUST00000044250	GO:0001666(response to hypoxia);GO:0005634(nucleus);GO:0005654(nucleoplasm);GO:0005794(Golgi apparatus);GO:0005829(cytosol);GO:0006397(mRNA processing);GO:0006406(mRNA export from nucleus);GO:0007283(spermatogenesis);GO:0016491(oxidoreductase activity);GO:0016607(nuclear speck);GO:0016706(2-oxoglutarate-dependent dioxygenase activity);GO:0030154(cell differentiation);GO:0035515(oxidative RNA deme…	NA	K10767	EC:1.14.11.53	alkB homolog 5, RNA demethylase [Source:MGI Symbol;Acc:MGI:2144489]	protein_coding	32.7534	33.0196	36.2996	14.3958	25.7701	25.2109	1.5613		0.642744	0.000942936	0.0120727	up	no
MSTRG.26527	Gpi1	ENSMUST00000038027;ENSMUST00000205800;ENSMUST00000206415	GO:0001701(in utero embryonic development);GO:0001707(mesoderm formation);GO:0004347(glucose-6-phosphate isomerase activity);GO:0005125(cytokine activity);GO:0005515(protein binding);GO:0005576(extracellular region);GO:0005615(extracellular space);GO:0005654(nucleoplasm);GO:0005737(cytoplasm);GO:0005829(cytosol);GO:0005886(plasma membrane);GO:0005975(carbohydrate metabolic process);GO:0006094(glu…	00010(Glycolysis / Gluconeogenesis);00030(Pentose phosphate pathway);00500(Starch and sucrose metabolism);00520(Amino sugar and nucleotide sugar metabolism);00520(Amino sugar and nucleotide sugar metabolism)	K01810	EC:5.3.1.9	glucose phosphate isomerase 1 [Source:MGI Symbol;Acc:MGI:95797]	protein_coding	57.6376	46.2844	58.2868	35.0174	33.6392	35.2544	1.56104		0.642504	2.61365e-05	0.000658968	up	no
MSTRG.9012	Vcan	ENSMUST00000160740;ENSMUST00000159910;ENSMUST00000109546;ENSMUST00000109543;ENSMUST00000159337;ENSMUST00000162715;ENSMUST00000109544;ENSMUST00000159285	GO:0005509(calcium ion binding);GO:0005540(hyaluronic acid binding);GO:0007155(cell adhesion);GO:0007155(cell adhesion)	04514(Cell adhesion molecules (CAMs));04514(Cell adhesion molecules (CAMs))	K06793	NA	versican [Source:MGI Symbol;Acc:MGI:102889]	protein_coding	26.5321	25.8447	25.8623	16.3421	17.1513	16.6985	1.5588		0.640435	9.06742e-06	0.000278939	up	no
ENSMUSG00000025272	Tro	ENSMUST00000148604;ENSMUST00000112709;ENSMUST00000087258;ENSMUST00000151403;ENSMUST00000164071;ENSMUST00000163969;ENSMUST00000087253	GO:0003674(molecular_function);GO:0005634(nucleus);GO:0005737(cytoplasm);GO:0030308(negative regulation of cell growth);GO:0030308(negative regulation of cell growth)	NA	NA	NA	trophinin [Source:MGI Symbol;Acc:MGI:1928994]	protein_coding	1.23391	1.10611	1.17997	0.782613	0.717085	0.759507	1.55807		0.639759	0.00244632	0.0254122	up	no
MSTRG.5874	Copz2	ENSMUST00000018816	GO:0000139(Golgi membrane);GO:0003674(molecular_function);GO:0005737(cytoplasm);GO:0005794(Golgi apparatus);GO:0005829(cytosol);GO:0006886(intracellular protein transport);GO:0006890(retrograde vesicle-mediated transport, Golgi to endoplasmic reticulum);GO:0006891(intra-Golgi vesicle-mediated transport);GO:0015031(protein transport);GO:0016020(membrane);GO:0016192(vesicle-mediated transport);GO:0…	NA	K20472	NA	coatomer protein complex, subunit zeta 2 [Source:MGI Symbol;Acc:MGI:1929008]	protein_coding	5.2701	5.34502	5.03022	3.07869	3.36253	3.6111	1.55639		0.638206	0.00159839	0.0181335	up	no
MSTRG.27708	Apobr	ENSMUST00000039522;ENSMUST00000144173;ENSMUST00000137646;ENSMUST00000138558	GO:0005886(plasma membrane);GO:0006629(lipid metabolic process);GO:0006641(triglyceride metabolic process);GO:0006869(lipid transport);GO:0006897(endocytosis);GO:0008202(steroid metabolic process);GO:0008203(cholesterol metabolic process);GO:0016020(membrane);GO:0030228(lipoprotein particle receptor activity);GO:0030229(very-low-density lipoprotein particle receptor activity);GO:0034361(very-low-…	NA	NA	NA	apolipoprotein B receptor [Source:MGI Symbol;Acc:MGI:2176230]	protein_coding	0.396952	0.350152	0.470519	0.280669	0.226969	0.274833	1.55613		0.637959	0.0373999	0.187821	up	no
MSTRG.11613	Trmu	ENSMUST00000023019	GO:0000049(tRNA binding);GO:0000166(nucleotide binding);GO:0002143(tRNA wobble position uridine thiolation);GO:0003723(RNA binding);GO:0005524(ATP binding);GO:0005654(nucleoplasm);GO:0005739(mitochondrion);GO:0008033(tRNA processing);GO:0016740(transferase activity);GO:0016783(sulfurtransferase activity)	NA	K21027	EC:2.8.1.14	tRNA 5-methylaminomethyl-2-thiouridylate methyltransferase [Source:MGI Symbol;Acc:MGI:1919276]	protein_coding	0.972449	0.597453	0.867286	0.698721	0.339361	0.528173	1.55606		0.637899	0.0307075	0.16339	up	no
ENSMUSG00000047230	Cldn2	ENSMUST00000054889;ENSMUST00000172779;ENSMUST00000135224	GO:0005198(structural molecule activity);GO:0005515(protein binding);GO:0005886(plasma membrane);GO:0005911(cell-cell junction);GO:0005923(bicellular tight junction);GO:0016020(membrane);GO:0016021(integral component of membrane);GO:0016338(calcium-independent cell-cell adhesion via plasma membrane cell-adhesion molecules);GO:0030054(cell junction);GO:0042802(identical protein binding);GO:0042802…	04514(Cell adhesion molecules (CAMs));04530(Tight junction);04670(Leukocyte transendothelial migration);05160(Hepatitis C);05160(Hepatitis C)	K06087	NA	claudin 2 [Source:MGI Symbol;Acc:MGI:1276110]	protein_coding	0.551042	0.410714	0.730356	0.301633	0.331128	0.454738	1.55597		0.637811	0.0423714	0.205275	up	no
MSTRG.8294	Foxf2	ENSMUST00000042054	GO:0000977(RNA polymerase II regulatory region sequence-specific DNA binding);GO:0000981(DNA-binding transcription factor activity, RNA polymerase II-specific);GO:0001228(DNA-binding transcription activator activity, RNA polymerase II-specific);GO:0003677(DNA binding);GO:0003700(DNA-binding transcription factor activity);GO:0005634(nucleus);GO:0005667(transcription factor complex);GO:0006355(regu…	NA	K09399	NA	forkhead box F2 [Source:MGI Symbol;Acc:MGI:1347479]	protein_coding	1.77157	1.48877	1.4119	0.970476	1.14004	0.892627	1.55578		0.637642	0.00906794	0.0676325	up	no
MSTRG.26487	Arhgap33	ENSMUST00000207860;ENSMUST00000208522;ENSMUST00000208491;ENSMUST00000044338;ENSMUST00000208538;ENSMUST00000207858	GO:0005096(GTPase activator activity);GO:0005515(protein binding);GO:0005737(cytoplasm);GO:0005886(plasma membrane);GO:0007165(signal transduction);GO:0007264(small GTPase mediated signal transduction);GO:0009636(response to toxic substance);GO:0015031(protein transport);GO:0016020(membrane);GO:0019901(protein kinase binding);GO:0032991(protein-containing complex);GO:0035091(phosphatidylinositol …	NA	K17933	NA	Rho GTPase activating protein 33 [Source:MGI Symbol;Acc:MGI:2673998]	protein_coding	1.02389	0.972644	0.997184	0.688072	0.655318	0.584001	1.55325		0.635286	0.00615843	0.0509725	up	no
MSTRG.19581	Prkab2	ENSMUST00000045743	GO:0004679(AMP-activated protein kinase activity);GO:0005515(protein binding);GO:0005634(nucleus);GO:0005654(nucleoplasm);GO:0005737(cytoplasm);GO:0005829(cytosol);GO:0005952(cAMP-dependent protein kinase complex);GO:0006468(protein phosphorylation);GO:0006629(lipid metabolic process);GO:0006631(fatty acid metabolic process);GO:0006633(fatty acid biosynthetic process);GO:0016324(apical plasma mem…	04068(FoxO signaling pathway);04152(AMPK signaling pathway);04211(Longevity regulating pathway);04213(Longevity regulating pathway - multiple species);04371(Apelin signaling pathway);04530(Tight junction);04710(Circadian rhythm);04714(Thermogenesis);04910(Insulin signaling pathway);04920(Adipocytokine signaling pathway);04921(Oxytocin signaling pathway);04922(Glucagon signaling pathway);04931(Ins…	K07199	NA	protein kinase, AMP-activated, beta 2 non-catalytic subunit [Source:MGI Symbol;Acc:MGI:1336185]	protein_coding	5.62788	5.46143	5.56154	3.86183	3.23938	3.63545	1.55084		0.63305	6.31516e-05	0.00133189	up	no
MSTRG.17936	Thbd	ENSMUST00000099270	GO:0004888(transmembrane signaling receptor activity);GO:0005509(calcium ion binding);GO:0005615(extracellular space);GO:0005774(vacuolar membrane);GO:0005886(plasma membrane);GO:0005887(integral component of plasma membrane);GO:0007565(female pregnancy);GO:0007596(blood coagulation);GO:0007599(hemostasis);GO:0009986(cell surface);GO:0010165(response to X-ray);GO:0016020(membrane);GO:0016021(inte…	04610(Complement and coagulation cascades);04933(AGE-RAGE signaling pathway in diabetic complications);05418(Fluid shear stress and atherosclerosis)	K03907	NA	thrombomodulin [Source:MGI Symbol;Acc:MGI:98736]	protein_coding	8.80269	9.13184	9.94233	6.72937	5.40809	5.8449	1.55023		0.632486	9.69093e-05	0.00191345	up	no
MSTRG.1330	Col3a1	ENSMUST00000087883;ENSMUST00000185687;ENSMUST00000186021	GO:0001501(skeletal system development);GO:0001568(blood vessel development);GO:0002020(protease binding);GO:0005178(integrin binding);GO:0005201(extracellular matrix structural constituent);GO:0005515(protein binding);GO:0005576(extracellular region);GO:0005581(collagen trimer);GO:0005586(collagen type III trimer);GO:0005615(extracellular space);GO:0007160(cell-matrix adhesion);GO:0007179(transf…	04611(Platelet activation);04926(Relaxin signaling pathway);04933(AGE-RAGE signaling pathway in diabetic complications);04974(Protein digestion and absorption);05146(Amoebiasis);05146(Amoebiasis)	K19720	NA	collagen, type III, alpha 1 [Source:MGI Symbol;Acc:MGI:88453]	protein_coding	5.05366	5.78038	5.15524	3.67915	3.26593	3.37725	1.549		0.631336	3.54729e-05	0.000835602	up	no
MSTRG.30400	Acsbg1	ENSMUST00000034822;ENSMUST00000138315;ENSMUST00000128624;ENSMUST00000128163	GO:0000038(very long-chain fatty acid metabolic process);GO:0000166(nucleotide binding);GO:0001676(long-chain fatty acid metabolic process);GO:0003824(catalytic activity);GO:0003996(acyl-CoA ligase activity);GO:0004467(long-chain fatty acid-CoA ligase activity);GO:0005524(ATP binding);GO:0005737(cytoplasm);GO:0005783(endoplasmic reticulum);GO:0005886(plasma membrane);GO:0006629(lipid metabolic pr…	00061(Fatty acid biosynthesis);00071(Fatty acid degradation);03320(PPAR signaling pathway);04920(Adipocytokine signaling pathway);04920(Adipocytokine signaling pathway)	K15013	EC:6.2.1.3	acyl-CoA synthetase bubblegum family member 1 [Source:MGI Symbol;Acc:MGI:2385656]	protein_coding	9.24134	9.75788	9.38453	7.26993	6.04434	5.01632	1.54844		0.630812	0.000202758	0.00352471	up	no
MSTRG.12361	Tfrc	ENSMUST00000120680;ENSMUST00000023486;ENSMUST00000124243	GO:0003725(double-stranded RNA binding);GO:0004998(transferrin receptor activity);GO:0005381(iron ion transmembrane transporter activity);GO:0005515(protein binding);GO:0005576(extracellular region);GO:0005615(extracellular space);GO:0005623(cell);GO:0005634(nucleus);GO:0005737(cytoplasm);GO:0005739(mitochondrion);GO:0005768(endosome);GO:0005769(early endosome);GO:0005886(plasma membrane);GO:0005…	04066(HIF-1 signaling pathway);04144(Endocytosis);04145(Phagosome);04216(Ferroptosis);04640(Hematopoietic cell lineage);04640(Hematopoietic cell lineage)	K06503	NA	transferrin receptor [Source:MGI Symbol;Acc:MGI:98822]	protein_coding	44.921	44.6468	46.2869	28.5566	29.7278	29.5375	1.54693		0.629412	1.04309e-05	0.00031392	up	no
MSTRG.14054	Myom1	ENSMUST00000073211;ENSMUST00000233893;ENSMUST00000179759;ENSMUST00000024847	GO:0002074(extraocular skeletal muscle development);GO:0005200(structural constituent of cytoskeleton);GO:0005515(protein binding);GO:0005737(cytoplasm);GO:0005856(cytoskeleton);GO:0005865(striated muscle thin filament);GO:0006936(muscle contraction);GO:0006941(striated muscle contraction);GO:0007015(actin filament organization);GO:0008307(structural constituent of muscle);GO:0010628(positive reg…	NA	NA	NA	myomesin 1 [Source:MGI Symbol;Acc:MGI:1341430]	protein_coding	0.332755	0.31772	0.252469	0.227375	0.217232	0.139144	1.54679		0.629282	0.0202947	0.120903	up	no
ENSMUSG00000035187	Nkx6-1	ENSMUST00000044125	GO:0000122(negative regulation of transcription by RNA polymerase II);GO:0000978(RNA polymerase II proximal promoter sequence-specific DNA binding);GO:0001227(DNA-binding transcription repressor activity, RNA polymerase II-specific);GO:0001764(neuron migration);GO:0003309(type B pancreatic cell differentiation);GO:0003323(type B pancreatic cell development);GO:0003677(DNA binding);GO:0003682(chro…	04950(Maturity onset diabetes of the young)	K08030	NA	NK6 homeobox 1 [Source:MGI Symbol;Acc:MGI:1206039]	protein_coding	0.480383	0.581759	0.479837	0.388476	0.275945	0.333149	1.54574		0.628293	0.0438228	0.209881	up	no
MSTRG.7771	D430019H16Rik	ENSMUST00000178224	GO:0003674(molecular_function);GO:0005575(cellular_component);GO:0008150(biological_process);GO:0016020(membrane);GO:0016021(integral component of membrane)	NA	NA	NA	RIKEN cDNA D430019H16 gene [Source:MGI Symbol;Acc:MGI:2443127]	protein_coding	1.90948	1.98761	1.97607	1.3448	1.17341	1.28186	1.54554		0.628115	0.00170124	0.0190604	up	no
ENSMUSG00000020926	Adam11	ENSMUST00000068150;ENSMUST00000103081	GO:0004222(metalloendopeptidase activity);GO:0005515(protein binding);GO:0006508(proteolysis);GO:0007229(integrin-mediated signaling pathway);GO:0008237(metallopeptidase activity);GO:0016020(membrane);GO:0016021(integral component of membrane);GO:0016021(integral component of membrane)	NA	NA	NA	a disintegrin and metallopeptidase domain 11 [Source:MGI Symbol;Acc:MGI:1098667]	protein_coding	0.40206	0.354337	0.339858	0.314674	0.184738	0.209959	1.54539		0.627973	0.0290903	0.157245	up	no
MSTRG.24268	Medag	ENSMUST00000093110;ENSMUST00000201083	GO:0003674(molecular_function);GO:0005737(cytoplasm);GO:0045600(positive regulation of fat cell differentiation);GO:0045600(positive regulation of fat cell differentiation)	NA	NA	NA	mesenteric estrogen dependent adipogenesis [Source:MGI Symbol;Acc:MGI:1917967]	protein_coding	0.763594	0.828967	0.601726	0.518602	0.36602	0.535722	1.5449		0.627512	0.00864864	0.0652548	up	no
MSTRG.5438	Serpinf1	ENSMUST00000000769;ENSMUST00000125982;ENSMUST00000138661;ENSMUST00000137103;ENSMUST00000155009	GO:0001822(kidney development);GO:0004867(serine-type endopeptidase inhibitor activity);GO:0005576(extracellular region);GO:0005604(basement membrane);GO:0005615(extracellular space);GO:0005623(cell);GO:0007568(aging);GO:0007614(short-term memory);GO:0010447(response to acidic pH);GO:0010596(negative regulation of endothelial cell migration);GO:0010629(negative regulation of gene expression);GO:0…	NA	NA	NA	serine (or cysteine) peptidase inhibitor, clade F, member 1 [Source:MGI Symbol;Acc:MGI:108080]	protein_coding	15.1183	15.7031	16.3499	10.4606	9.95303	10.147	1.54353		0.626234	5.26759e-05	0.00115415	up	no
MSTRG.6617	Trib2	ENSMUST00000020922;ENSMUST00000221215;ENSMUST00000221518	GO:0004672(protein kinase activity);GO:0004860(protein kinase inhibitor activity);GO:0005524(ATP binding);GO:0005634(nucleus);GO:0005737(cytoplasm);GO:0005856(cytoskeleton);GO:0006468(protein phosphorylation);GO:0006469(negative regulation of protein kinase activity);GO:0008134(transcription factor binding);GO:0031434(mitogen-activated protein kinase kinase binding);GO:0031625(ubiquitin protein l…	NA	K08814	NA	tribbles pseudokinase 2 [Source:MGI Symbol;Acc:MGI:2145021]	protein_coding	12.879	15.0031	12.2438	8.87451	8.78062	8.34692	1.54318		0.625906	3.04654e-05	0.000744429	up	no
MSTRG.28794	Slc27a1	ENSMUST00000212111;ENSMUST00000212889;ENSMUST00000034267;ENSMUST00000213100	GO:0000166(nucleotide binding);GO:0001579(medium-chain fatty acid transport);GO:0001676(long-chain fatty acid metabolic process);GO:0003824(catalytic activity);GO:0004467(long-chain fatty acid-CoA ligase activity);GO:0005324(long-chain fatty acid transporter activity);GO:0005515(protein binding);GO:0005737(cytoplasm);GO:0005739(mitochondrion);GO:0005743(mitochondrial inner membrane);GO:0005783(en…	03320(PPAR signaling pathway);04931(Insulin resistance);04931(Insulin resistance)	K08745	EC:6.2.1.-	solute carrier family 27 (fatty acid transporter), member 1 [Source:MGI Symbol;Acc:MGI:1347098]	protein_coding	4.17717	3.96297	4.57448	2.45746	2.74564	3.03937	1.54258		0.625341	0.00067029	0.00912638	up	no
MSTRG.2699	Grem2	ENSMUST00000055294	GO:0005125(cytokine activity);GO:0005576(extracellular region);GO:0005615(extracellular space);GO:0007165(signal transduction);GO:0007275(multicellular organism development);GO:0008201(heparin binding);GO:0010172(embryonic body morphogenesis);GO:0019221(cytokine-mediated signaling pathway);GO:0030514(negative regulation of BMP signaling pathway);GO:0036122(BMP binding);GO:0038098(sequestering of …	04350(TGF-beta signaling pathway)	NA	NA	gremlin 2, DAN family BMP antagonist [Source:MGI Symbol;Acc:MGI:1344367]	protein_coding	5.8276	5.05378	5.26555	3.34336	3.48407	3.64352	1.54207		0.624868	0.000850699	0.0110487	up	no
MSTRG.27610	Eef2k	ENSMUST00000106489;ENSMUST00000047875;ENSMUST00000106488;ENSMUST00000146482;ENSMUST00000106487;ENSMUST00000143322;ENSMUST00000143279	GO:0000166(nucleotide binding);GO:0002931(response to ischemia);GO:0004674(protein serine/threonine kinase activity);GO:0004686(elongation factor-2 kinase activity);GO:0005509(calcium ion binding);GO:0005515(protein binding);GO:0005516(calmodulin binding);GO:0005524(ATP binding);GO:0006414(translational elongation);GO:0006468(protein phosphorylation);GO:0008135(translation factor activity, RNA bi…	04152(AMPK signaling pathway);04921(Oxytocin signaling pathway);04921(Oxytocin signaling pathway)	K08292	EC:2.7.11.20	eukaryotic elongation factor-2 kinase [Source:MGI Symbol;Acc:MGI:1195261]	protein_coding	2.5979	2.12726	2.28065	1.39736	1.50146	1.64461	1.54196		0.624769	0.00112717	0.0139079	up	no
MSTRG.30302	Bace1	ENSMUST00000034591;ENSMUST00000162587;ENSMUST00000078111	GO:0001540(amyloid-beta binding);GO:0004175(endopeptidase activity);GO:0004190(aspartic-type endopeptidase activity);GO:0005515(protein binding);GO:0005764(lysosome);GO:0005768(endosome);GO:0005769(early endosome);GO:0005770(late endosome);GO:0005771(multivesicular body);GO:0005783(endoplasmic reticulum);GO:0005794(Golgi apparatus);GO:0005802(trans-Golgi network);GO:0005886(plasma membrane);GO:00…	05010(Alzheimer disease);05010(Alzheimer disease)	K04521	EC:3.4.23.46	beta-site APP cleaving enzyme 1 [Source:MGI Symbol;Acc:MGI:1346542]	protein_coding	16.5871	17.025	17.0121	8.8959	8.08831	15.8612	1.54129		0.624137	0.00293892	0.0291579	up	no
MSTRG.28534	Snx25	ENSMUST00000170416;ENSMUST00000110378;ENSMUST00000041582;ENSMUST00000144244;ENSMUST00000177186	GO:0005768(endosome);GO:0010008(endosome membrane);GO:0015031(protein transport);GO:0016020(membrane);GO:0016021(integral component of membrane);GO:0030512(negative regulation of transforming growth factor beta receptor signaling pathway);GO:0032801(receptor catabolic process);GO:0034713(type I transforming growth factor beta receptor binding);GO:0035091(phosphatidylinositol binding);GO:0043231(i…	NA	K17887	NA	sorting nexin 25 [Source:MGI Symbol;Acc:MGI:2142610]	protein_coding	4.07555	5.0255	4.91707	2.89793	3.09928	3.10107	1.54074		0.623626	0.000977957	0.0124241	up	no
ENSMUSG00000053198	Prx	ENSMUST00000065487;ENSMUST00000108355;ENSMUST00000238964;ENSMUST00000238936;ENSMUST00000125990;ENSMUST00000098644	GO:0005515(protein binding);GO:0005634(nucleus);GO:0005737(cytoplasm);GO:0005886(plasma membrane);GO:0016020(membrane);GO:0019226(transmission of nerve impulse);GO:0019233(sensory perception of pain);GO:0030054(cell junction);GO:0032287(peripheral nervous system myelin maintenance);GO:0032290(peripheral nervous system myelin formation);GO:0043209(myelin sheath);GO:0043484(regulation of RNA splici…	NA	NA	NA	periaxin [Source:MGI Symbol;Acc:MGI:108176]	protein_coding	0.985255	0.844282	0.940982	0.545643	0.726185	0.527133	1.54007		0.622993	0.0102605	0.0741525	up	no
MSTRG.6322	Galk1	ENSMUST00000021114	GO:0000166(nucleotide binding);GO:0004335(galactokinase activity);GO:0005515(protein binding);GO:0005524(ATP binding);GO:0005534(galactose binding);GO:0005737(cytoplasm);GO:0005829(cytosol);GO:0005975(carbohydrate metabolic process);GO:0006012(galactose metabolic process);GO:0016301(kinase activity);GO:0016310(phosphorylation);GO:0016740(transferase activity);GO:0016773(phosphotransferase activit…	00052(Galactose metabolism);00520(Amino sugar and nucleotide sugar metabolism)	K00849	EC:2.7.1.6	galactokinase 1 [Source:MGI Symbol;Acc:MGI:95730]	protein_coding	21.928	22.9687	26.193	16.2174	15.0747	14.8869	1.53943		0.622401	4.42884e-05	0.00100049	up	no
MSTRG.959	Eif2s3y	ENSMUST00000091197	GO:0000049(tRNA binding);GO:0000166(nucleotide binding);GO:0001731(formation of translation preinitiation complex);GO:0003743(translation initiation factor activity);GO:0003924(GTPase activity);GO:0005525(GTP binding);GO:0005737(cytoplasm);GO:0005829(cytosol);GO:0005850(eukaryotic translation initiation factor 2 complex);GO:0006412(translation);GO:0006413(translational initiation);GO:0045903(posi…	03013(RNA transport)	K03242	NA	eukaryotic translation initiation factor 2, subunit 3, structural gene Y-linked [Source:MGI Symbol;Acc:MGI:1349430]	protein_coding	3.14241	3.06068	2.87065	1.85027	2.24245	1.80672	1.53807		0.621119	0.0020615	0.0222398	up	no
MSTRG.3713	Col6a1	ENSMUST00000001147	GO:0003429(growth plate cartilage chondrocyte morphogenesis);GO:0005518(collagen binding);GO:0005576(extracellular region);GO:0005581(collagen trimer);GO:0005615(extracellular space);GO:0007155(cell adhesion);GO:0030020(extracellular matrix structural constituent conferring tensile strength);GO:0031012(extracellular matrix);GO:0032991(protein-containing complex);GO:0035987(endodermal cell differe…	04151(PI3K-Akt signaling pathway);04510(Focal adhesion);04512(ECM-receptor interaction);04974(Protein digestion and absorption);05165(Human papillomavirus infection)	K06238	NA	collagen, type VI, alpha 1 [Source:MGI Symbol;Acc:MGI:88459]	protein_coding	10.0687	8.84153	9.1963	6.40007	5.99749	5.87672	1.53804		0.621089	5.34395e-05	0.00116539	up	no
MSTRG.28571	Ing2	ENSMUST00000080353	GO:0003677(DNA binding);GO:0003682(chromatin binding);GO:0005634(nucleus);GO:0005654(nucleoplasm);GO:0005794(Golgi apparatus);GO:0005829(cytosol);GO:0005886(plasma membrane);GO:0006325(chromatin organization);GO:0006355(regulation of transcription, DNA-templated);GO:0007141(male meiosis I);GO:0007283(spermatogenesis);GO:0007286(spermatid development);GO:0008285(negative regulation of cell populat…	NA	K19198	NA	inhibitor of growth family, member 2 [Source:MGI Symbol;Acc:MGI:1916510]	protein_coding	1.23535	1.4402	1.42466	0.881291	0.562803	1.22377	1.53689		0.620014	0.0283561	0.154248	up	no
MSTRG.3959	Cry1	ENSMUST00000020227;ENSMUST00000214675	GO:0000122(negative regulation of transcription by RNA polymerase II);GO:0000166(nucleotide binding);GO:0003690(double-stranded DNA binding);GO:0005515(protein binding);GO:0005634(nucleus);GO:0005654(nucleoplasm);GO:0005737(cytoplasm);GO:0005739(mitochondrion);GO:0005829(cytosol);GO:0006094(gluconeogenesis);GO:0006975(DNA damage induced protein phosphorylation);GO:0007623(circadian rhythm);GO:000…	04710(Circadian rhythm);04710(Circadian rhythm)	K02295	NA	cryptochrome 1 (photolyase-like) [Source:MGI Symbol;Acc:MGI:1270841]	protein_coding	3.25445	4.17809	3.92107	2.56335	2.52741	2.30116	1.53595		0.619129	0.00222138	0.0235836	up	no
MSTRG.27104	Sh3gl3	ENSMUST00000032874;ENSMUST00000178526;ENSMUST00000179318	GO:0001669(acrosomal vesicle);GO:0005515(protein binding);GO:0005737(cytoplasm);GO:0005769(early endosome);GO:0006897(endocytosis);GO:0008022(protein C-terminus binding);GO:0042802(identical protein binding);GO:0045202(synapse);GO:0045666(positive regulation of neuron differentiation);GO:0098793(presynapse);GO:0098845(postsynaptic endosome);GO:0098978(glutamatergic synapse);GO:0099092(postsynapti…	04144(Endocytosis);04144(Endocytosis)	K11247	NA	SH3-domain GRB2-like 3 [Source:MGI Symbol;Acc:MGI:700011]	protein_coding	0.893511	0.772789	0.938581	0.639584	0.524006	0.532757	1.53558		0.618786	0.00980062	0.0718391	up	no
MSTRG.18577	Hey1	ENSMUST00000042412	GO:0000122(negative regulation of transcription by RNA polymerase II);GO:0000981(DNA-binding transcription factor activity, RNA polymerase II-specific);GO:0001525(angiogenesis);GO:0003677(DNA binding);GO:0003700(DNA-binding transcription factor activity);GO:0005634(nucleus);GO:0006355(regulation of transcription, DNA-templated);GO:0007219(Notch signaling pathway);GO:0045746(negative regulation of…	05165(Human papillomavirus infection);05200(Pathways in cancer);05224(Breast cancer)	K09091	NA	hairy/enhancer-of-split related with YRPW motif 1 [Source:MGI Symbol;Acc:MGI:1341800]	protein_coding	3.92412	3.87408	3.79251	2.95151	2.15283	2.44643	1.53504		0.618274	0.00243662	0.0253315	up	no
MSTRG.2631	Olfml2b	ENSMUST00000046792	GO:0005576(extracellular region);GO:0005615(extracellular space);GO:0030198(extracellular matrix organization);GO:0031012(extracellular matrix);GO:0050840(extracellular matrix binding)	NA	NA	NA	olfactomedin-like 2B [Source:MGI Symbol;Acc:MGI:2443310]	protein_coding	13.4485	13.8702	12.1415	8.66125	8.41586	8.63597	1.53464		0.6179	5.99145e-05	0.0012767	up	no
MSTRG.11398	Mpst	ENSMUST00000229739;ENSMUST00000169133;ENSMUST00000167140;ENSMUST00000231159;ENSMUST00000229791;ENSMUST00000043865	GO:0001822(kidney development);GO:0001889(liver development);GO:0004792(thiosulfate sulfurtransferase activity);GO:0005737(cytoplasm);GO:0005739(mitochondrion);GO:0005743(mitochondrial inner membrane);GO:0005829(cytosol);GO:0016740(transferase activity);GO:0016784(3-mercaptopyruvate sulfurtransferase activity);GO:0019346(transsulfuration);GO:0021510(spinal cord development);GO:0030054(cell juncti…	00270(Cysteine and methionine metabolism);00920(Sulfur metabolism);04122(Sulfur relay system);04122(Sulfur relay system)	K01011	2.8.1.2;EC:2.8.1.1	mercaptopyruvate sulfurtransferase [Source:MGI Symbol;Acc:MGI:2179733]	protein_coding	4.08829	4.16319	4.32148	3.69709	2.66064	1.83615	1.53443		0.617705	0.0116412	0.0811505	up	no
MSTRG.31196	Tcta	ENSMUST00000044725;ENSMUST00000192886;ENSMUST00000195615	GO:0016020(membrane);GO:0016021(integral component of membrane);GO:0045671(negative regulation of osteoclast differentiation);GO:0072675(osteoclast fusion);GO:0072675(osteoclast fusion)	NA	NA	NA	T cell leukemia translocation altered gene [Source:MGI Symbol;Acc:MGI:1918829]	protein_coding	4.71673	4.86639	5.09855	3.20766	3.31224	3.05077	1.53403		0.617323	0.00163429	0.0184595	up	no
MSTRG.13212	Fahd1	ENSMUST00000049642	GO:0003824(catalytic activity);GO:0005654(nucleoplasm);GO:0005737(cytoplasm);GO:0005739(mitochondrion);GO:0005743(mitochondrial inner membrane);GO:0005829(cytosol);GO:0008948(oxaloacetate decarboxylase activity);GO:0016787(hydrolase activity);GO:0016829(lyase activity);GO:0018773(acetylpyruvate hydrolase activity);GO:0034545(fumarylpyruvate hydrolase activity);GO:0046872(metal ion binding);GO:004…	00350(Tyrosine metabolism)	K01557	EC:3.7.1.5	fumarylacetoacetate hydrolase domain containing 1 [Source:MGI Symbol;Acc:MGI:1915886]	protein_coding	1.47975	1.82947	1.34001	0.853894	1.05757	1.12081	1.53325		0.616592	0.0250959	0.141332	up	no
MSTRG.29279	Nutf2	ENSMUST00000212042;ENSMUST00000008594;ENSMUST00000212610;ENSMUST00000212200;ENSMUST00000212484	GO:0005634(nucleus);GO:0005637(nuclear inner membrane);GO:0005640(nuclear outer membrane);GO:0005643(nuclear pore);GO:0005654(nucleoplasm);GO:0005737(cytoplasm);GO:0005829(cytosol);GO:0006606(protein import into nucleus);GO:0006611(protein export from nucleus);GO:0006913(nucleocytoplasmic transport);GO:0008536(Ran GTPase binding);GO:0015031(protein transport);GO:0016020(membrane);GO:0017056(struc…	NA	NA	NA	nuclear transport factor 2 [Source:MGI Symbol;Acc:MGI:1915301]	protein_coding	9.82467	9.97325	4.9118	5.53761	5.07735	5.50135	1.53321		0.616557	0.0108842	0.0774614	up	no
MSTRG.1592	Erbb4	ENSMUST00000121473;ENSMUST00000119142;ENSMUST00000153432	GO:0000166(nucleotide binding);GO:0001755(neural crest cell migration);GO:0004672(protein kinase activity);GO:0004713(protein tyrosine kinase activity);GO:0004714(transmembrane receptor protein tyrosine kinase activity);GO:0005154(epidermal growth factor receptor binding);GO:0005515(protein binding);GO:0005524(ATP binding);GO:0005634(nucleus);GO:0005737(cytoplasm);GO:0005739(mitochondrion);GO:000…	04010(MAPK signaling pathway);04012(ErbB signaling pathway);04020(Calcium signaling pathway);04151(PI3K-Akt signaling pathway);05205(Proteoglycans in cancer);05205(Proteoglycans in cancer)	K05085	EC:2.7.10.1	erb-b2 receptor tyrosine kinase 4 [Source:MGI Symbol;Acc:MGI:104771]	protein_coding	0.419033	0.512671	0.417851	0.268194	0.298464	0.314188	1.53211		0.615522	0.00895566	0.0669983	up	no
MSTRG.795	Lrch2	ENSMUST00000112819;ENSMUST00000136789;ENSMUST00000152838;ENSMUST00000137665	GO:0003674(molecular_function);GO:0005515(protein binding);GO:0005515(protein binding)	NA	NA	NA	leucine-rich repeats and calponin homology (CH) domain containing 2 [Source:MGI Symbol;Acc:MGI:2147870]	protein_coding	1.84249	2.29679	2.43419	1.1125	1.29493	1.88413	1.53172		0.615152	0.00756373	0.0593348	up	no
MSTRG.5929	Plxdc1	ENSMUST00000017561;ENSMUST00000107564;ENSMUST00000107565	GO:0001525(angiogenesis);GO:0005515(protein binding);GO:0005737(cytoplasm);GO:0005886(plasma membrane);GO:0005923(bicellular tight junction);GO:0016020(membrane);GO:0016021(integral component of membrane);GO:0021510(spinal cord development);GO:0030054(cell junction);GO:0030425(dendrite);GO:0043025(neuronal cell body);GO:0043235(receptor complex);GO:0043235(receptor complex)	NA	NA	NA	plexin domain containing 1 [Source:MGI Symbol;Acc:MGI:1919574]	protein_coding	0.608291	0.639317	0.634117	0.394342	0.413109	0.421361	1.53134		0.614791	0.0124937	0.0851828	up	no
ENSMUSG00000058914	C1qtnf3	ENSMUST00000022853;ENSMUST00000110523	GO:0005515(protein binding);GO:0005576(extracellular region);GO:0005581(collagen trimer);GO:0005615(extracellular space);GO:0005623(cell);GO:0010629(negative regulation of gene expression);GO:0032991(protein-containing complex);GO:0035356(cellular triglyceride homeostasis);GO:0042593(glucose homeostasis);GO:0042802(identical protein binding);GO:0045721(negative regulation of gluconeogenesis);GO:0…	NA	NA	NA	C1q and tumor necrosis factor related protein 3 [Source:MGI Symbol;Acc:MGI:1932136]	protein_coding	0.604217	0.673346	0.726264	0.47439	0.453744	0.381239	1.53037		0.613882	0.0316915	0.16695	up	no
MSTRG.14973	Zfp532	ENSMUST00000182979;ENSMUST00000169679;ENSMUST00000235493;ENSMUST00000049016;ENSMUST00000235822;ENSMUST00000237553;ENSMUST00000182140;ENSMUST00000182319;ENSMUST00000182852;ENSMUST00000183326;ENSMUST00000235669;ENSMUST00000237886;ENSMUST00000182684;ENSMUST00000236523;ENSMUST00000236633;ENSMUST00000237714;ENSMUST00000182655;ENSMUST00000237931;ENSMUST00000182973;ENSMUST00000183236;ENSMUST00000237712;…	GO:0003676(nucleic acid binding);GO:0003677(DNA binding);GO:0005634(nucleus);GO:0008150(biological_process);GO:0046872(metal ion binding);GO:0046872(metal ion binding)	NA	NA	NA	zinc finger protein 532 [Source:MGI Symbol;Acc:MGI:3036282]	protein_coding	7.18832	7.0551	7.06967	4.37388	4.56272	5.0002	1.52927		0.61284	2.72913e-05	0.000682357	up	no
MSTRG.10237	Ppp1r3e	ENSMUST00000177403;ENSMUST00000168622	GO:0005515(protein binding);GO:0005515(protein binding)	04910(Insulin signaling pathway);04931(Insulin resistance);04931(Insulin resistance)	K07189	NA	protein phosphatase 1, regulatory subunit 3E [Source:MGI Symbol;Acc:MGI:2145790]	protein_coding	1.14734	1.12059	1.16009	0.998456	0.826167	0.417505	1.52891		0.612505	0.0325262	0.169712	up	no
MSTRG.7065	Crppa	ENSMUST00000221895;ENSMUST00000062041;ENSMUST00000220519;ENSMUST00000221452;ENSMUST00000221177;ENSMUST00000223068;ENSMUST00000223205	GO:0003824(catalytic activity);GO:0005737(cytoplasm);GO:0005829(cytosol);GO:0006486(protein glycosylation);GO:0007411(axon guidance);GO:0008299(isoprenoid biosynthetic process);GO:0016740(transferase activity);GO:0016779(nucleotidyltransferase activity);GO:0035269(protein O-linked mannosylation);GO:0042803(protein homodimerization activity);GO:0047349(D-ribitol-5-phosphate cytidylyltransferase ac…	00040(Pentose and glucuronate interconversions);00515(Mannose type O-glycan biosynthesis);00515(Mannose type O-glycan biosynthesis)	K21031	EC:2.7.7.40	CDP-L-ribitol pyrophosphorylase A [Source:MGI Symbol;Acc:MGI:1923097]	protein_coding	0.460881	0.490022	0.411718	0.175414	0.44686	0.269943	1.52723		0.610918	0.042782	0.206543	up	no
MSTRG.26156	Ccdc8	ENSMUST00000094805	GO:0000226(microtubule cytoskeleton organization);GO:0005654(nucleoplasm);GO:0005737(cytoplasm);GO:0005813(centrosome);GO:0005815(microtubule organizing center);GO:0005829(cytosol);GO:0005856(cytoskeleton);GO:0005886(plasma membrane);GO:0007088(regulation of mitotic nuclear division);GO:0010923(negative regulation of phosphatase activity);GO:1990393(3M complex)	NA	NA	NA	coiled-coil domain containing 8 [Source:MGI Symbol;Acc:MGI:3612184]	protein_coding	2.11441	2.30296	2.01675	1.40461	1.15792	1.6541	1.5259		0.609656	0.00457237	0.040805	up	no
MSTRG.13974	Fer	ENSMUST00000000129;ENSMUST00000232945;ENSMUST00000233225;ENSMUST00000233190;ENSMUST00000038080	GO:0000166(nucleotide binding);GO:0000226(microtubule cytoskeleton organization);GO:0000278(mitotic cell cycle);GO:0000790(nuclear chromatin);GO:0001932(regulation of protein phosphorylation);GO:0003779(actin binding);GO:0004672(protein kinase activity);GO:0004713(protein tyrosine kinase activity);GO:0004715(non-membrane spanning protein tyrosine kinase activity);GO:0005102(signaling receptor bin…	04520(Adherens junction);04520(Adherens junction)	K08889	EC:2.7.10.2	fer (fms/fps related) protein kinase [Source:MGI Symbol;Acc:MGI:105917]	protein_coding	1.21003	2.00318	2.19053	1.31048	1.13106	1.10087	1.52544		0.609225	0.00547227	0.0467973	up	no
MSTRG.6616	Lratd1	ENSMUST00000020926;ENSMUST00000221405	GO:0000902(cell morphogenesis);GO:0048870(cell motility);GO:0048870(cell motility)	NA	NA	NA	LRAT domain containing 1 [Source:MGI Symbol;Acc:MGI:2145011]	protein_coding	6.96132	6.80199	7.74026	5.05191	4.40764	4.64318	1.52478		0.608601	0.000175935	0.00312778	up	no
MSTRG.26654	Emc10	ENSMUST00000239015;ENSMUST00000118808;ENSMUST00000118515;ENSMUST00000138328	GO:0001525(angiogenesis);GO:0001938(positive regulation of endothelial cell proliferation);GO:0003674(molecular_function);GO:0005576(extracellular region);GO:0010595(positive regulation of endothelial cell migration);GO:0016020(membrane);GO:0016021(integral component of membrane);GO:0045766(positive regulation of angiogenesis);GO:0072546(ER membrane protein complex);GO:1900745(positive regulation…	NA	NA	NA	ER membrane protein complex subunit 10 [Source:MGI Symbol;Acc:MGI:1916933]	protein_coding	21.5919	21.5811	11.1376	12.2639	12.0529	11.3358	1.52333		0.607225	0.0035019	0.0334014	up	no
MSTRG.3540	Ddit4	ENSMUST00000020308	GO:0001666(response to hypoxia);GO:0001764(neuron migration);GO:0005737(cytoplasm);GO:0005739(mitochondrion);GO:0005829(cytosol);GO:0006915(apoptotic process);GO:0007420(brain development);GO:0008283(cell population proliferation);GO:0009968(negative regulation of signal transduction);GO:0010801(negative regulation of peptidyl-threonine phosphorylation);GO:0030182(neuron differentiation);GO:00320…	04140(Autophagy - animal);04150(mTOR signaling pathway);04151(PI3K-Akt signaling pathway);05206(MicroRNAs in cancer)	K08270	NA	DNA-damage-inducible transcript 4 [Source:MGI Symbol;Acc:MGI:1921997]	protein_coding	88.5259	105.385	90.9298	66.6469	55.7032	64.7228	1.52262		0.606555	5.12477e-05	0.00112801	up	no
MSTRG.31365	Myrip	ENSMUST00000048121;ENSMUST00000133173;ENSMUST00000214784	GO:0000145(exocyst);GO:0001750(photoreceptor outer segment);GO:0003779(actin binding);GO:0005515(protein binding);GO:0005623(cell);GO:0005737(cytoplasm);GO:0006886(intracellular protein transport);GO:0015629(actin cytoskeleton);GO:0016324(apical plasma membrane);GO:0017022(myosin binding);GO:0017137(Rab GTPase binding);GO:0030050(vesicle transport along actin filament);GO:0030133(transport vesicl…	NA	K22237	NA	myosin VIIA and Rab interacting protein [Source:MGI Symbol;Acc:MGI:2384407]	protein_coding	0.516322	0.578877	0.461713	0.329836	0.265476	0.427645	1.52197		0.605942	0.0261542	0.145449	up	no
MSTRG.19481	Ctsk	ENSMUST00000015664	GO:0001957(intramembranous ossification);GO:0001968(fibronectin binding);GO:0004197(cysteine-type endopeptidase activity);GO:0005518(collagen binding);GO:0005615(extracellular space);GO:0005654(nucleoplasm);GO:0005737(cytoplasm);GO:0005764(lysosome);GO:0006508(proteolysis);GO:0006590(thyroid hormone generation);GO:0006955(immune response);GO:0008233(peptidase activity);GO:0008234(cysteine-type pe…	04142(Lysosome);04210(Apoptosis);04380(Osteoclast differentiation);04620(Toll-like receptor signaling pathway);05323(Rheumatoid arthritis)	K01371	EC:3.4.22.38	cathepsin K [Source:MGI Symbol;Acc:MGI:107823]	protein_coding	2.11186	1.65657	1.19891	1.13605	1.00758	1.12368	1.52032		0.604375	0.0317088	0.166992	up	no
ENSMUSG00000038319	Kcnh2	ENSMUST00000036092;ENSMUST00000115098	GO:0005216(ion channel activity);GO:0005242(inward rectifier potassium channel activity);GO:0005244(voltage-gated ion channel activity);GO:0005249(voltage-gated potassium channel activity);GO:0005251(delayed rectifier potassium channel activity);GO:0005267(potassium channel activity);GO:0005886(plasma membrane);GO:0006811(ion transport);GO:0006813(potassium ion transport);GO:0008076(voltage-gated…	NA	K04905	NA	potassium voltage-gated channel, subfamily H (eag-related), member 2 [Source:MGI Symbol;Acc:MGI:1341722]	protein_coding	0.390343	0.436708	0.40623	0.351355	0.226609	0.234056	1.51878		0.602913	0.0320931	0.168328	up	no
MSTRG.10616	Tnfsf11	ENSMUST00000022592	GO:0001503(ossification);GO:0002158(osteoclast proliferation);GO:0002548(monocyte chemotaxis);GO:0005125(cytokine activity);GO:0005164(tumor necrosis factor receptor binding);GO:0005515(protein binding);GO:0005576(extracellular region);GO:0005615(extracellular space);GO:0005737(cytoplasm);GO:0005886(plasma membrane);GO:0006955(immune response);GO:0007257(activation of JUN kinase activity);GO:0007…	04060(Cytokine-cytokine receptor interaction);04064(NF-kappa B signaling pathway);04380(Osteoclast differentiation);04917(Prolactin signaling pathway);04928(Parathyroid hormone synthesis, secretion and action);05224(Breast cancer);05323(Rheumatoid arthritis)	K05473	NA	tumor necrosis factor (ligand) superfamily, member 11 [Source:MGI Symbol;Acc:MGI:1100089]	protein_coding	1.04606	0.886047	1.17243	0.649643	0.668324	0.727077	1.51808		0.602245	0.0223105	0.129907	up	no
MSTRG.28497	Pdgfrl	ENSMUST00000034004	NA	NA	NA	NA	platelet-derived growth factor receptor-like [Source:MGI Symbol;Acc:MGI:1916047]	protein_coding	0.709669	0.580982	0.489935	0.385611	0.458997	0.329852	1.51609		0.600355	0.0369646	0.186186	up	no
MSTRG.29185	Cdh11	ENSMUST00000075190	GO:0000902(cell morphogenesis);GO:0005509(calcium ion binding);GO:0005737(cytoplasm);GO:0005886(plasma membrane);GO:0005913(cell-cell adherens junction);GO:0007043(cell-cell junction assembly);GO:0007155(cell adhesion);GO:0007156(homophilic cell adhesion via plasma membrane adhesion molecules);GO:0007275(multicellular organism development);GO:0008092(cytoskeletal protein binding);GO:0009986(cell …	NA	K06803	NA	cadherin 11 [Source:MGI Symbol;Acc:MGI:99217]	protein_coding	82.8259	80.1628	77.9486	53.7727	52.2135	53.0064	1.5154		0.599698	3.2803e-05	0.000783231	up	no
MSTRG.23438	Mn1	ENSMUST00000094463	GO:0001957(intramembranous ossification);GO:0006355(regulation of transcription, DNA-templated);GO:0007275(multicellular organism development)	NA	K22543	NA	meningioma 1 [Source:MGI Symbol;Acc:MGI:1261813]	protein_coding	1.28692	2.27421	1.49859	1.24787	1.17557	0.917281	1.51456		0.598897	0.0115036	0.0805028	up	no
MSTRG.9992	Gm8113	ENSMUST00000160298	GO:0003674(molecular_function);GO:0005575(cellular_component);GO:0008150(biological_process);GO:0016020(membrane);GO:0016021(integral component of membrane)	NA	NA	NA	predicted gene 8113 [Source:MGI Symbol;Acc:MGI:3648791]	protein_coding	1.94162	2.20021	2.19695	1.17815	1.36496	1.64495	1.51353		0.597921	0.00997345	0.0727312	up	no
MSTRG.14714	Pcdhb17	ENSMUST00000053856	GO:0003674(molecular_function);GO:0005509(calcium ion binding);GO:0005886(plasma membrane);GO:0005887(integral component of plasma membrane);GO:0007155(cell adhesion);GO:0007156(homophilic cell adhesion via plasma membrane adhesion molecules);GO:0016020(membrane);GO:0016021(integral component of membrane)	NA	NA	NA	protocadherin beta 17 [Source:MGI Symbol;Acc:MGI:2136754]	protein_coding	1.14085	1.28522	1.09309	0.788032	0.692381	0.847296	1.51185		0.596319	0.0105452	0.0757362	up	no
MSTRG.21316	AU022252;Tmem269	ENSMUST00000141112;ENSMUST00000030394;ENSMUST00000212054	GO:0005575(cellular_component);GO:0008150(biological_process);GO:0042802(identical protein binding);GO:0016020(membrane);GO:0016021(integral component of membrane);GO:0016021(integral component of membrane)	NA	NA	NA	expressed sequence AU022252 [Source:MGI Symbol;Acc:MGI:2140466];transmembrane protein 269 [Source:MGI Symbol;Acc:MGI:1922430]	protein_coding	3.39656	3.53129	3.70465	2.50302	2.6917	1.83861	1.51173		0.596203	0.000487583	0.00712289	up	no
MSTRG.30936	Plscr4	ENSMUST00000034941	GO:0005886(plasma membrane);GO:0016020(membrane);GO:0016021(integral component of membrane);GO:0017121(plasma membrane phospholipid scrambling);GO:0017128(phospholipid scramblase activity);GO:0019899(enzyme binding);GO:0042609(CD4 receptor binding);GO:0071222(cellular response to lipopolysaccharide)	NA	NA	NA	phospholipid scramblase 4 [Source:MGI Symbol;Acc:MGI:2143267]	protein_coding	1.92399	2.12667	2.4667	1.55125	1.68399	1.07703	1.51135		0.595837	0.0107115	0.076457	up	no
MSTRG.19875	Agl	ENSMUST00000040603;ENSMUST00000162792;ENSMUST00000160484;ENSMUST00000159995;ENSMUST00000159742;ENSMUST00000159670	GO:0003824(catalytic activity);GO:0004133(glycogen debranching enzyme activity);GO:0004134(4-alpha-glucanotransferase activity);GO:0004135(amylo-alpha-1,6-glucosidase activity);GO:0005515(protein binding);GO:0005634(nucleus);GO:0005737(cytoplasm);GO:0005977(glycogen metabolic process);GO:0005978(glycogen biosynthetic process);GO:0005980(glycogen catabolic process);GO:0007584(response to nutrient)…	00500(Starch and sucrose metabolism);00500(Starch and sucrose metabolism)	K01196	3.2.1.33;EC:2.4.1.25	amylo-1,6-glucosidase, 4-alpha-glucanotransferase [Source:MGI Symbol;Acc:MGI:1924809]	protein_coding	5.17769	5.20373	6.36214	3.89693	3.795	3.3868	1.51133		0.595814	7.69399e-05	0.00157078	up	no
MSTRG.26692	Rcn3	ENSMUST00000210469;ENSMUST00000211352;ENSMUST00000210527;ENSMUST00000019683;ENSMUST00000210734;ENSMUST00000211760;ENSMUST00000209761	GO:0005509(calcium ion binding);GO:0005783(endoplasmic reticulum);GO:0005788(endoplasmic reticulum lumen);GO:0009306(protein secretion);GO:0010952(positive regulation of peptidase activity);GO:0015031(protein transport);GO:0032964(collagen biosynthetic process);GO:0036503(ERAD pathway);GO:0043129(surfactant homeostasis);GO:0046872(metal ion binding);GO:0051896(regulation of protein kinase B signa…	NA	NA	NA	reticulocalbin 3, EF-hand calcium binding domain [Source:MGI Symbol;Acc:MGI:1277122]	protein_coding	18.601	16.9236	15.4057	11.6211	10.3069	11.7776	1.51104		0.595538	0.000368627	0.00567	up	no
MSTRG.12983	Smoc2	ENSMUST00000024660;ENSMUST00000233344;ENSMUST00000232923	GO:0005509(calcium ion binding);GO:0005515(protein binding);GO:0005539(glycosaminoglycan binding);GO:0005576(extracellular region);GO:0005604(basement membrane);GO:0005614(interstitial matrix);GO:0005615(extracellular space);GO:0008201(heparin binding);GO:0010595(positive regulation of endothelial cell migration);GO:0010811(positive regulation of cell-substrate adhesion);GO:0030198(extracellular …	NA	NA	NA	SPARC related modular calcium binding 2 [Source:MGI Symbol;Acc:MGI:1929881]	protein_coding	22.9632	22.094	20.7476	15.1007	13.7265	14.7322	1.51069		0.595206	3.62328e-05	0.000851588	up	no
MSTRG.29102	Irx5	ENSMUST00000034184;ENSMUST00000210246	GO:0002027(regulation of heart rate);GO:0003677(DNA binding);GO:0005634(nucleus);GO:0006355(regulation of transcription, DNA-templated);GO:0007601(visual perception);GO:0008406(gonad development);GO:0010468(regulation of gene expression);GO:0042551(neuron maturation);GO:0043565(sequence-specific DNA binding);GO:0048468(cell development);GO:0048701(embryonic cranial skeleton morphogenesis);GO:0050…	NA	NA	NA	Iroquois homeobox 5 [Source:MGI Symbol;Acc:MGI:1859086]	protein_coding	1.75139	1.73775	1.79672	1.1056	1.01602	1.37982	1.50962		0.594187	0.0121492	0.0834976	up	no
MSTRG.19994	Enpep	ENSMUST00000029658	GO:0001525(angiogenesis);GO:0003081(regulation of systemic arterial blood pressure by renin-angiotensin);GO:0004177(aminopeptidase activity);GO:0005737(cytoplasm);GO:0005886(plasma membrane);GO:0005903(brush border);GO:0006508(proteolysis);GO:0008233(peptidase activity);GO:0008237(metallopeptidase activity);GO:0008270(zinc ion binding);GO:0008283(cell population proliferation);GO:0009897(external…	04614(Renin-angiotensin system)	K11141	EC:3.4.11.7	glutamyl aminopeptidase [Source:MGI Symbol;Acc:MGI:106645]	protein_coding	32.4244	31.2889	29.7043	20.4144	21.1617	20.3126	1.50944		0.594018	3.00722e-05	0.00073958	up	no
MSTRG.22254	Sema3a	ENSMUST00000030714;ENSMUST00000137798;ENSMUST00000125629;ENSMUST00000141968;ENSMUST00000095012	GO:0001755(neural crest cell migration);GO:0001764(neuron migration);GO:0002027(regulation of heart rate);GO:0005515(protein binding);GO:0005576(extracellular region);GO:0005615(extracellular space);GO:0005887(integral component of plasma membrane);GO:0006915(apoptotic process);GO:0007275(multicellular organism development);GO:0007399(nervous system development);GO:0007411(axon guidance);GO:00074…	04360(Axon guidance);04360(Axon guidance)	K06840	NA	sema domain, immunoglobulin domain (Ig), short basic domain, secreted, (semaphorin) 3A [Source:MGI Symbol;Acc:MGI:107558]	protein_coding	0.456342	0.423092	0.327914	0.268603	0.222089	0.309375	1.50906		0.59365	0.0161671	0.102585	up	no
MSTRG.28062	Lsp1;Tnnt3	ENSMUST00000149521;ENSMUST00000105968;ENSMUST00000038946;ENSMUST00000105966;ENSMUST00000128294;ENSMUST00000105946;ENSMUST00000140626;ENSMUST00000105942;ENSMUST00000105948;ENSMUST00000105967;ENSMUST00000169299;ENSMUST00000018963;ENSMUST00000180152;ENSMUST00000105943;ENSMUST00000105949;ENSMUST00000105941;ENSMUST00000105952;ENSMUST00000105957;ENSMUST00000105950;ENSMUST00000074187;ENSMUST00000146804;…	GO:0003779(actin binding);GO:0005886(plasma membrane);GO:0006915(apoptotic process);GO:0006935(chemotaxis);GO:0006952(defense response);GO:0007010(cytoskeleton organization);GO:0007165(signal transduction);GO:0016020(membrane);GO:0098761(cellular response to interleukin-7);GO:0003009(skeletal muscle contraction);GO:0005523(tropomyosin binding);GO:0005861(troponin complex);GO:0006937(regulation of…	04625(C-type lectin receptor signaling pathway);05152(Tuberculosis);05152(Tuberculosis)	K14957;K12046	NA	lymphocyte specific 1 [Source:MGI Symbol;Acc:MGI:96832];troponin T3, skeletal, fast [Source:MGI Symbol;Acc:MGI:109550]	protein_coding	24.1708	22.848	14.1889	13.3076	13.6814	13.5849	1.50855		0.59316	0.00102195	0.012847	up	no
MSTRG.16651	Prrx2	ENSMUST00000041659;ENSMUST00000113592	GO:0003677(DNA binding);GO:0005634(nucleus);GO:0006355(regulation of transcription, DNA-templated);GO:0007275(multicellular organism development);GO:0043565(sequence-specific DNA binding);GO:0043565(sequence-specific DNA binding)	NA	K09329	NA	paired related homeobox 2 [Source:MGI Symbol;Acc:MGI:98218]	protein_coding	3.27117	3.53304	2.95947	2.4757	2.13164	1.86662	1.50815		0.592777	0.0105718	0.0758066	up	no
MSTRG.22070	Megf6	ENSMUST00000030897;ENSMUST00000152159;ENSMUST00000128700	GO:0005509(calcium ion binding);GO:0005515(protein binding);GO:0005515(protein binding)	NA	NA	NA	multiple EGF-like-domains 6 [Source:MGI Symbol;Acc:MGI:1919351]	protein_coding	1.16429	1.23042	1.11755	0.881975	0.660579	0.786568	1.50797		0.592611	0.00509912	0.0443211	up	no
MSTRG.14889	Chsy3	ENSMUST00000080721	GO:0003674(molecular_function);GO:0005575(cellular_component);GO:0005794(Golgi apparatus);GO:0008150(biological_process);GO:0008376(acetylgalactosaminyltransferase activity);GO:0016020(membrane);GO:0016021(integral component of membrane);GO:0016740(transferase activity);GO:0032580(Golgi cisterna membrane);GO:0046872(metal ion binding);GO:0047238(glucuronosyl-N-acetylgalactosaminyl-proteoglycan 4-…	NA	NA	NA	chondroitin sulfate synthase 3 [Source:MGI Symbol;Acc:MGI:1926173]	protein_coding	1.26837	1.26526	1.44073	0.896612	1.03405	0.705776	1.50747		0.592134	0.00611318	0.0506677	up	no
MSTRG.17675	Eid1	ENSMUST00000164756	GO:0000122(negative regulation of transcription by RNA polymerase II);GO:0003714(transcription corepressor activity);GO:0005515(protein binding);GO:0005634(nucleus);GO:0005654(nucleoplasm);GO:0005737(cytoplasm);GO:0007049(cell cycle);GO:0030154(cell differentiation);GO:0035034(histone acetyltransferase regulator activity);GO:0035035(histone acetyltransferase binding);GO:0035065(regulation of hist…	NA	NA	NA	EP300 interacting inhibitor of differentiation 1 [Source:MGI Symbol;Acc:MGI:1889651]	protein_coding	15.7675	13.7903	15.4558	9.21277	10.5395	10.1467	1.50553		0.590267	0.00075678	0.0100239	up	no
MSTRG.27985	Chst15	ENSMUST00000080215;ENSMUST00000077472	GO:0000139(Golgi membrane);GO:0005794(Golgi apparatus);GO:0016020(membrane);GO:0016021(integral component of membrane);GO:0016740(transferase activity);GO:0019319(hexose biosynthetic process);GO:0050656(3'-phosphoadenosine 5'-phosphosulfate binding);GO:0050659(N-acetylgalactosamine 4-sulfate 6-O-sulfotransferase activity);GO:0050659(N-acetylgalactosamine 4-sulfate 6-O-sulfotransferase activity)	00532(Glycosaminoglycan biosynthesis - chondroitin sulfate / dermatan sulfate);00532(Glycosaminoglycan biosynthesis - chondroitin sulfate / dermatan sulfate)	K08106	EC:2.8.2.33	carbohydrate sulfotransferase 15 [Source:MGI Symbol;Acc:MGI:1924840]	protein_coding	12.414	9.91257	6.92142	5.72797	7.74326	5.96053	1.50516		0.589921	0.00298318	0.0294517	up	no
MSTRG.8089	Inhba	ENSMUST00000042603;ENSMUST00000164993	GO:0000082(G1/S transition of mitotic cell cycle);GO:0001541(ovarian follicle development);GO:0001707(mesoderm formation);GO:0001942(hair follicle development);GO:0002244(hematopoietic progenitor cell differentiation);GO:0005102(signaling receptor binding);GO:0005125(cytokine activity);GO:0005179(hormone activity);GO:0005576(extracellular region);GO:0005615(extracellular space);GO:0006357(regulat…	04060(Cytokine-cytokine receptor interaction);04350(TGF-beta signaling pathway);04550(Signaling pathways regulating pluripotency of stem cells);04550(Signaling pathways regulating pluripotency of stem cells)	K04667	NA	inhibin beta-A [Source:MGI Symbol;Acc:MGI:96570]	protein_coding	40.1255	43.1534	38.3645	30.0062	26.2853	24.5561	1.5046		0.589383	6.77067e-05	0.00141104	up	no
MSTRG.5645	Ccl6	ENSMUST00000019071	GO:0002548(monocyte chemotaxis);GO:0005125(cytokine activity);GO:0005576(extracellular region);GO:0005615(extracellular space);GO:0006935(chemotaxis);GO:0006954(inflammatory response);GO:0006955(immune response);GO:0007186(G protein-coupled receptor signaling pathway);GO:0008009(chemokine activity);GO:0030593(neutrophil chemotaxis);GO:0043547(positive regulation of GTPase activity);GO:0048020(CCR…	04060(Cytokine-cytokine receptor interaction);04062(Chemokine signaling pathway)	K05510	NA	chemokine (C-C motif) ligand 6 [Source:MGI Symbol;Acc:MGI:98263]	protein_coding	2.2977	2.48341	2.55088	1.30091	2.25073	1.322	1.50442		0.589206	0.0252177	0.141785	up	no
MSTRG.3949	Tcp11l2	ENSMUST00000020223	GO:0003674(molecular_function);GO:0005575(cellular_component);GO:0008150(biological_process)	NA	NA	NA	t-complex 11 (mouse) like 2 [Source:MGI Symbol;Acc:MGI:2444679]	protein_coding	1.24238	1.27233	1.18877	0.818764	0.793135	0.849946	1.50435		0.58914	0.0105402	0.0757339	up	no
MSTRG.24173	Nptx2	ENSMUST00000071782	GO:0005576(extracellular region);GO:0008306(associative learning);GO:0030246(carbohydrate binding);GO:0046872(metal ion binding);GO:0098892(extrinsic component of postsynaptic specialization membrane);GO:0098962(regulation of postsynaptic neurotransmitter receptor activity);GO:0098978(glutamatergic synapse);GO:0099645(neurotransmitter receptor localization to postsynaptic specialization membrane)	NA	NA	NA	neuronal pentraxin 2 [Source:MGI Symbol;Acc:MGI:1858209]	protein_coding	11.4678	11.1289	11.1886	7.74971	7.36851	7.34101	1.5043		0.589089	0.000266439	0.00438639	up	no
MSTRG.22827	Pcdh7	ENSMUST00000094783;ENSMUST00000192287;ENSMUST00000068110;ENSMUST00000191837;ENSMUST00000192048;ENSMUST00000199310	GO:0005509(calcium ion binding);GO:0005515(protein binding);GO:0005886(plasma membrane);GO:0005887(integral component of plasma membrane);GO:0007155(cell adhesion);GO:0007156(homophilic cell adhesion via plasma membrane adhesion molecules);GO:0016020(membrane);GO:0016021(integral component of membrane);GO:0016021(integral component of membrane)	NA	K16498	NA	protocadherin 7 [Source:MGI Symbol;Acc:MGI:1860487]	protein_coding	10.5491	10.0522	5.79848	3.84765	8.3181	5.39722	1.50315		0.587988	0.0165717	0.104491	up	no
MSTRG.16573	Col5a1	ENSMUST00000238851;ENSMUST00000028280;ENSMUST00000145423	GO:0001568(blood vessel development);GO:0003007(heart morphogenesis);GO:0005201(extracellular matrix structural constituent);GO:0005515(protein binding);GO:0005576(extracellular region);GO:0005581(collagen trimer);GO:0005588(collagen type V trimer);GO:0005604(basement membrane);GO:0005615(extracellular space);GO:0007155(cell adhesion);GO:0008201(heparin binding);GO:0016477(cell migration);GO:0030…	04974(Protein digestion and absorption);04974(Protein digestion and absorption)	K19721	NA	collagen, type V, alpha 1 [Source:MGI Symbol;Acc:MGI:88457]	protein_coding	71.8253	74.9719	79.3864	52.2986	47.7816	50.4419	1.50266		0.587519	5.26913e-05	0.00115415	up	no
MSTRG.2263	Pkp1	ENSMUST00000163260;ENSMUST00000027667	GO:0005515(protein binding);GO:0005521(lamin binding);GO:0005634(nucleus);GO:0005654(nucleoplasm);GO:0005737(cytoplasm);GO:0005886(plasma membrane);GO:0005911(cell-cell junction);GO:0005913(cell-cell adherens junction);GO:0007043(cell-cell junction assembly);GO:0007155(cell adhesion);GO:0010628(positive regulation of gene expression);GO:0030054(cell junction);GO:0030057(desmosome);GO:0045110(inte…	NA	K10387	NA	plakophilin 1 [Source:MGI Symbol;Acc:MGI:1328359]	protein_coding	78.8142	80.9014	77.6273	51.4503	55.254	51.2708	1.50241		0.587276	4.05945e-05	0.000928678	up	no
MSTRG.1719	Irs1	ENSMUST00000069799	GO:0001784(phosphotyrosine residue binding);GO:0005070(SH3/SH2 adaptor activity);GO:0005158(insulin receptor binding);GO:0005159(insulin-like growth factor receptor binding);GO:0005654(nucleoplasm);GO:0005829(cytosol);GO:0005886(plasma membrane);GO:0005901(caveola);GO:0008286(insulin receptor signaling pathway);GO:0010907(positive regulation of glucose metabolic process);GO:0014065(phosphatidylin…	04022(cGMP-PKG signaling pathway);04068(FoxO signaling pathway);04140(Autophagy - animal);04150(mTOR signaling pathway);04151(PI3K-Akt signaling pathway);04152(AMPK signaling pathway);04211(Longevity regulating pathway);04213(Longevity regulating pathway - multiple species);04722(Neurotrophin signaling pathway);04910(Insulin signaling pathway);04920(Adipocytokine signaling pathway);04923(Regulati…	K16172	NA	insulin receptor substrate 1 [Source:MGI Symbol;Acc:MGI:99454]	protein_coding	17.3327	18.8959	18.9058	12.1915	12.3871	12.123	1.50224		0.587111	2.87623e-05	0.000711246	up	no
MSTRG.14765	Trim36	ENSMUST00000037011;ENSMUST00000167364	GO:0000281(mitotic cytokinesis);GO:0001578(microtubule bundle formation);GO:0001669(acrosomal vesicle);GO:0004842(ubiquitin-protein transferase activity);GO:0005515(protein binding);GO:0005737(cytoplasm);GO:0005856(cytoskeleton);GO:0007051(spindle organization);GO:0007340(acrosome reaction);GO:0008270(zinc ion binding);GO:0015630(microtubule cytoskeleton);GO:0016567(protein ubiquitination);GO:001…	NA	K12013	EC:2.3.2.27	tripartite motif-containing 36 [Source:MGI Symbol;Acc:MGI:106264]	protein_coding	1.10808	1.40338	1.26009	0.711602	0.857886	0.941354	1.50211		0.586986	0.0130548	0.0878312	up	no
MSTRG.30877	Ube2cbp	ENSMUST00000034986	GO:0000151(ubiquitin ligase complex);GO:0000209(protein polyubiquitination);GO:0005634(nucleus);GO:0005737(cytoplasm);GO:0005829(cytosol);GO:0006513(protein monoubiquitination);GO:0016567(protein ubiquitination);GO:0016740(transferase activity);GO:0030332(cyclin binding);GO:0031624(ubiquitin conjugating enzyme binding);GO:0043161(proteasome-mediated ubiquitin-dependent protein catabolic process);…	NA	K20803	EC:2.3.2.26	ubiquitin-conjugating enzyme E2C binding protein [Source:MGI Symbol;Acc:MGI:1917598]	protein_coding	2.94914	2.09598	2.07555	1.16597	1.44035	2.13762	1.501		0.585924	0.034146	0.175771	up	no
MSTRG.26694	Fcgrt	ENSMUST00000003512;ENSMUST00000210642;ENSMUST00000209830;ENSMUST00000211085	GO:0002476(antigen processing and presentation of endogenous peptide antigen via MHC class Ib);GO:0005615(extracellular space);GO:0005768(endosome);GO:0005886(plasma membrane);GO:0009897(external side of plasma membrane);GO:0010008(endosome membrane);GO:0016020(membrane);GO:0016021(integral component of membrane);GO:0019864(IgG binding);GO:0030881(beta-2-microglobulin binding);GO:0030881(beta-2-m…	NA	NA	NA	Fc receptor, IgG, alpha chain transporter [Source:MGI Symbol;Acc:MGI:103017]	protein_coding	6.202	6.47683	6.04816	4.68059	3.79128	4.00558	1.50087		0.585797	0.00275853	0.0278121	up	no
ENSMUSG00000055866	Per2	ENSMUST00000069620	GO:0000122(negative regulation of transcription by RNA polymerase II);GO:0005515(protein binding);GO:0005634(nucleus);GO:0007623(circadian rhythm);GO:0045892(negative regulation of transcription, DNA-templated)	04710(Circadian rhythm);04713(Circadian entrainment);05202(Transcriptional misregulation in cancer);05221(Acute myeloid leukemia)	K02633	NA	period circadian clock 2 [Source:MGI Symbol;Acc:MGI:1195265]	protein_coding	1.11394	1.39604	1.137	0.870116	0.809861	0.750547	1.50049		0.585437	0.00847125	0.0642952	up	no
MSTRG.19372	Dennd4b	ENSMUST00000129564;ENSMUST00000098914;ENSMUST00000138376	GO:0005085(guanyl-nucleotide exchange factor activity);GO:0005515(protein binding);GO:0005654(nucleoplasm);GO:0005794(Golgi apparatus);GO:0017112(Rab guanyl-nucleotide exchange factor activity);GO:0032483(regulation of Rab protein signal transduction);GO:0032483(regulation of Rab protein signal transduction)	NA	K20163	NA	DENN/MADD domain containing 4B [Source:MGI Symbol;Acc:MGI:2446201]	protein_coding	3.5422	3.59384	3.75178	2.33253	2.59503	2.33324	1.49954		0.584516	0.00122009	0.0148512	up	no
MSTRG.7859	Gm266	ENSMUST00000010673	GO:0000166(nucleotide binding);GO:0003924(GTPase activity);GO:0005525(GTP binding);GO:0005886(plasma membrane);GO:0007165(signal transduction);GO:0016020(membrane);GO:0019003(GDP binding);GO:0030336(negative regulation of cell migration);GO:0032486(Rap protein signal transduction)	NA	NA	NA	predicted gene 266 [Source:MGI Symbol;Acc:MGI:2685112]	protein_coding	2.37113	3.14657	2.72914	1.72013	2.12306	1.66114	1.49825		0.583278	0.0180487	0.111159	up	no
MSTRG.28405	Eif4ebp1	ENSMUST00000033880	GO:0000082(G1/S transition of mitotic cell cycle);GO:0002192(IRES-dependent translational initiation of linear mRNA);GO:0002931(response to ischemia);GO:0005515(protein binding);GO:0005634(nucleus);GO:0005737(cytoplasm);GO:0005829(cytosol);GO:0006417(regulation of translation);GO:0006446(regulation of translational initiation);GO:0008190(eukaryotic initiation factor 4E binding);GO:0008286(insulin…	01521(EGFR tyrosine kinase inhibitor resistance);03013(RNA transport);04012(ErbB signaling pathway);04066(HIF-1 signaling pathway);04150(mTOR signaling pathway);04151(PI3K-Akt signaling pathway);04152(AMPK signaling pathway);04211(Longevity regulating pathway);04218(Cellular senescence);04910(Insulin signaling pathway);05163(Human cytomegalovirus infection);05165(Human papillomavirus infection);0…	K07205	NA	eukaryotic translation initiation factor 4E binding protein 1 [Source:MGI Symbol;Acc:MGI:103267]	protein_coding	22.6004	22.0579	22.4344	15.6794	14.3125	14.8022	1.4978		0.582848	3.87653e-05	0.000890454	up	no
MSTRG.25056	Ino80b	ENSMUST00000032109;ENSMUST00000113935	GO:0005515(protein binding);GO:0005634(nucleus);GO:0005654(nucleoplasm);GO:0005730(nucleolus);GO:0006281(DNA repair);GO:0006310(DNA recombination);GO:0006338(chromatin remodeling);GO:0006974(cellular response to DNA damage stimulus);GO:0008150(biological_process);GO:0031011(Ino80 complex);GO:0046872(metal ion binding);GO:0046872(metal ion binding)	NA	NA	NA	INO80 complex subunit B [Source:MGI Symbol;Acc:MGI:1917270]	protein_coding	2.84027	3.18786	2.04485	1.78637	1.89073	1.71491	1.49721		0.582278	0.0179914	0.110845	up	no
MSTRG.12636	Zfp654	ENSMUST00000052588;ENSMUST00000207826	GO:0001228(DNA-binding transcription activator activity, RNA polymerase II-specific);GO:0003676(nucleic acid binding);GO:0003677(DNA binding);GO:0005634(nucleus);GO:0006357(regulation of transcription by RNA polymerase II);GO:0045944(positive regulation of transcription by RNA polymerase II);GO:0046872(metal ion binding);GO:0046872(metal ion binding)	NA	NA	NA	zinc finger protein 654 [Source:MGI Symbol;Acc:MGI:1919270]	protein_coding	3.52627	4.04022	4.33103	2.83216	2.38964	2.72516	1.49712		0.582187	0.00113235	0.0139528	up	no
MSTRG.11952	Nlrc3	ENSMUST00000180200;ENSMUST00000229884;ENSMUST00000177551	GO:0000166(nucleotide binding);GO:0003674(molecular_function);GO:0005515(protein binding);GO:0005524(ATP binding);GO:0005737(cytoplasm);GO:0005829(cytosol);GO:0007249(I-kappaB kinase/NF-kappaB signaling);GO:0014067(negative regulation of phosphatidylinositol 3-kinase signaling);GO:0031396(regulation of protein ubiquitination);GO:0032088(negative regulation of NF-kappaB transcription factor activi…	NA	NA	NA	NLR family, CARD domain containing 3 [Source:MGI Symbol;Acc:MGI:2444070]	protein_coding	0.87642	0.784988	0.758668	0.552177	0.553908	0.511195	1.49639		0.581483	0.0105392	0.0757339	up	no
MSTRG.15863	Scd1	ENSMUST00000041331;ENSMUST00000235741	GO:0004768(stearoyl-CoA 9-desaturase activity);GO:0005506(iron ion binding);GO:0005730(nucleolus);GO:0005783(endoplasmic reticulum);GO:0005789(endoplasmic reticulum membrane);GO:0006629(lipid metabolic process);GO:0006631(fatty acid metabolic process);GO:0006633(fatty acid biosynthetic process);GO:0006636(unsaturated fatty acid biosynthetic process);GO:0006641(triglyceride metabolic process);GO:0…	01040(Biosynthesis of unsaturated fatty acids);03320(PPAR signaling pathway);04152(AMPK signaling pathway);04152(AMPK signaling pathway)	K00507	EC:1.14.19.1	stearoyl-Coenzyme A desaturase 1 [Source:MGI Symbol;Acc:MGI:98239]	protein_coding	35.6524	38.5778	33.3921	22.3922	24.8284	24.7017	1.49637		0.581466	5.49084e-05	0.0011897	up	no
MSTRG.27250	Tsku	ENSMUST00000179780;ENSMUST00000164726;ENSMUST00000206414;ENSMUST00000165257;ENSMUST00000094161;ENSMUST00000167405;ENSMUST00000165901	GO:0005515(protein binding);GO:0005576(extracellular region);GO:0005615(extracellular space);GO:0010468(regulation of gene expression);GO:0021540(corpus callosum morphogenesis);GO:0021670(lateral ventricle development);GO:0021960(anterior commissure morphogenesis);GO:0030178(negative regulation of Wnt signaling pathway);GO:0031012(extracellular matrix);GO:0043010(camera-type eye development);GO:0…	NA	K08130	NA	tsukushi, small leucine rich proteoglycan [Source:MGI Symbol;Acc:MGI:2443855]	protein_coding	9.82409	10.9727	9.43201	10.3731	5.22456	4.60473	1.4963		0.581396	0.012799	0.0867724	up	no
MSTRG.26150	Dact3	ENSMUST00000108493	GO:0005080(protein kinase C binding);GO:0005515(protein binding);GO:0005737(cytoplasm);GO:0008013(beta-catenin binding);GO:0010719(negative regulation of epithelial to mesenchymal transition);GO:0016055(Wnt signaling pathway);GO:0030111(regulation of Wnt signaling pathway);GO:0030178(negative regulation of Wnt signaling pathway);GO:0030308(negative regulation of cell growth);GO:0042802(identical …	NA	K22154	NA	dishevelled-binding antagonist of beta-catenin 3 [Source:MGI Symbol;Acc:MGI:3654828]	protein_coding	1.57814	1.39141	1.56225	1.07306	1.08145	0.875836	1.49547		0.580602	0.0124901	0.0851828	up	no
MSTRG.27260	Wnt11	ENSMUST00000167303;ENSMUST00000165122;ENSMUST00000067495	GO:0001649(osteoblast differentiation);GO:0001822(kidney development);GO:0001837(epithelial to mesenchymal transition);GO:0003138(primary heart field specification);GO:0003139(secondary heart field specification);GO:0003151(outflow tract morphogenesis);GO:0003281(ventricular septum development);GO:0003283(atrial septum development);GO:0003402(planar cell polarity pathway involved in axis elongati…	04150(mTOR signaling pathway);04310(Wnt signaling pathway);04390(Hippo signaling pathway);04550(Signaling pathways regulating pluripotency of stem cells);04916(Melanogenesis);04934(Cushing syndrome);05165(Human papillomavirus infection);05200(Pathways in cancer);05205(Proteoglycans in cancer);05217(Basal cell carcinoma);05224(Breast cancer);05225(Hepatocellular carcinoma);05226(Gastric cancer);05…	NA	NA	wingless-type MMTV integration site family, member 11 [Source:MGI Symbol;Acc:MGI:101948]	protein_coding	2.12649	2.56236	2.08839	1.58358	1.40879	1.54228	1.49454		0.579704	0.00562101	0.0477071	up	no
MSTRG.12249	Dnajb11	ENSMUST00000178320;ENSMUST00000004574;ENSMUST00000166487;ENSMUST00000133013	GO:0005102(signaling receptor binding);GO:0005515(protein binding);GO:0005615(extracellular space);GO:0005634(nucleus);GO:0005737(cytoplasm);GO:0005783(endoplasmic reticulum);GO:0005788(endoplasmic reticulum lumen);GO:0006457(protein folding);GO:0016556(mRNA modification);GO:0032781(positive regulation of ATPase activity);GO:0034663(endoplasmic reticulum chaperone complex);GO:0050768(negative reg…	04141(Protein processing in endoplasmic reticulum);04141(Protein processing in endoplasmic reticulum)	K09517	NA	DnaJ heat shock protein family (Hsp40) member B11 [Source:MGI Symbol;Acc:MGI:1915088]	protein_coding	7.57383	7.54852	8.61339	4.00903	8.6459	3.22865	1.49436		0.579525	0.0250354	0.141035	up	no
MSTRG.18479	Gm14410	ENSMUST00000108964;ENSMUST00000133301	GO:0003674(molecular_function);GO:0003676(nucleic acid binding);GO:0005575(cellular_component);GO:0006355(regulation of transcription, DNA-templated);GO:0008150(biological_process);GO:0046872(metal ion binding);GO:0046872(metal ion binding)	NA	NA	NA	predicted gene 14410 [Source:MGI Symbol;Acc:MGI:3709158]	protein_coding	1.81433	1.87524	2.40223	1.83148	0.85612	1.39319	1.49279		0.578015	0.0376963	0.18908	up	no
MSTRG.8243	Ripor2	ENSMUST00000058009;ENSMUST00000038477;ENSMUST00000091694;ENSMUST00000110383;ENSMUST00000110384;ENSMUST00000238974	GO:0005515(protein binding);GO:0005737(cytoplasm);GO:0005856(cytoskeleton);GO:0005886(plasma membrane);GO:0006935(chemotaxis);GO:0007155(cell adhesion);GO:0007162(negative regulation of cell adhesion);GO:0007517(muscle organ development);GO:0007605(sensory perception of sound);GO:0009968(negative regulation of signal transduction);GO:0016020(membrane);GO:0016324(apical plasma membrane);GO:0030154…	NA	NA	NA	RHO family interacting cell polarization regulator 2 [Source:MGI Symbol;Acc:MGI:2444879]	protein_coding	1.61586	1.44692	1.54327	1.09375	1.00892	0.986798	1.49089		0.576173	0.00172401	0.0192796	up	no
MSTRG.17513	Thbs1	ENSMUST00000039559	GO:0000187(activation of MAPK activity);GO:0001786(phosphatidylserine binding);GO:0001937(negative regulation of endothelial cell proliferation);GO:0001953(negative regulation of cell-matrix adhesion);GO:0001968(fibronectin binding);GO:0002040(sprouting angiogenesis);GO:0002544(chronic inflammatory response);GO:0002581(negative regulation of antigen processing and presentation of peptide or polys…	04015(Rap1 signaling pathway);04115(p53 signaling pathway);04145(Phagosome);04151(PI3K-Akt signaling pathway);04350(TGF-beta signaling pathway);04510(Focal adhesion);04512(ECM-receptor interaction);05144(Malaria);05165(Human papillomavirus infection);05205(Proteoglycans in cancer);05206(MicroRNAs in cancer);05219(Bladder cancer)	K16857	NA	thrombospondin 1 [Source:MGI Symbol;Acc:MGI:98737]	protein_coding	550.479	547.038	517.74	375.12	346.555	362.146	1.49033		0.575637	7.34422e-05	0.00151481	up	no
MSTRG.57	Lancl3	ENSMUST00000069763	GO:0003674(molecular_function);GO:0003824(catalytic activity);GO:0005886(plasma membrane)	NA	NA	NA	LanC lantibiotic synthetase component C-like 3 (bacterial) [Source:MGI Symbol;Acc:MGI:2443335]	protein_coding	3.4483	3.6482	3.11609	2.12017	2.46967	2.26589	1.48964		0.574966	0.00311898	0.0305242	up	no
MSTRG.7245	Sec23a	ENSMUST00000021375;ENSMUST00000165134	GO:0000139(Golgi membrane);GO:0005096(GTPase activator activity);GO:0005515(protein binding);GO:0005737(cytoplasm);GO:0005783(endoplasmic reticulum);GO:0005789(endoplasmic reticulum membrane);GO:0005829(cytosol);GO:0006886(intracellular protein transport);GO:0006888(endoplasmic reticulum to Golgi vesicle-mediated transport);GO:0008270(zinc ion binding);GO:0012507(ER to Golgi transport vesicle mem…	04141(Protein processing in endoplasmic reticulum);04141(Protein processing in endoplasmic reticulum)	K14006	NA	SEC23 homolog A, COPII coat complex component [Source:MGI Symbol;Acc:MGI:1349635]	protein_coding	29.2636	28.8701	29.7166	20.0542	21.0562	17.8872	1.48905		0.57439	5.99152e-05	0.0012767	up	no
MSTRG.9666	Thoc7	ENSMUST00000225325;ENSMUST00000225891;ENSMUST00000065865	GO:0000346(transcription export complex);GO:0000347(THO complex);GO:0000445(THO complex part of transcription export complex);GO:0000784(nuclear chromosome, telomeric region);GO:0003723(RNA binding);GO:0005515(protein binding);GO:0005634(nucleus);GO:0005737(cytoplasm);GO:0005829(cytosol);GO:0006397(mRNA processing);GO:0006406(mRNA export from nucleus);GO:0008380(RNA splicing);GO:0016607(nuclear s…	03013(RNA transport);03013(RNA transport)	K13176	NA	THO complex 7 [Source:MGI Symbol;Acc:MGI:1913481]	protein_coding	2.22455	3.75372	1.99507	1.43384	2.01376	1.90826	1.48871		0.574063	0.0130348	0.0877766	up	no
MSTRG.22580	Haus3;Poln	ENSMUST00000060049;ENSMUST00000202638;ENSMUST00000202541;ENSMUST00000042954;ENSMUST00000202409;ENSMUST00000202042	GO:0003674(molecular_function);GO:0005654(nucleoplasm);GO:0005737(cytoplasm);GO:0005739(mitochondrion);GO:0005813(centrosome);GO:0005815(microtubule organizing center);GO:0005819(spindle);GO:0005856(cytoskeleton);GO:0005874(microtubule);GO:0007049(cell cycle);GO:0007098(centrosome cycle);GO:0015630(microtubule cytoskeleton);GO:0045171(intercellular bridge);GO:0051225(spindle assembly);GO:0051301(…	03460(Fanconi anemia pathway);03460(Fanconi anemia pathway)	K16586;K16618	EC:2.7.7.7	HAUS augmin-like complex, subunit 3 [Source:MGI Symbol;Acc:MGI:2387633];DNA polymerase N [Source:MGI Symbol;Acc:MGI:2675617]	protein_coding	1.28157	1.2785	0.697609	0.652423	0.904286	0.631798	1.48854		0.573896	0.0237776	0.135817	up	no
MSTRG.15538	Prune2	ENSMUST00000087689;ENSMUST00000223920;ENSMUST00000225351	GO:0004309(exopolyphosphatase activity);GO:0005737(cytoplasm);GO:0006798(polyphosphate catabolic process);GO:0006915(apoptotic process);GO:0016462(pyrophosphatase activity);GO:0016462(pyrophosphatase activity)	NA	K18449	NA	prune homolog 2 [Source:MGI Symbol;Acc:MGI:1925004]	protein_coding	3.0601	2.4824	2.57694	1.87272	1.90032	1.68392	1.48791		0.573284	0.000252795	0.00420013	up	no
MSTRG.2762	Kif26b	ENSMUST00000161017;ENSMUST00000160789	GO:0000166(nucleotide binding);GO:0003774(motor activity);GO:0003777(microtubule motor activity);GO:0005515(protein binding);GO:0005524(ATP binding);GO:0005737(cytoplasm);GO:0005856(cytoskeleton);GO:0005871(kinesin complex);GO:0005874(microtubule);GO:0007018(microtubule-based movement);GO:0007275(multicellular organism development);GO:0008017(microtubule binding);GO:0008574(ATP-dependent microtub…	NA	K10404	NA	kinesin family member 26B [Source:MGI Symbol;Acc:MGI:2447076]	protein_coding	3.90957	4.13548	3.7921	2.65794	2.7232	2.57552	1.4877		0.573088	0.000118471	0.00225281	up	no
MSTRG.18090	Ggt7	ENSMUST00000029131;ENSMUST00000147601;ENSMUST00000176117	GO:0000048(peptidyltransferase activity);GO:0005886(plasma membrane);GO:0006412(translation);GO:0006508(proteolysis);GO:0006749(glutathione metabolic process);GO:0006750(glutathione biosynthetic process);GO:0006751(glutathione catabolic process);GO:0016020(membrane);GO:0016021(integral component of membrane);GO:0016740(transferase activity);GO:0016746(transferase activity, transferring acyl group…	00430(Taurine and hypotaurine metabolism);00480(Glutathione metabolism);00480(Glutathione metabolism)	K00681	3.4.19.13;EC:2.3.2.2	gamma-glutamyltransferase 7 [Source:MGI Symbol;Acc:MGI:1913385]	protein_coding	1.77745	1.65361	1.84936	1.19886	1.07479	1.28091	1.48553		0.570981	0.0129521	0.087383	up	no
MSTRG.1664	Ptprn	ENSMUST00000027404;ENSMUST00000185849;ENSMUST00000189769;ENSMUST00000186178	GO:0000302(response to reactive oxygen species);GO:0004725(protein tyrosine phosphatase activity);GO:0005623(cell);GO:0005634(nucleus);GO:0005768(endosome);GO:0005794(Golgi apparatus);GO:0005886(plasma membrane);GO:0006470(protein dephosphorylation);GO:0008134(transcription factor binding);GO:0009749(response to glucose);GO:0016020(membrane);GO:0016021(integral component of membrane);GO:0016311(d…	04940(Type I diabetes mellitus);04940(Type I diabetes mellitus)	K07817	EC:3.1.3.48	protein tyrosine phosphatase, receptor type, N [Source:MGI Symbol;Acc:MGI:102765]	protein_coding	36.1606	35.5998	36.0815	24.7717	24.0367	23.8511	1.48421		0.569695	4.22948e-05	0.000962686	up	no
MSTRG.24260	Hmgb1	ENSMUST00000110505;ENSMUST00000085546;ENSMUST00000138553;ENSMUST00000202133;ENSMUST00000093196;ENSMUST00000125605;ENSMUST00000139443	GO:0000400(four-way junction DNA binding);GO:0000401(open form four-way junction DNA binding);GO:0000402(crossed form four-way junction DNA binding);GO:0000405(bubble DNA binding);GO:0000790(nuclear chromatin);GO:0001654(eye development);GO:0001773(myeloid dendritic cell activation);GO:0001786(phosphatidylserine binding);GO:0001934(positive regulation of protein phosphorylation);GO:0001935(endoth…	03410(Base excision repair);04140(Autophagy - animal);04217(Necroptosis);04217(Necroptosis)	K10802	NA	high mobility group box 1 [Source:MGI Symbol;Acc:MGI:96113]	protein_coding	5.81558	5.55057	5.62058	4.28538	5.2501	1.91028	1.48411		0.569594	0.0194487	0.117437	up	no
MSTRG.25444	Oxtr	ENSMUST00000053306;ENSMUST00000204027	GO:0001967(suckling behavior);GO:0001975(response to amphetamine);GO:0001992(regulation of systemic arterial blood pressure by vasopressin);GO:0004930(G protein-coupled receptor activity);GO:0004990(oxytocin receptor activity);GO:0005000(vasopressin receptor activity);GO:0005623(cell);GO:0005886(plasma membrane);GO:0005887(integral component of plasma membrane);GO:0005902(microvillus);GO:0005913(…	04020(Calcium signaling pathway);04024(cAMP signaling pathway);04080(Neuroactive ligand-receptor interaction);04921(Oxytocin signaling pathway);04921(Oxytocin signaling pathway)	K04229	NA	oxytocin receptor [Source:MGI Symbol;Acc:MGI:109147]	protein_coding	3.77825	3.97169	2.45265	2.48797	2.96624	1.42188	1.48378		0.569276	0.0237288	0.135711	up	no
MSTRG.13009	Phf10	ENSMUST00000024657	GO:0005654(nucleoplasm);GO:0046872(metal ion binding);GO:0071564(npBAF complex)	05225(Hepatocellular carcinoma)	K22197	NA	PHD finger protein 10 [Source:MGI Symbol;Acc:MGI:1919307]	protein_coding	5.45714	6.02506	5.11563	3.67359	3.6437	3.876	1.48284		0.568361	0.000321072	0.00508874	up	no
MSTRG.21638	Dhdds	ENSMUST00000012262;ENSMUST00000105887;ENSMUST00000144668;ENSMUST00000105886;ENSMUST00000105885;ENSMUST00000105889;ENSMUST00000130464	GO:0002094(polyprenyltransferase activity);GO:0005783(endoplasmic reticulum);GO:0005789(endoplasmic reticulum membrane);GO:0006486(protein glycosylation);GO:0006489(dolichyl diphosphate biosynthetic process);GO:0006629(lipid metabolic process);GO:0016020(membrane);GO:0016094(polyprenol biosynthetic process);GO:0016740(transferase activity);GO:0016765(transferase activity, transferring alkyl or ar…	00900(Terpenoid backbone biosynthesis);00900(Terpenoid backbone biosynthesis)	K11778	EC:2.5.1.87	dehydrodolichyl diphosphate synthase [Source:MGI Symbol;Acc:MGI:1914672]	protein_coding	7.96288	6.20347	5.60821	4.0504	3.7147	5.57435	1.48241		0.567947	0.00577099	0.0485684	up	no
MSTRG.18203	Jph2	ENSMUST00000017961;ENSMUST00000109425	GO:0001786(phosphatidylserine binding);GO:0003677(DNA binding);GO:0005515(protein binding);GO:0005546(phosphatidylinositol-4,5-bisphosphate binding);GO:0005547(phosphatidylinositol-3,4,5-trisphosphate binding);GO:0005623(cell);GO:0005634(nucleus);GO:0005783(endoplasmic reticulum);GO:0005789(endoplasmic reticulum membrane);GO:0005886(plasma membrane);GO:0007204(positive regulation of cytosolic cal…	NA	K19530	NA	junctophilin 2 [Source:MGI Symbol;Acc:MGI:1891496]	protein_coding	2.98693	2.72732	2.87071	2.70346	1.84195	1.25313	1.48054		0.566121	0.0195743	0.117858	up	no
MSTRG.19316	Thbs3	ENSMUST00000029682;ENSMUST00000142051;ENSMUST00000119084	GO:0003417(growth plate cartilage development);GO:0005509(calcium ion binding);GO:0005576(extracellular region);GO:0007155(cell adhesion);GO:0008201(heparin binding);GO:0043931(ossification involved in bone maturation);GO:0048471(perinuclear region of cytoplasm);GO:0060346(bone trabecula formation);GO:0062023(collagen-containing extracellular matrix);GO:0062023(collagen-containing extracellular m…	04145(Phagosome);04151(PI3K-Akt signaling pathway);04510(Focal adhesion);04512(ECM-receptor interaction);05144(Malaria);05165(Human papillomavirus infection);05165(Human papillomavirus infection)	NA	NA	thrombospondin 3 [Source:MGI Symbol;Acc:MGI:98739]	protein_coding	0.694235	0.765437	0.615792	0.48341	0.458761	0.461132	1.47898		0.564607	0.0181915	0.111772	up	no
MSTRG.10846	Rad1	ENSMUST00000022856;ENSMUST00000169519;ENSMUST00000100775	GO:0000077(DNA damage checkpoint);GO:0004518(nuclease activity);GO:0004527(exonuclease activity);GO:0005634(nucleus);GO:0005654(nucleoplasm);GO:0005694(chromosome);GO:0006281(DNA repair);GO:0006974(cellular response to DNA damage stimulus);GO:0008408(3'-5' exonuclease activity);GO:0008853(exodeoxyribonuclease III activity);GO:0016787(hydrolase activity);GO:0030896(checkpoint clamp complex);GO:004…	04218(Cellular senescence);04218(Cellular senescence)	K02830	EC:3.1.11.2	RAD1 checkpoint DNA exonuclease [Source:MGI Symbol;Acc:MGI:1316678]	protein_coding	1.31899	1.22216	1.38165	0.894048	0.960993	0.799812	1.4776		0.563252	0.00573114	0.0483233	up	no
MSTRG.13928	Ndufa11	ENSMUST00000002452;ENSMUST00000233832;ENSMUST00000233233	GO:0032981(mitochondrial respiratory chain complex I assembly);GO:0032981(mitochondrial respiratory chain complex I assembly)	NA	NA	NA	NADH:ubiquinone oxidoreductase subunit A11 [Source:MGI Symbol;Acc:MGI:1917125]	protein_coding	16.8887	19.9258	17.1238	13.3223	10.7568	12.4438	1.47683		0.562508	0.00298324	0.0294517	up	no
MSTRG.15260	Cd248	ENSMUST00000070630	GO:0005509(calcium ion binding);GO:0005737(cytoplasm);GO:0005886(plasma membrane);GO:0008284(positive regulation of cell population proliferation);GO:0009897(external side of plasma membrane);GO:0016020(membrane);GO:0016021(integral component of membrane);GO:0016477(cell migration);GO:0030246(carbohydrate binding);GO:0048535(lymph node development);GO:0050840(extracellular matrix binding);GO:0060…	NA	K06706	NA	CD248 antigen, endosialin [Source:MGI Symbol;Acc:MGI:1917695]	protein_coding	5.29727	5.89127	5.05137	3.80189	3.75898	3.43697	1.47664		0.562323	0.00303023	0.0298014	up	no
MSTRG.6015	Naglu	ENSMUST00000001802	GO:0007040(lysosome organization);GO:0021680(cerebellar Purkinje cell layer development);GO:0042474(middle ear morphogenesis);GO:0045475(locomotor rhythm);GO:0046548(retinal rod cell development);GO:0060119(inner ear receptor cell development);GO:0070062(extracellular exosome)	00531(Glycosaminoglycan degradation);04142(Lysosome)	K01205	EC:3.2.1.50	alpha-N-acetylglucosaminidase (Sanfilippo disease IIIB) [Source:MGI Symbol;Acc:MGI:1351641]	protein_coding	7.37986	8.40459	7.07066	3.16607	6.03821	6.27748	1.47626		0.561947	0.0140875	0.0930718	up	no
MSTRG.22625	Htra3	ENSMUST00000114233;ENSMUST00000087629;ENSMUST00000137935;ENSMUST00000129459	GO:0004175(endopeptidase activity);GO:0004252(serine-type endopeptidase activity);GO:0005515(protein binding);GO:0005520(insulin-like growth factor binding);GO:0005576(extracellular region);GO:0006508(proteolysis);GO:0008233(peptidase activity);GO:0008236(serine-type peptidase activity);GO:0016787(hydrolase activity);GO:0030512(negative regulation of transforming growth factor beta receptor signa…	NA	K08785	EC:3.4.21.-	HtrA serine peptidase 3 [Source:MGI Symbol;Acc:MGI:1925808]	protein_coding	2.93723	2.80097	2.81061	2.06627	1.7977	1.92984	1.47551		0.56121	0.00385761	0.0359757	up	no
MSTRG.31285	Epm2aip1	ENSMUST00000060711;ENSMUST00000135807	GO:0005515(protein binding);GO:0005634(nucleus);GO:0005737(cytoplasm);GO:0005783(endoplasmic reticulum);GO:0032868(response to insulin);GO:0042802(identical protein binding);GO:0045725(positive regulation of glycogen biosynthetic process);GO:0098554(cytoplasmic side of endoplasmic reticulum membrane);GO:2000467(positive regulation of glycogen (starch) synthase activity);GO:2000467(positive regula…	NA	NA	NA	EPM2A (laforin) interacting protein 1 [Source:MGI Symbol;Acc:MGI:1925031]	protein_coding	11.7409	11.804	11.5444	7.41919	8.40354	7.97827	1.47428		0.560006	0.000139824	0.00257205	up	no
MSTRG.24106	Amz1	ENSMUST00000120630;ENSMUST00000060918	GO:0005575(cellular_component);GO:0006508(proteolysis);GO:0008233(peptidase activity);GO:0008237(metallopeptidase activity);GO:0016787(hydrolase activity);GO:0046872(metal ion binding);GO:0046872(metal ion binding)	NA	K06974	EC:3.4.-.-	archaelysin family metallopeptidase 1 [Source:MGI Symbol;Acc:MGI:2442258]	protein_coding	0.278418	0.42723	0.422065	0.251058	0.295101	0.218844	1.47413		0.559862	0.0432037	0.207966	up	no
MSTRG.12603	Col8a1	ENSMUST00000089332	GO:0001525(angiogenesis);GO:0005201(extracellular matrix structural constituent);GO:0005515(protein binding);GO:0005576(extracellular region);GO:0005581(collagen trimer);GO:0005604(basement membrane);GO:0005615(extracellular space);GO:0007155(cell adhesion);GO:0010811(positive regulation of cell-substrate adhesion);GO:0030020(extracellular matrix structural constituent conferring tensile strength…	NA	NA	NA	collagen, type VIII, alpha 1 [Source:MGI Symbol;Acc:MGI:88463]	protein_coding	3.28904	3.27782	3.03583	2.08631	2.12228	2.31103	1.47289		0.558652	0.00118045	0.0144466	up	no
MSTRG.20642	Fbxo10	ENSMUST00000052236;ENSMUST00000140008	GO:0004842(ubiquitin-protein transferase activity);GO:0005515(protein binding);GO:0005737(cytoplasm);GO:0006511(ubiquitin-dependent protein catabolic process);GO:0006915(apoptotic process);GO:0016567(protein ubiquitination);GO:0042981(regulation of apoptotic process);GO:0042981(regulation of apoptotic process)	NA	K10296	NA	F-box protein 10 [Source:MGI Symbol;Acc:MGI:2686937]	protein_coding	3.67269	3.89756	3.72518	2.64584	2.32115	2.702	1.47287		0.55863	0.00250864	0.0258862	up	no
ENSMUSG00000025658	Cnksr2	ENSMUST00000026750;ENSMUST00000112513	GO:0005515(protein binding);GO:0005737(cytoplasm);GO:0005886(plasma membrane);GO:0009966(regulation of signal transduction);GO:0014069(postsynaptic density);GO:0016020(membrane);GO:0019901(protein kinase binding);GO:0035556(intracellular signal transduction);GO:0042802(identical protein binding);GO:0043005(neuron projection);GO:0043025(neuronal cell body);GO:0045211(postsynaptic membrane);GO:0098…	NA	K17536	NA	connector enhancer of kinase suppressor of Ras 2 [Source:MGI Symbol;Acc:MGI:2661175]	protein_coding	0.286516	0.258236	0.303084	0.209509	0.1976	0.168659	1.47253		0.558297	0.0290105	0.156954	up	no
MSTRG.30643	Car12	ENSMUST00000071889;ENSMUST00000085420;ENSMUST00000134829	GO:0004089(carbonate dehydratase activity);GO:0008270(zinc ion binding);GO:0016020(membrane);GO:0016021(integral component of membrane);GO:0046872(metal ion binding);GO:0055064(chloride ion homeostasis);GO:0055064(chloride ion homeostasis)	00910(Nitrogen metabolism);00910(Nitrogen metabolism)	K01672	EC:4.2.1.1	carbonic anhydrase 12 [Source:MGI Symbol;Acc:MGI:1923709]	protein_coding	2.39233	2.89576	2.05482	1.81942	1.5251	1.64332	1.47216		0.557937	0.00444269	0.0399045	up	no
MSTRG.6555	Ptrhd1	ENSMUST00000179139	GO:0003674(molecular_function);GO:0004045(aminoacyl-tRNA hydrolase activity);GO:0008150(biological_process);GO:0016787(hydrolase activity)	NA	NA	NA	peptidyl-tRNA hydrolase domain containing 1 [Source:MGI Symbol;Acc:MGI:1916959]	protein_coding	1.50861	1.66857	1.45501	1.07255	1.0403	1.03398	1.47202		0.557797	0.0130316	0.0877766	up	no
MSTRG.20351	Ccne2	ENSMUST00000108324;ENSMUST00000029866;ENSMUST00000170901	GO:0000079(regulation of cyclin-dependent protein serine/threonine kinase activity);GO:0000082(G1/S transition of mitotic cell cycle);GO:0000307(cyclin-dependent protein kinase holoenzyme complex);GO:0000723(telomere maintenance);GO:0004672(protein kinase activity);GO:0005634(nucleus);GO:0005737(cytoplasm);GO:0005813(centrosome);GO:0006270(DNA replication initiation);GO:0006468(protein phosphoryl…	04110(Cell cycle);04114(Oocyte meiosis);04115(p53 signaling pathway);04151(PI3K-Akt signaling pathway);04218(Cellular senescence);04934(Cushing syndrome);05161(Hepatitis B);05162(Measles);05165(Human papillomavirus infection);05166(Human T-cell leukemia virus 1 infection);05169(Epstein-Barr virus infection);05200(Pathways in cancer);05203(Viral carcinogenesis);05206(MicroRNAs in cancer);05215(Pro…	K06626	NA	cyclin E2 [Source:MGI Symbol;Acc:MGI:1329034]	protein_coding	5.39182	5.75978	6.38412	3.59641	4.0075	4.32672	1.46981		0.555626	0.000861694	0.0111673	up	no
MSTRG.31100	Nudt16	ENSMUST00000035179;ENSMUST00000185533;ENSMUST00000186925	GO:0000166(nucleotide binding);GO:0000287(magnesium ion binding);GO:0003723(RNA binding);GO:0003729(mRNA binding);GO:0005525(GTP binding);GO:0005634(nucleus);GO:0005654(nucleoplasm);GO:0005730(nucleolus);GO:0005737(cytoplasm);GO:0006382(adenosine to inosine editing);GO:0006402(mRNA catabolic process);GO:0006508(proteolysis);GO:0008235(metalloexopeptidase activity);GO:0008284(positive regulation o…	00230(Purine metabolism);03018(RNA degradation);03018(RNA degradation)	K16855	3.6.1.64;EC:3.6.1.62	nudix (nucleoside diphosphate linked moiety X)-type motif 16 [Source:MGI Symbol;Acc:MGI:1922936]	protein_coding	1.83309	1.62056	1.49532	1.12343	0.934378	1.31114	1.469		0.554833	0.0220267	0.128586	up	no
MSTRG.28487	Msr1	ENSMUST00000170091;ENSMUST00000210525;ENSMUST00000026021	GO:0001540(amyloid-beta binding);GO:0005044(scavenger receptor activity);GO:0005581(collagen trimer);GO:0005829(cytosol);GO:0005886(plasma membrane);GO:0006897(endocytosis);GO:0006898(receptor-mediated endocytosis);GO:0006911(phagocytosis, engulfment);GO:0010629(negative regulation of gene expression);GO:0010744(positive regulation of macrophage derived foam cell differentiation);GO:0010886(posit…	04145(Phagosome);04145(Phagosome)	K06558	NA	macrophage scavenger receptor 1 [Source:MGI Symbol;Acc:MGI:98257]	protein_coding	0.504821	0.484909	0.467816	0.326834	0.350402	0.315086	1.46882		0.55466	0.0212943	0.125367	up	no
ENSMUSG00000025255	Zfhx4	ENSMUST00000026284;ENSMUST00000176175;ENSMUST00000175866;ENSMUST00000176383	GO:0003676(nucleic acid binding);GO:0003677(DNA binding);GO:0005634(nucleus);GO:0006355(regulation of transcription, DNA-templated);GO:0008270(zinc ion binding);GO:0043565(sequence-specific DNA binding);GO:0046872(metal ion binding);GO:0046872(metal ion binding)	NA	K09380	NA	zinc finger homeodomain 4 [Source:MGI Symbol;Acc:MGI:2137668]	protein_coding	0.186919	0.162382	0.215076	0.11431	0.128125	0.142177	1.46739		0.553256	0.0286171	0.155386	up	no
MSTRG.21139	Gpx7	ENSMUST00000030332;ENSMUST00000184609	GO:0004096(catalase activity);GO:0004601(peroxidase activity);GO:0004602(glutathione peroxidase activity);GO:0005576(extracellular region);GO:0005783(endoplasmic reticulum);GO:0006979(response to oxidative stress);GO:0016491(oxidoreductase activity);GO:0055114(oxidation-reduction process);GO:0098869(cellular oxidant detoxification);GO:0098869(cellular oxidant detoxification)	NA	NA	NA	glutathione peroxidase 7 [Source:MGI Symbol;Acc:MGI:1914555]	protein_coding	4.63858	4.69613	5.16336	4.54627	2.2776	3.05675	1.46732		0.553188	0.0331242	0.172182	up	no
MSTRG.16057	Nanos1	ENSMUST00000088237	GO:0001558(regulation of cell growth);GO:0001894(tissue homeostasis);GO:0003674(molecular_function);GO:0003723(RNA binding);GO:0005737(cytoplasm);GO:0006417(regulation of translation);GO:0008270(zinc ion binding);GO:0010608(posttranscriptional regulation of gene expression);GO:0010631(epithelial cell migration);GO:0016477(cell migration);GO:0017148(negative regulation of translation);GO:0030371(t…	NA	K18741	NA	nanos C2HC-type zinc finger 1 [Source:MGI Symbol;Acc:MGI:2669254]	protein_coding	2.6968	2.55859	2.49498	1.8501	1.43418	1.99792	1.46726		0.553126	0.00834058	0.0636292	up	no
MSTRG.17294	Mdk	ENSMUST00000069423;ENSMUST00000090602;ENSMUST00000111309;ENSMUST00000028672	GO:0001662(behavioral fear response);GO:0002232(leukocyte chemotaxis involved in inflammatory response);GO:0002286(T cell activation involved in immune response);GO:0002690(positive regulation of leukocyte chemotaxis);GO:0005515(protein binding);GO:0005576(extracellular region);GO:0005737(cytoplasm);GO:0007010(cytoskeleton organization);GO:0007162(negative regulation of cell adhesion);GO:0007165(…	NA	K06828	NA	midkine [Source:MGI Symbol;Acc:MGI:96949]	protein_coding	14.0563	18.2184	13.8549	11.1279	9.93502	10.4002	1.46615		0.55203	0.00389992	0.0362391	up	no
ENSMUSG00000009628	Tex15	ENSMUST00000124496;ENSMUST00000009772;ENSMUST00000149399	GO:0003674(molecular_function);GO:0005575(cellular_component);GO:0005634(nucleus);GO:0005737(cytoplasm);GO:0006281(DNA repair);GO:0006974(cellular response to DNA damage stimulus);GO:0007129(synapsis);GO:0007130(synaptonemal complex assembly);GO:0007140(male meiotic nuclear division);GO:0007283(spermatogenesis);GO:0009566(fertilization);GO:0010569(regulation of double-strand break repair via homo…	NA	NA	NA	testis expressed gene 15 [Source:MGI Symbol;Acc:MGI:1934816]	protein_coding	0.528398	0.346858	0.508297	0.279497	0.233086	0.431583	1.46537		0.551266	0.049569	0.228187	up	no
MSTRG.2726	Catspere2	ENSMUST00000094273;ENSMUST00000238506;ENSMUST00000239155	GO:0003674(molecular_function);GO:0008150(biological_process);GO:0036128(CatSper complex);GO:0036128(CatSper complex)	NA	NA	NA	cation channel sperm associated auxiliary subunit epsilon 2 [Source:MGI Symbol;Acc:MGI:5589632]	protein_coding	0.444415	0.547118	0.335328	0.289468	0.294966	0.321814	1.46413		0.55004	0.0435059	0.208863	up	no
MSTRG.22628	Afap1	ENSMUST00000064571;ENSMUST00000212374;ENSMUST00000141824	GO:0003779(actin binding);GO:0005737(cytoplasm);GO:0005829(cytosol);GO:0005856(cytoskeleton);GO:0005884(actin filament);GO:0005925(focal adhesion);GO:0009966(regulation of signal transduction);GO:0015629(actin cytoskeleton);GO:0017124(SH3 domain binding);GO:0042169(SH2 domain binding);GO:0051493(regulation of cytoskeleton organization);GO:0051493(regulation of cytoskeleton organization)	NA	K18616	NA	actin filament associated protein 1 [Source:MGI Symbol;Acc:MGI:1917542]	protein_coding	19.1413	19.6476	19.187	13.4343	13.2912	12.9215	1.46231		0.548245	0.00010284	0.00199988	up	no
MSTRG.4356	Arhgef25	ENSMUST00000218654;ENSMUST00000219245;ENSMUST00000222006;ENSMUST00000019611;ENSMUST00000167353	GO:0005085(guanyl-nucleotide exchange factor activity);GO:0005089(Rho guanyl-nucleotide exchange factor activity);GO:0035023(regulation of Rho protein signal transduction);GO:0035023(regulation of Rho protein signal transduction)	NA	K20690	NA	Rho guanine nucleotide exchange factor (GEF) 25 [Source:MGI Symbol;Acc:MGI:1277173]	protein_coding	6.08453	4.81322	5.31515	3.38239	3.76952	3.93829	1.46191		0.547858	0.00323575	0.0313102	up	no
MSTRG.12088	Snai2	ENSMUST00000023356	GO:0000122(negative regulation of transcription by RNA polymerase II);GO:0000790(nuclear chromatin);GO:0000977(RNA polymerase II regulatory region sequence-specific DNA binding);GO:0000981(DNA-binding transcription factor activity, RNA polymerase II-specific);GO:0001227(DNA-binding transcription repressor activity, RNA polymerase II-specific);GO:0001649(osteoblast differentiation);GO:0001837(epit…	04390(Hippo signaling pathway);04520(Adherens junction)	K05706	NA	snail family zinc finger 2 [Source:MGI Symbol;Acc:MGI:1096393]	protein_coding	3.63816	4.6739	4.93876	2.90328	3.13567	3.02581	1.46179		0.54774	0.006529	0.0531609	up	no
MSTRG.30948	Chst2	ENSMUST00000036267	GO:0000139(Golgi membrane);GO:0001517(N-acetylglucosamine 6-O-sulfotransferase activity);GO:0005654(nucleoplasm);GO:0005794(Golgi apparatus);GO:0005802(trans-Golgi network);GO:0005829(cytosol);GO:0005975(carbohydrate metabolic process);GO:0006044(N-acetylglucosamine metabolic process);GO:0006790(sulfur compound metabolic process);GO:0006954(inflammatory response);GO:0008146(sulfotransferase activ…	NA	NA	NA	carbohydrate sulfotransferase 2 [Source:MGI Symbol;Acc:MGI:1891160]	protein_coding	5.78041	5.4831	5.2265	4.00985	3.4719	3.80013	1.46164		0.547586	0.000319999	0.00507801	up	no
ENSMUSG00000044551	9930012K11Rik	ENSMUST00000153871;ENSMUST00000058240	GO:0003674(molecular_function);GO:0008150(biological_process);GO:0008150(biological_process)	NA	NA	NA	RIKEN cDNA 9930012K11 gene [Source:MGI Symbol;Acc:MGI:2145726]	protein_coding	1.46221	1.04652	1.0626	0.824054	0.900776	0.720414	1.46052		0.546482	0.0312435	0.165283	up	no
MSTRG.29973	Tmed1	ENSMUST00000034698;ENSMUST00000213167	GO:0005783(endoplasmic reticulum);GO:0005789(endoplasmic reticulum membrane);GO:0005793(endoplasmic reticulum-Golgi intermediate compartment);GO:0005794(Golgi apparatus);GO:0005886(plasma membrane);GO:0006886(intracellular protein transport);GO:0006888(endoplasmic reticulum to Golgi vesicle-mediated transport);GO:0007030(Golgi organization);GO:0015031(protein transport);GO:0016020(membrane);GO:00…	NA	NA	NA	transmembrane p24 trafficking protein 1 [Source:MGI Symbol;Acc:MGI:106201]	protein_coding	11.355	10.319	10.6946	9.6076	8.20291	4.36249	1.45982		0.545792	0.0207977	0.123252	up	no
MSTRG.25545	Depp1	ENSMUST00000178241;ENSMUST00000067354;ENSMUST00000204555	GO:0003674(molecular_function);GO:0005737(cytoplasm);GO:0005739(mitochondrion);GO:0005777(peroxisome);GO:0006914(autophagy);GO:0010506(regulation of autophagy);GO:0043231(intracellular membrane-bounded organelle);GO:0043231(intracellular membrane-bounded organelle)	NA	NA	NA	DEPP1 autophagy regulator [Source:MGI Symbol;Acc:MGI:1918730]	protein_coding	6.73466	8.64714	8.26255	5.58306	5.8141	4.8011	1.45968		0.545656	0.00781192	0.060753	up	no
MSTRG.7748	Otub2	ENSMUST00000101094;ENSMUST00000021620;ENSMUST00000148371;ENSMUST00000179684	GO:0004843(thiol-dependent ubiquitin-specific protease activity);GO:0005634(nucleus);GO:0006508(proteolysis);GO:0008233(peptidase activity);GO:0008234(cysteine-type peptidase activity);GO:0016579(protein deubiquitination);GO:0016787(hydrolase activity);GO:0019784(NEDD8-specific protease activity);GO:0035871(protein K11-linked deubiquitination);GO:0036459(thiol-dependent ubiquitinyl hydrolase acti…	NA	K09603	EC:3.4.19.12	OTU domain, ubiquitin aldehyde binding 2 [Source:MGI Symbol;Acc:MGI:1915399]	protein_coding	1.85195	2.37866	2.14485	1.36751	1.43508	1.56569	1.45949		0.545463	0.0118549	0.0820377	up	no
MSTRG.698	Srpx2	ENSMUST00000033606;ENSMUST00000113304	GO:0001525(angiogenesis);GO:0005102(signaling receptor binding);GO:0005201(extracellular matrix structural constituent);GO:0005576(extracellular region);GO:0005615(extracellular space);GO:0005737(cytoplasm);GO:0007155(cell adhesion);GO:0009986(cell surface);GO:0030054(cell junction);GO:0036458(hepatocyte growth factor binding);GO:0042325(regulation of phosphorylation);GO:0042802(identical protein…	NA	K19408	NA	sushi-repeat-containing protein, X-linked 2 [Source:MGI Symbol;Acc:MGI:1916042]	protein_coding	5.56062	4.92481	4.44851	3.42023	3.56342	3.25142	1.45909		0.545074	0.00430585	0.0390844	up	no
MSTRG.1685	Inha	ENSMUST00000037330	GO:0001541(ovarian follicle development);GO:0001750(photoreceptor outer segment);GO:0001917(photoreceptor inner segment);GO:0005102(signaling receptor binding);GO:0005125(cytokine activity);GO:0005179(hormone activity);GO:0005576(extracellular region);GO:0005615(extracellular space);GO:0005737(cytoplasm);GO:0008083(growth factor activity);GO:0008584(male gonad development);GO:0010862(positive reg…	04060(Cytokine-cytokine receptor interaction)	K05500	NA	inhibin alpha [Source:MGI Symbol;Acc:MGI:96569]	protein_coding	1.48588	1.67601	1.72331	1.21395	1.18032	0.955015	1.45858		0.54456	0.0158953	0.10136	up	no
MSTRG.17816	Pank2	ENSMUST00000150843;ENSMUST00000145904	GO:0004594(pantothenate kinase activity);GO:0005524(ATP binding);GO:0005634(nucleus);GO:0005739(mitochondrion);GO:0005758(mitochondrial intermembrane space);GO:0005829(cytosol);GO:0007286(spermatid development);GO:0009060(aerobic respiration);GO:0015937(coenzyme A biosynthetic process);GO:0016301(kinase activity);GO:0016310(phosphorylation);GO:0019217(regulation of fatty acid metabolic process);G…	00770(Pantothenate and CoA biosynthesis);00770(Pantothenate and CoA biosynthesis)	K09680	EC:2.7.1.33	pantothenate kinase 2 [Source:MGI Symbol;Acc:MGI:1921700]	protein_coding	5.99904	5.89275	6.32541	5.00776	5.18265	2.30372	1.45806		0.544051	0.0149189	0.097056	up	no
MSTRG.21743	Camk2n1	ENSMUST00000050918	GO:0004860(protein kinase inhibitor activity);GO:0006469(negative regulation of protein kinase activity);GO:0008285(negative regulation of cell population proliferation);GO:0008427(calcium-dependent protein kinase inhibitor activity);GO:0010628(positive regulation of gene expression);GO:0014069(postsynaptic density);GO:0019901(protein kinase binding);GO:0030054(cell junction);GO:0030425(dendrite)…	NA	NA	NA	calcium/calmodulin-dependent protein kinase II inhibitor 1 [Source:MGI Symbol;Acc:MGI:1913509]	protein_coding	19.5732	19.8546	10.3886	8.07502	9.63373	16.462	1.45787		0.54386	0.0303899	0.162322	up	no
MSTRG.4656	Slc1a4	ENSMUST00000109594;ENSMUST00000004634	GO:0005254(chloride channel activity);GO:0005813(centrosome);GO:0005882(intermediate filament);GO:0015175(neutral amino acid transmembrane transporter activity);GO:0015180(L-alanine transmembrane transporter activity);GO:0015184(L-cystine transmembrane transporter activity);GO:0015193(L-proline transmembrane transporter activity);GO:0015194(L-serine transmembrane transporter activity);GO:0015195(…	NA	K05615	NA	solute carrier family 1 (glutamate/neutral amino acid transporter), member 4 [Source:MGI Symbol;Acc:MGI:2135601]	protein_coding	16.8573	17.3556	16.7882	11.4866	11.776	11.7254	1.45767		0.543668	0.00015148	0.0027639	up	no
MSTRG.11440	Kdelr3	ENSMUST00000010974	GO:0000139(Golgi membrane);GO:0005046(KDEL sequence binding);GO:0005783(endoplasmic reticulum);GO:0005789(endoplasmic reticulum membrane);GO:0005794(Golgi apparatus);GO:0005801(cis-Golgi network);GO:0006621(protein retention in ER lumen);GO:0006888(endoplasmic reticulum to Golgi vesicle-mediated transport);GO:0006890(retrograde vesicle-mediated transport, Golgi to endoplasmic reticulum);GO:001503…	NA	K10949	NA	KDEL (Lys-Asp-Glu-Leu) endoplasmic reticulum protein retention receptor 3 [Source:MGI Symbol;Acc:MGI:2145953]	protein_coding	43.6635	47.0756	42.7964	31.2304	29.1695	31.2846	1.45647		0.542473	0.000199608	0.00348001	up	no
MSTRG.28613	Sap30	ENSMUST00000034022	GO:0000118(histone deacetylase complex);GO:0000122(negative regulation of transcription by RNA polymerase II);GO:0003677(DNA binding);GO:0003712(transcription coregulator activity);GO:0003714(transcription corepressor activity);GO:0004407(histone deacetylase activity);GO:0005515(protein binding);GO:0005634(nucleus);GO:0005654(nucleoplasm);GO:0006355(regulation of transcription, DNA-templated);GO:…	05169(Epstein-Barr virus infection)	K19202	NA	sin3 associated polypeptide [Source:MGI Symbol;Acc:MGI:1929129]	protein_coding	8.69553	7.795	7.392	6.23459	4.6527	5.51057	1.45644		0.542449	0.00975396	0.0716522	up	no
MSTRG.17354	Prr5l	ENSMUST00000043845;ENSMUST00000171088;ENSMUST00000154525;ENSMUST00000144549;ENSMUST00000163762;ENSMUST00000125985;ENSMUST00000141814;ENSMUST00000124802	GO:0001933(negative regulation of protein phosphorylation);GO:0001934(positive regulation of protein phosphorylation);GO:0005739(mitochondrion);GO:0009968(negative regulation of signal transduction);GO:0010762(regulation of fibroblast migration);GO:0014068(positive regulation of phosphatidylinositol 3-kinase signaling);GO:0031625(ubiquitin protein ligase binding);GO:0031932(TORC2 complex);GO:0034…	NA	NA	NA	proline rich 5 like [Source:MGI Symbol;Acc:MGI:1919696]	protein_coding	1.69167	2.68259	2.59624	1.74707	1.53366	1.50729	1.45582		0.541833	0.013314	0.088991	up	no
MSTRG.16654	Ptges	ENSMUST00000102852	GO:0001516(prostaglandin biosynthetic process);GO:0002526(acute inflammatory response);GO:0002544(chronic inflammatory response);GO:0004364(glutathione transferase activity);GO:0004667(prostaglandin-D synthase activity);GO:0005641(nuclear envelope lumen);GO:0005737(cytoplasm);GO:0005739(mitochondrion);GO:0006629(lipid metabolic process);GO:0006631(fatty acid metabolic process);GO:0006633(fatty ac…	00590(Arachidonic acid metabolism)	K15729	EC:5.3.99.3	prostaglandin E synthase [Source:MGI Symbol;Acc:MGI:1927593]	protein_coding	3.64089	4.40808	3.7737	2.76649	2.79411	2.56164	1.45559		0.541604	0.00378096	0.0354893	up	no
MSTRG.4177	Csrp2	ENSMUST00000220409;ENSMUST00000020403;ENSMUST00000220054;ENSMUST00000219188;ENSMUST00000219502	GO:0005515(protein binding);GO:0005634(nucleus);GO:0005737(cytoplasm);GO:0007275(multicellular organism development);GO:0030036(actin cytoskeleton organization);GO:0030154(cell differentiation);GO:0046872(metal ion binding);GO:0046872(metal ion binding)	NA	NA	NA	cysteine and glycine-rich protein 2 [Source:MGI Symbol;Acc:MGI:1202907]	protein_coding	19.5133	17.2876	13.416	12.4619	10.118	11.9257	1.45533		0.541343	0.00195261	0.0212816	up	no
ENSMUSG00000049872	Calhm5	ENSMUST00000069125	GO:0005261(cation channel activity);GO:0005887(integral component of plasma membrane);GO:0006811(ion transport);GO:0016020(membrane);GO:0016021(integral component of membrane);GO:0034220(ion transmembrane transport);GO:0098655(cation transmembrane transport)	NA	NA	NA	calcium homeostasis modulator family member 5 [Source:MGI Symbol;Acc:MGI:2143897]	protein_coding	0.360164	0.419495	0.310774	0.23132	0.262955	0.255116	1.45509		0.541111	0.046226	0.217576	up	no
MSTRG.27499	Dkk3	ENSMUST00000033036	GO:0005576(extracellular region);GO:0005615(extracellular space);GO:0007275(multicellular organism development);GO:0016055(Wnt signaling pathway);GO:0030178(negative regulation of Wnt signaling pathway);GO:0032348(negative regulation of aldosterone biosynthetic process);GO:0039706(co-receptor binding);GO:0045892(negative regulation of transcription, DNA-templated);GO:0048019(receptor antagonist a…	NA	NA	NA	dickkopf WNT signaling pathway inhibitor 3 [Source:MGI Symbol;Acc:MGI:1354952]	protein_coding	63.4293	62.1399	60.8472	41.9653	41.9675	44.2278	1.45455		0.540576	0.000105822	0.00204411	up	no
[truncated: 1,253 more rows]

## Sheet: Sheet1
MSTRG.25541	Zfp422	ENSMUST00000079749;ENSMUST00000057540;ENSMUST00000112880	GO:0003676(nucleic acid binding);GO:0003677(DNA binding);GO:0005634(nucleus);GO:0005654(nucleoplasm);GO:0006355(regulation of transcription, DNA-templated);GO:0042476(odontogenesis);GO:0046872(metal ion binding);GO:0046872(metal ion binding)	NA	NA	NA	zinc finger protein 422 [Source:MGI Symbol;Acc:MGI:1914505]	protein_coding	11.4762	11.3616	11.8833	1.55267	1.21662	1.16668	8.82149		3.14102	1.62217e-52	7.3107e-49	up	yes
[truncated: 41 more rows]
