# Supplementary material for: Hypoxia promotes the proliferation of mouse liver sinusoidal endothelial cells: miRNA–mRNA expression analysis
Source: Bioengineered. 2021 Oct 21;12(1):8666–78. doi: 10.1080/21655979.2021.1988371 (PMC8806994; doi:10.1080/21655979.2021.1988371)
Supplement: Supplemental Material [file KBIE_A_1988371_SM5653.zip › Table S2.xlsx]

## Sheet: DE microRNA
Index	miR_name	miR_seq	up/down	fold_change(B(mean)/A(mean))	fold-change(fact)	log2(fold_change)	pvalue(t_test)	A(mean)	B(mean)	A/A_1(norm)	A/A_2(norm)	A/A_3(norm)	B/B_1(norm)	B/B_2(norm)	B/B_3(norm)	A/A_1(raw)	A/A_2(raw)	A/A_3(raw)	B/B_1(raw)	B/B_2(raw)	B/B_3(raw)	Expression level
12	mmu-miR-210-5p	AGCCACTGCCCACCGCACACTG	down	0.302593	-3.30477	-1.72455	0.0161728	1083.69	327.919	1072.81	1275.27	903.009	357.364	281.781	344.611	1768	1436	743	288	210	401	middle
39	mmu-miR-199b-3p	ACAGTAGTCTGCACATTGGTTA	down	0.489002	-2.04498	-1.03209	0.0368513	3513.36	1718.04	2870.33	3416.4	4253.34	1969.64	1571.71	1612.77	4730.33	3847	3499.67	1587.33	1171.33	1876.67	high
33	mmu-miR-152-3p	TCAGTGCATGACAGAACTTGG	down	0.508949	-1.96483	-0.974406	0.0310935	1484.04	755.299	1733.61	1240.63	1477.87	724.654	818.506	722.739	2857	1397	1216	584	610	841	middle
14	mmu-miR-222-5p	CTCAGTAGCCAGTGTAGATCC	down	0.58352	-1.71374	-0.777147	0.0177895	53.0733	30.9693	55.2181	54.1722	49.8296	26.0578	28.1781	38.6721	91	61	41	21	21	45	middle
23	mmu-miR-543-3p	AAACATTCGCGGTGCACTTCTT	down	0.619783	-1.61347	-0.690164	0.0244186	100.922	62.5497	87.9849	116.337	98.4438	54.5972	61.7234	71.3286	145	131	81	44	46	83	middle
47	mmu-miR-134-5p	TGTGACTGGTTGACCAGAGGGG	down	0.651661	-1.53454	-0.617806	0.0444497	151.066	98.4436	177.79	133.21	142.197	109.194	111.37	74.7661	293	150	117	88	83	87	middle
49	mmu-miR-151-5p	TCGAGGAGCTCACAGTCTAGT	down	0.662199	-1.51012	-0.594664	0.0461753	12449.1	8243.79	13073.5	10214.6	14059.2	9651.3	7752.99	7327.08	21545.3	11502	11568	7778	5778	8526	high
11	mmu-miR-130b-5p	ACTCTTTCCCTGTTGCACTACT	down	0.725678	-1.37802	-0.462599	0.0158301	1303.3	945.779	1187.49	1345.42	1377	946.765	905.723	984.85	1957	1515	1133	763	675	1146	middle
15	mmu-miR-674-3p	CACAGCTCCCATCTCAGAACAA	down	0.728435	-1.37281	-0.457128	0.0189872	2646.53	1927.83	2897.43	2441.3	2600.86	2059.8	1661.16	2062.51	4775	2749	2140	1660	1238	2400	middle
24	mmu-miR-128-3p	TCACAGTGAACCGGTCTCTTT	down	0.818811	-1.22128	-0.288398	0.0244421	345.314	282.747	354.063	342.794	339.084	263.68	305.262	279.299	583.5	386	279	212.5	227.5	325	middle
28	mmu-miR-125a-5p	TCCCTGAGACCCTTTAACCTGTGA	up	1.31736	1.31736	0.397646	0.0284029	42099.3	55459.8	43882.6	37691.4	44723.9	61206	50699	54474.4	72319	42442	36799	49326	37784	63388	high
26	mmu-miR-23a-5p	GGGGTTCCTGGGGATGGGATTT	up	1.33213	1.33213	0.413733	0.0274681	107.075	142.637	91.6257	119.001	110.597	132.77	151.625	143.516	151	134	91	107	113	167	middle
1	mmu-miR-92b-3p	TATTGCACTCGTCCCGGCCTCC	up	1.58816	1.58816	0.667359	0.000913547	1031.52	1638.22	1081.3	931.584	1081.67	1712.37	1602.12	1600.17	1782	1049	890	1380	1194	1862	middle
44	mmu-miR-200b-5p	CATCTTACTGGGCAGCATTGGA	up	1.64656	1.64656	0.719455	0.0420305	429.189	706.685	558.856	410.288	318.423	711.005	756.782	652.27	921	462	262	573	564	759	middle
50	mmu-miR-3099-3p	TAGGCTAGAGAGAGGTTGGGGA	up	2.01316	2.01316	1.00946	0.047071	53.6282	107.962	67.354	59.5006	34.0299	137.734	89.9014	96.2506	111	67	28	111	67	112	middle
35	mmu-miR-146a-5p	TGAGAACTGAATTCCATGGGTT	up	2.07962	2.07962	1.05632	0.0320681	1091.08	2269.04	1334.34	1192.68	746.228	1728.5	2680.94	2397.67	2199	1343	614	1393	1998	2790	middle
40	mmu-miR-126a-5p	CATTATTACTTTTGGTACGCG	up	2.62977	2.62977	1.39494	0.0374926	22.8805	60.1706	15.7766	34.6347	18.2303	69.4874	69.7742	41.2503	26	39	15	56	52	48	middle
2	mmu-miR-1193-3p	TAGGTCACCCGTTTTACTATC	down	-inf	-inf	-inf	0.00117766	8.42549	0	7.8883	8.88069	8.50749	0	0	0	13	10	7	0	0	0	low
