# Supplementary material for: Hypoxia promotes the proliferation of mouse liver sinusoidal endothelial cells: miRNA–mRNA expression analysis
Source: Bioengineered. 2021 Oct 21;12(1):8666–78. doi: 10.1080/21655979.2021.1988371 (PMC8806994; doi:10.1080/21655979.2021.1988371)
Supplement: Supplemental Material [file KBIE_A_1988371_SM5653.zip › Table S3.xlsx]

## Sheet: microRNA-Gene
miR_name	up/down	Gene_symbol	regulation
mmu-miR-210-5p	down	Sulf1	up
mmu-miR-210-5p	down	St8sia2	up
mmu-miR-210-5p	down	Slc37a4	up
mmu-miR-210-5p	down	Cited2	up
mmu-miR-210-5p	down	Sdc2	up
mmu-miR-210-5p	down	Mdga1	up
mmu-miR-210-5p	down	Banf1	up
mmu-miR-199b-3p	down	Sec16b	up
mmu-miR-199b-3p	down	Fn1	up
mmu-miR-199b-3p	down	Rgs4	up
mmu-miR-199b-3p	down	Slc20a1	up
mmu-miR-199b-3p	down	Ak4	up
mmu-miR-199b-3p	down	Sema3a	up
mmu-miR-199b-3p	down	Kdm3a	up
mmu-miR-199b-3p	down	Adamtsl3	up
mmu-miR-199b-3p	down	Slc7a5	up
mmu-miR-199b-3p	down	Col12a1	up
mmu-miR-199b-3p	down	Tmsb4x	up
mmu-miR-199b-3p	down	Cited2	up
mmu-miR-199b-3p	down	Ddit4	up
mmu-miR-199b-3p	down	Csrp2	up
mmu-miR-199b-3p	down	Cdk5r1	up
mmu-miR-199b-3p	down	Id4	up
mmu-miR-199b-3p	down	Nid2	up
mmu-miR-199b-3p	down	Eml4	up
mmu-miR-199b-3p	down	Mcfd2	up
mmu-miR-199b-3p	down	Lox	up
mmu-miR-199b-3p	down	Scd2	up
mmu-miR-199b-3p	down	Add3	up
mmu-miR-199b-3p	down	Vldlr	up
mmu-miR-152-3p	down	Sulf1	up
mmu-miR-152-3p	down	Fbn1	up
mmu-miR-152-3p	down	Prr5l	up
mmu-miR-152-3p	down	Pag1	up
mmu-miR-152-3p	down	Slc7a11	up
mmu-miR-152-3p	down	Asph	up
mmu-miR-152-3p	down	Pappa	up
mmu-miR-152-3p	down	Grik3	up
mmu-miR-152-3p	down	Klf4	up
mmu-miR-152-3p	down	Ugcg	up
mmu-miR-152-3p	down	Slc2a1	up
mmu-miR-152-3p	down	Gpr153	up
mmu-miR-152-3p	down	Nat8l	up
mmu-miR-152-3p	down	Kcna1	up
mmu-miR-152-3p	down	Dyrk1b	up
mmu-miR-152-3p	down	Gpi1	up
mmu-miR-152-3p	down	Ing2	up
mmu-miR-152-3p	down	Maf	up
mmu-miR-152-3p	down	Itga11	up
mmu-miR-152-3p	down	Car12	up
mmu-miR-152-3p	down	Cnn1	up
mmu-miR-152-3p	down	Adamts15	up
mmu-miR-152-3p	down	Tmsb4x	up
mmu-miR-152-3p	down	E2f7	up
mmu-miR-152-3p	down	Cdk5r1	up
mmu-miR-152-3p	down	Rab34	up
mmu-miR-152-3p	down	E2f3	up
mmu-miR-152-3p	down	Ssr1	up
mmu-miR-152-3p	down	Tnpo1	up
mmu-miR-152-3p	down	Synj1	up
mmu-miR-152-3p	down	Smad2	up
mmu-miR-152-3p	down	Pi4k2a	up
mmu-miR-222-5p	down	Pbx1	up
mmu-miR-222-5p	down	Celf2	up
mmu-miR-222-5p	down	Flrt3	up
mmu-miR-222-5p	down	Ak4	up
mmu-miR-222-5p	down	Sema3a	up
mmu-miR-222-5p	down	Zxdc	up
mmu-miR-222-5p	down	Adamtsl3	up
mmu-miR-222-5p	down	Chst15	up
mmu-miR-222-5p	down	Nutf2	up
mmu-miR-222-5p	down	Col12a1	up
mmu-miR-222-5p	down	Plod2	up
mmu-miR-222-5p	down	Tmsb4x	up
mmu-miR-222-5p	down	Ddit4	up
mmu-miR-222-5p	down	Cdk5r1	up
mmu-miR-222-5p	down	Sp6	up
mmu-miR-222-5p	down	Max	up
mmu-miR-222-5p	down	Pik3r1	up
mmu-miR-222-5p	down	Iqcg	up
mmu-miR-222-5p	down	Pcgf5	up
mmu-miR-222-5p	down	Scd2	up
mmu-miR-543-3p	down	Pbx1	up
mmu-miR-543-3p	down	Sf3b1	up
mmu-miR-543-3p	down	Per2	up
mmu-miR-543-3p	down	Celf2	up
mmu-miR-543-3p	down	Col5a1	up
mmu-miR-543-3p	down	Rbm38	up
mmu-miR-543-3p	down	Zfhx4	up
mmu-miR-543-3p	down	Pias3	up
mmu-miR-543-3p	down	Tox	up
mmu-miR-543-3p	down	Rbpj	up
mmu-miR-543-3p	down	Fam168a	up
mmu-miR-543-3p	down	Maf	up
mmu-miR-543-3p	down	Eef1a1	up
mmu-miR-543-3p	down	E2f7	up
mmu-miR-543-3p	down	Mycn	up
mmu-miR-543-3p	down	Gcnt2	up
mmu-miR-543-3p	down	Id4	up
mmu-miR-543-3p	down	Vcan	up
mmu-miR-543-3p	down	Klhl1	up
mmu-miR-543-3p	down	Camk2g	up
mmu-miR-543-3p	down	Tnfsf11	up
mmu-miR-543-3p	down	Lifr	up
mmu-miR-543-3p	down	Rbfox1	up
mmu-miR-543-3p	down	Eif4a2	up
mmu-miR-543-3p	down	Mcfd2	up
mmu-miR-543-3p	down	Dcc	up
mmu-miR-134-5p	down	Sulf1	up
mmu-miR-134-5p	down	Celf2	up
mmu-miR-134-5p	down	Grik3	up
mmu-miR-134-5p	down	Camk2n1	up
mmu-miR-134-5p	down	Antxr1	up
mmu-miR-134-5p	down	Fam168a	up
mmu-miR-130b-5p	down	Jph1	up
mmu-miR-130b-5p	down	Igfbp2	up
mmu-miR-130b-5p	down	Thbs1	up
mmu-miR-130b-5p	down	Dkk2	up
mmu-miR-130b-5p	down	Epha7	up
mmu-miR-130b-5p	down	Acadsb	up
mmu-miR-130b-5p	down	Acss3	up
mmu-miR-130b-5p	down	Tet1	up
mmu-miR-130b-5p	down	Kremen1	up
mmu-miR-130b-5p	down	Zfp503	up
mmu-miR-130b-5p	down	Npr3	up
mmu-miR-130b-5p	down	Mcfd2	up
mmu-miR-130b-5p	down	Dcc	up
mmu-miR-674-3p	down	Gpnmb	up
mmu-miR-674-3p	down	Adamtsl3	up
mmu-miR-674-3p	down	Fam168a	up
mmu-miR-674-3p	down	Cdh11	up
mmu-miR-674-3p	down	Clcn3	up
mmu-miR-674-3p	down	AI593442	up
mmu-miR-674-3p	down	Glce	up
mmu-miR-674-3p	down	Cdk5r1	up
mmu-miR-674-3p	down	Pik3r1	up
mmu-miR-674-3p	down	E2f3	up
mmu-miR-674-3p	down	Tnfrsf19	up
mmu-miR-674-3p	down	Hes1	up
mmu-miR-128-3p	down	Irs1	up
mmu-miR-128-3p	down	Hlx	up
mmu-miR-128-3p	down	Gad2	up
mmu-miR-128-3p	down	Ldlrad3	up
mmu-miR-128-3p	down	Sema6d	up
mmu-miR-128-3p	down	Shc4	up
mmu-miR-128-3p	down	Bmi1	up
mmu-miR-128-3p	down	Set	up
mmu-miR-128-3p	down	Rnd3	up
mmu-miR-128-3p	down	Flrt3	up
mmu-miR-128-3p	down	Plagl2	up
mmu-miR-128-3p	down	Eif2s2	up
mmu-miR-128-3p	down	Elovl6	up
mmu-miR-128-3p	down	Slc7a11	up
mmu-miR-128-3p	down	Cth	up
mmu-miR-128-3p	down	Ak4	up
mmu-miR-128-3p	down	Grik3	up
mmu-miR-128-3p	down	Asph	up
mmu-miR-128-3p	down	Klf4	up
mmu-miR-128-3p	down	Ugcg	up
mmu-miR-128-3p	down	Tpcn1	up
mmu-miR-128-3p	down	Afap1	up
mmu-miR-128-3p	down	Ulk1	up
mmu-miR-128-3p	down	Nptx2	up
mmu-miR-128-3p	down	Tril	up
mmu-miR-128-3p	down	Kcna1	up
mmu-miR-128-3p	down	Ntrk3	up
mmu-miR-128-3p	down	Dpy19l3	up
mmu-miR-128-3p	down	Gys1	up
mmu-miR-128-3p	down	Ppme1	up
mmu-miR-128-3p	down	Car12	up
mmu-miR-128-3p	down	AI593442	up
mmu-miR-128-3p	down	Pfkfb4	up
mmu-miR-128-3p	down	Aldh1l2	up
mmu-miR-128-3p	down	Cited2	up
mmu-miR-128-3p	down	Tet1	up
mmu-miR-128-3p	down	Rab34	up
mmu-miR-128-3p	down	Mpp2	up
mmu-miR-128-3p	down	Adcy3	up
mmu-miR-128-3p	down	Eml1	up
mmu-miR-128-3p	down	Tgfb3	up
mmu-miR-128-3p	down	Flrt2	up
mmu-miR-128-3p	down	Pik3r1	up
mmu-miR-128-3p	down	E2f3	up
mmu-miR-128-3p	down	Lifr	up
mmu-miR-128-3p	down	Slc38a4	up
mmu-miR-128-3p	down	Pde1b	up
mmu-miR-128-3p	down	Pdia5	up
mmu-miR-128-3p	down	Pde10a	up
mmu-miR-128-3p	down	Mdga1	up
mmu-miR-128-3p	down	Lbh	up
mmu-miR-128-3p	down	Dcc	up
mmu-miR-128-3p	down	Mapre2	up
mmu-miR-125a-5p	up	Plekhm3	down
mmu-miR-125a-5p	up	Lamc2	down
mmu-miR-125a-5p	up	Strbp	down
mmu-miR-125a-5p	up	Ppp1r16b	down
mmu-miR-125a-5p	up	Cgn	down
mmu-miR-125a-5p	up	Casz1	down
mmu-miR-125a-5p	up	Tnfrsf1b	down
mmu-miR-125a-5p	up	Coro2a	down
mmu-miR-125a-5p	up	Prkaa2	down
mmu-miR-125a-5p	up	Cgref1	down
mmu-miR-125a-5p	up	Nup210	down
mmu-miR-125a-5p	up	Podxl	down
mmu-miR-125a-5p	up	Wnt7a	down
mmu-miR-125a-5p	up	Zfp710	down
mmu-miR-125a-5p	up	Fut1	down
mmu-miR-125a-5p	up	Rassf10	down
mmu-miR-125a-5p	up	Znrf1	down
mmu-miR-125a-5p	up	Cdh5	down
mmu-miR-125a-5p	up	Nbeal2	down
mmu-miR-125a-5p	up	Tnfaip3	down
mmu-miR-125a-5p	up	Zbtb7a	down
mmu-miR-125a-5p	up	Myo18a	down
mmu-miR-125a-5p	up	Map3k9	down
mmu-miR-125a-5p	up	Sema4d	down
mmu-miR-125a-5p	up	Atxn7	down
mmu-miR-125a-5p	up	Eaf1	down
mmu-miR-125a-5p	up	Fam83h	down
mmu-miR-125a-5p	up	Sult4a1	down
mmu-miR-125a-5p	up	Lpp	down
mmu-miR-125a-5p	up	Ttc7	down
mmu-miR-125a-5p	up	Memo1	down
mmu-miR-125a-5p	up	Sh3tc2	down
mmu-miR-125a-5p	up	Syt7	down
mmu-miR-23a-5p	up	Slc25a25	down
mmu-miR-23a-5p	up	Scnn1a	down
mmu-miR-92b-3p	up	Dennd1b	down
mmu-miR-92b-3p	up	Btg2	down
mmu-miR-92b-3p	up	B3galt2	down
mmu-miR-92b-3p	up	Ptprj	down
mmu-miR-92b-3p	up	Tbl1xr1	down
mmu-miR-92b-3p	up	Casz1	down
mmu-miR-92b-3p	up	Coro2a	down
mmu-miR-92b-3p	up	Slc31a2	down
mmu-miR-92b-3p	up	Prkaa2	down
mmu-miR-92b-3p	up	Rbm47	down
mmu-miR-92b-3p	up	Lrrc8d	down
mmu-miR-92b-3p	up	Ptpro	down
mmu-miR-92b-3p	up	Rhpn2	down
mmu-miR-92b-3p	up	Tead1	down
mmu-miR-92b-3p	up	Arrdc4	down
mmu-miR-92b-3p	up	Cbfa2t3	down
mmu-miR-92b-3p	up	Psd3	down
mmu-miR-92b-3p	up	Nfat5	down
mmu-miR-92b-3p	up	Golga4	down
mmu-miR-92b-3p	up	Chst7	down
mmu-miR-92b-3p	up	Tcf21	down
mmu-miR-92b-3p	up	Hnf1b	down
mmu-miR-92b-3p	up	Myo18a	down
mmu-miR-92b-3p	up	Lhfpl2	down
mmu-miR-92b-3p	up	Atxn7	down
mmu-miR-92b-3p	up	Lrch1	down
mmu-miR-92b-3p	up	Ptger4	down
mmu-miR-92b-3p	up	Lpp	down
mmu-miR-92b-3p	up	Tgif1	down
mmu-miR-92b-3p	up	Dsc2	down
mmu-miR-92b-3p	up	Slc12a2	down
mmu-miR-92b-3p	up	Chka	down
mmu-miR-200b-5p	up	Zc3h12c	down
mmu-miR-200b-5p	up	Frk	down
mmu-miR-200b-5p	up	Sox7	down
mmu-miR-3099-3p	up	Casz1	down
mmu-miR-3099-3p	up	Arhgef3	down
mmu-miR-146a-5p	up	Arl5b	down
mmu-miR-146a-5p	up	Strbp	down
mmu-miR-146a-5p	up	Ehf	down
mmu-miR-146a-5p	up	Ptgfrn	down
mmu-miR-146a-5p	up	Casz1	down
mmu-miR-146a-5p	up	Rasef	down
mmu-miR-146a-5p	up	Me3	down
mmu-miR-146a-5p	up	Ceacam1	down
mmu-miR-146a-5p	up	Cdh5	down
mmu-miR-146a-5p	up	Pak3	down
mmu-miR-146a-5p	up	Sema3g	down
mmu-miR-146a-5p	up	Lrrtm2	down
mmu-miR-126a-5p	up	Dennd1b	down
mmu-miR-126a-5p	up	Adamts4	down
mmu-miR-126a-5p	up	Il7	down
mmu-miR-126a-5p	up	Lrba	down
mmu-miR-126a-5p	up	Csf1	down
mmu-miR-126a-5p	up	Frem1	down
mmu-miR-126a-5p	up	Coro2a	down
mmu-miR-126a-5p	up	Rasgef1b	down
mmu-miR-126a-5p	up	Rsbn1l	down
mmu-miR-126a-5p	up	Psd3	down
mmu-miR-126a-5p	up	Frk	down
mmu-miR-126a-5p	up	Flt4	down
mmu-miR-126a-5p	up	Csf2	down
mmu-miR-126a-5p	up	Hoxb5	down
mmu-miR-126a-5p	up	Mboat1	down
mmu-miR-126a-5p	up	Atxn7	down
mmu-miR-126a-5p	up	Plau	down
mmu-miR-126a-5p	up	Sox7	down
mmu-miR-126a-5p	up	Grhl2	down
mmu-miR-126a-5p	up	Lpp	down
mmu-miR-126a-5p	up	Gsk3b	down
mmu-miR-126a-5p	up	Ddr1	down
mmu-miR-126a-5p	up	Syt7	down
mmu-miR-1193-3p	down	Celf2	up
mmu-miR-1193-3p	down	Col5a1	up
mmu-miR-1193-3p	down	Rnd3	up
mmu-miR-1193-3p	down	Pag1	up
mmu-miR-1193-3p	down	Ddit4l	up
mmu-miR-1193-3p	down	Reep1	up
mmu-miR-1193-3p	down	Ntrk3	up
mmu-miR-1193-3p	down	Ing2	up
mmu-miR-1193-3p	down	Adam19	up
mmu-miR-1193-3p	down	Pim3	up

## Sheet: Attribute
Name	Degree	type	up/down
mmu-miR-128-3p	53	miRNA	down
mmu-miR-125a-5p	33	miRNA	up
mmu-miR-152-3p	32	miRNA	down
mmu-miR-92b-3p	32	miRNA	up
mmu-miR-543-3p	26	miRNA	down
mmu-miR-199b-3p	23	miRNA	down
mmu-miR-126a-5p	23	miRNA	up
mmu-miR-222-5p	20	miRNA	down
mmu-miR-130b-5p	13	miRNA	down
mmu-miR-674-3p	12	miRNA	down
mmu-miR-146a-5p	12	miRNA	up
mmu-miR-1193-3p	10	miRNA	down
mmu-miR-210-5p	7	miRNA	down
mmu-miR-134-5p	6	miRNA	down
Cdk5r1	4	coding	up
Celf2	4	coding	up
Casz1	4	coding	down
Sulf1	3	coding	up
Cited2	3	coding	up
Ak4	3	coding	up
Adamtsl3	3	coding	up
Tmsb4x	3	coding	up
Mcfd2	3	coding	up
Grik3	3	coding	up
E2f3	3	coding	up
Pik3r1	3	coding	up
Fam168a	3	coding	up
Dcc	3	coding	up
Coro2a	3	coding	down
Atxn7	3	coding	down
Lpp	3	coding	down
mmu-miR-200b-5p	3	miRNA	up
Mdga1	2	coding	up
Sema3a	2	coding	up
Col12a1	2	coding	up
Ddit4	2	coding	up
Id4	2	coding	up
Scd2	2	coding	up
Pag1	2	coding	up
Slc7a11	2	coding	up
Asph	2	coding	up
Klf4	2	coding	up
Ugcg	2	coding	up
Kcna1	2	coding	up
Ing2	2	coding	up
Maf	2	coding	up
Car12	2	coding	up
E2f7	2	coding	up
Rab34	2	coding	up
Pbx1	2	coding	up
Flrt3	2	coding	up
Col5a1	2	coding	up
Lifr	2	coding	up
Tet1	2	coding	up
AI593442	2	coding	up
Rnd3	2	coding	up
Ntrk3	2	coding	up
Strbp	2	coding	down
Prkaa2	2	coding	down
Cdh5	2	coding	down
Myo18a	2	coding	down
Syt7	2	coding	down
mmu-miR-23a-5p	2	miRNA	up
Dennd1b	2	coding	down
Psd3	2	coding	down
Frk	2	coding	down
Sox7	2	coding	down
mmu-miR-3099-3p	2	miRNA	up
St8sia2	1	coding	up
Slc37a4	1	coding	up
Sdc2	1	coding	up
Banf1	1	coding	up
Sec16b	1	coding	up
Fn1	1	coding	up
Rgs4	1	coding	up
Slc20a1	1	coding	up
Kdm3a	1	coding	up
Slc7a5	1	coding	up
Csrp2	1	coding	up
Nid2	1	coding	up
Eml4	1	coding	up
Lox	1	coding	up
Add3	1	coding	up
Vldlr	1	coding	up
Fbn1	1	coding	up
Prr5l	1	coding	up
Pappa	1	coding	up
Slc2a1	1	coding	up
Gpr153	1	coding	up
Nat8l	1	coding	up
Dyrk1b	1	coding	up
Gpi1	1	coding	up
Itga11	1	coding	up
Cnn1	1	coding	up
Adamts15	1	coding	up
Ssr1	1	coding	up
Tnpo1	1	coding	up
Synj1	1	coding	up
Smad2	1	coding	up
Pi4k2a	1	coding	up
Zxdc	1	coding	up
Chst15	1	coding	up
Nutf2	1	coding	up
Plod2	1	coding	up
Sp6	1	coding	up
Max	1	coding	up
Iqcg	1	coding	up
Pcgf5	1	coding	up
Sf3b1	1	coding	up
Per2	1	coding	up
Rbm38	1	coding	up
Zfhx4	1	coding	up
Pias3	1	coding	up
Tox	1	coding	up
Rbpj	1	coding	up
Eef1a1	1	coding	up
Mycn	1	coding	up
Gcnt2	1	coding	up
Vcan	1	coding	up
Klhl1	1	coding	up
Camk2g	1	coding	up
Tnfsf11	1	coding	up
Rbfox1	1	coding	up
Eif4a2	1	coding	up
Camk2n1	1	coding	up
Antxr1	1	coding	up
Jph1	1	coding	up
Igfbp2	1	coding	up
Thbs1	1	coding	up
Dkk2	1	coding	up
Epha7	1	coding	up
Acadsb	1	coding	up
Acss3	1	coding	up
Kremen1	1	coding	up
Zfp503	1	coding	up
Npr3	1	coding	up
Gpnmb	1	coding	up
Cdh11	1	coding	up
Clcn3	1	coding	up
Glce	1	coding	up
Tnfrsf19	1	coding	up
Hes1	1	coding	up
Irs1	1	coding	up
Hlx	1	coding	up
Gad2	1	coding	up
Ldlrad3	1	coding	up
Sema6d	1	coding	up
Shc4	1	coding	up
Bmi1	1	coding	up
Set	1	coding	up
Plagl2	1	coding	up
Eif2s2	1	coding	up
Elovl6	1	coding	up
Cth	1	coding	up
Tpcn1	1	coding	up
Afap1	1	coding	up
Ulk1	1	coding	up
Nptx2	1	coding	up
Tril	1	coding	up
Dpy19l3	1	coding	up
Gys1	1	coding	up
Ppme1	1	coding	up
Pfkfb4	1	coding	up
Aldh1l2	1	coding	up
Mpp2	1	coding	up
Adcy3	1	coding	up
Eml1	1	coding	up
Tgfb3	1	coding	up
Flrt2	1	coding	up
Slc38a4	1	coding	up
Pde1b	1	coding	up
Pdia5	1	coding	up
Pde10a	1	coding	up
Lbh	1	coding	up
Mapre2	1	coding	up
Plekhm3	1	coding	down
Lamc2	1	coding	down
Ppp1r16b	1	coding	down
Cgn	1	coding	down
Tnfrsf1b	1	coding	down
Cgref1	1	coding	down
Nup210	1	coding	down
Podxl	1	coding	down
Wnt7a	1	coding	down
Zfp710	1	coding	down
Fut1	1	coding	down
Rassf10	1	coding	down
Znrf1	1	coding	down
Nbeal2	1	coding	down
Tnfaip3	1	coding	down
Zbtb7a	1	coding	down
Map3k9	1	coding	down
Sema4d	1	coding	down
Eaf1	1	coding	down
Fam83h	1	coding	down
Sult4a1	1	coding	down
Ttc7	1	coding	down
Memo1	1	coding	down
Sh3tc2	1	coding	down
Slc25a25	1	coding	down
Scnn1a	1	coding	down
Btg2	1	coding	down
B3galt2	1	coding	down
Ptprj	1	coding	down
Tbl1xr1	1	coding	down
Slc31a2	1	coding	down
Rbm47	1	coding	down
Lrrc8d	1	coding	down
Ptpro	1	coding	down
Rhpn2	1	coding	down
Tead1	1	coding	down
Arrdc4	1	coding	down
Cbfa2t3	1	coding	down
Nfat5	1	coding	down
Golga4	1	coding	down
Chst7	1	coding	down
Tcf21	1	coding	down
Hnf1b	1	coding	down
Lhfpl2	1	coding	down
Lrch1	1	coding	down
Ptger4	1	coding	down
Tgif1	1	coding	down
Dsc2	1	coding	down
Slc12a2	1	coding	down
Chka	1	coding	down
Zc3h12c	1	coding	down
Arhgef3	1	coding	down
Arl5b	1	coding	down
Ehf	1	coding	down
Ptgfrn	1	coding	down
Rasef	1	coding	down
Me3	1	coding	down
Ceacam1	1	coding	down
Pak3	1	coding	down
Sema3g	1	coding	down
Lrrtm2	1	coding	down
Adamts4	1	coding	down
Il7	1	coding	down
Lrba	1	coding	down
Csf1	1	coding	down
Frem1	1	coding	down
Rasgef1b	1	coding	down
Rsbn1l	1	coding	down
Flt4	1	coding	down
Csf2	1	coding	down
Hoxb5	1	coding	down
Mboat1	1	coding	down
Plau	1	coding	down
Grhl2	1	coding	down
Gsk3b	1	coding	down
Ddr1	1	coding	down
Ddit4l	1	coding	up
Reep1	1	coding	up
Adam19	1	coding	up
Pim3	1	coding	up
