# Supplementary material for: Hypoxia promotes the proliferation of mouse liver sinusoidal endothelial cells: miRNA–mRNA expression analysis
Source: Bioengineered. 2021 Oct 21;12(1):8666–78. doi: 10.1080/21655979.2021.1988371 (PMC8806994; doi:10.1080/21655979.2021.1988371)
Supplement: Supplemental Material [file KBIE_A_1988371_SM5653.zip › Table S4.xlsx]

## Sheet: The document states
The name of the table	At the head of the column	The meaning of the column head
Down-regulated gene GO enrichment	goID	GO term index number, which is consistent with the GO index number of the Gene Ontology database.
	goDescription	Description information of GO term.
	goType	The classification of GO term, including the proportion of genes enriched in GO term by Biological Pathway/Cell Component/Molecular Function to all down-regulated genes, is displayed in the form of "number of enriched genes / number of down-regulated genes".
	geneRatio	The proportion of genes enriched in GOterm to all down-regulated genes, displayed in the form of "number of enriched genes / number of down-regulated genes".
	bgRatio	The ratio of the number of background ratio,GO term genes to the number of background genes, expressed as "number of GO term genes / number of background genes".
	pvalue	P value to evaluate the statistical significance level of down-regulated gene enrichment to GO term.
	padj	P value correction value FDR, that is, the multiple test correction for the difference significance of the test under the same conditions, the commonly used methods include Bonfferoni,BH and so on.
	qvalue	q value is an extension of FDR value, and it can also be simply understood as another FDR calculation method.
	enrichScore	Enrichment fraction of down-regulated genes in GO term.
	overlapGeneList	The intersection of down-regulated gene set and GO term gene set.
	overlapCount	The number of genes in which the down-regulated gene set intersects with the GO term gene set.
Down-regulated gene KEGG enrichment	pathID	KEGG term index number, which is consistent with the index number of the KEGG database.
	pathDescription	Description information of KEGG term.
	geneRatio	The proportion of genes enriched in KEGG term to all down-regulated genes, displayed in the form of "number of enriched genes / number of down-regulated genes".
	bgRatio	The ratio of the number of background ratio,KEGG term genes to the number of background genes is expressed as "number of KEGG term genes / number of background genes".
	pvalue	P value to evaluate the statistical significance level of down-regulated gene enrichment to KEGG term.
	padj	P value correction value FDR, that is, the multiple test correction for the difference significance of the test under the same conditions, the commonly used methods include Bonfferoni,BH and so on.
	qvalue	q value is an extension of FDR value, and it can also be simply understood as another FDR calculation method.
	enrichScore	Enrichment fraction of down-regulated genes in GO term.
	overlapGeneList	The intersection of down-regulated gene set and GO term gene set.
	overlapCount	The number of genes in which the down-regulated gene set intersects with the GO term gene set.

## Sheet:  GO-BP enrichment
goID	goDescription	goType	geneRatio	bgRatio	pvalue	padj	qvalue	enrichScore	overlapGeneList	overlapGeneCount
GO:0060560	developmental growth involved in morphogenesis	biological process	8/86	262/23239	5.82658e-06	0.0119793	0.00826702	8.25102	Sema4d/Golga4/Hnf1b/Slc12a2/Sema3g/Csf1/Gsk3b/Ddr1	8
GO:2000027	regulation of animal organ morphogenesis	biological process	7/86	206/23239	1.15394e-05	0.0119793	0.00826702	9.18226	Casz1/Wnt7a/Tnfaip3/Hnf1b/Ceacam1/Csf1/Plau	7
GO:0022612	gland morphogenesis	biological process	6/86	146/23239	1.72485e-05	0.0119793	0.00826702	11.105	Tnfaip3/Slc12a2/Ceacam1/Csf1/Plau/Ddr1	6
GO:0032102	negative regulation of response to external stimulus	biological process	8/86	319/23239	2.42004e-05	0.0119793	0.00826702	6.7767	Tnfrsf1b/Cdh5/Tnfaip3/Sema4d/Ptger4/Ceacam1/Sema3g/Plau	8
GO:2000345	regulation of hepatocyte proliferation	biological process	3/86	16/23239	2.6464e-05	0.0119793	0.00826702	50.6664	Tnfaip3/Ceacam1/Plau	3
GO:0050878	regulation of body fluid levels	biological process	8/86	337/23239	3.57485e-05	0.0119793	0.00826702	6.41474	Nbeal2/Scnn1a/Ptprj/Ptpro/Ptger4/Ceacam1/Plau/Ddr1	8
GO:0042060	wound healing	biological process	8/86	345/23239	4.21935e-05	0.0119793	0.00826702	6.26599	Wnt7a/Nbeal2/Syt7/Ptprj/Ptger4/Ceacam1/Plau/Ddr1	8
GO:0045446	endothelial cell differentiation	biological process	5/86	104/23239	4.25602e-05	0.0119793	0.00826702	12.9914	Ppp1r16b/Wnt7a/Cdh5/Ceacam1/Hoxb5	5
GO:0001952	regulation of cell-matrix adhesion	biological process	5/86	111/23239	5.81248e-05	0.0119793	0.00826702	12.1721	Ptprj/Csf1/Plau/Gsk3b/Ddr1	5
GO:0009611	response to wounding	biological process	9/86	479/23239	7.02785e-05	0.0119793	0.00826702	5.07722	Wnt7a/Nbeal2/Tnfaip3/Syt7/Ptprj/Ptger4/Ceacam1/Plau/Ddr1	9
GO:0072574	hepatocyte proliferation	biological process	3/86	22/23239	7.16167e-05	0.0119793	0.00826702	36.8483	Tnfaip3/Ceacam1/Plau	3
GO:0072575	epithelial cell proliferation involved in liver morphogenesis	biological process	3/86	22/23239	7.16167e-05	0.0119793	0.00826702	36.8483	Tnfaip3/Ceacam1/Plau	3
GO:0003158	endothelium development	biological process	5/86	116/23239	7.16944e-05	0.0119793	0.00826702	11.6475	Ppp1r16b/Wnt7a/Cdh5/Ceacam1/Hoxb5	5
GO:0060562	epithelial tube morphogenesis	biological process	8/86	375/23239	7.56661e-05	0.0119793	0.00826702	5.76471	Tead1/Tcf21/Hnf1b/Tgif1/Slc12a2/Csf1/Grhl2/Ddr1	8
GO:0072576	liver morphogenesis	biological process	3/86	24/23239	9.36226e-05	0.0119793	0.00826702	33.7776	Tnfaip3/Ceacam1/Plau	3
GO:0051193	regulation of cofactor metabolic process	biological process	4/86	64/23239	9.37685e-05	0.0119793	0.00826702	16.8888	Prkaa2/Zbtb7a/Cbfa2t3/Ptger4	4
GO:0007160	cell-matrix adhesion	biological process	6/86	198/23239	9.46587e-05	0.0119793	0.00826702	8.18851	Ptprj/Csf1/Frem1/Plau/Gsk3b/Ddr1	6
GO:0050770	regulation of axonogenesis	biological process	6/86	201/23239	0.000102805	0.0119793	0.00826702	8.0663	Wnt7a/Sema4d/Golga4/Pak3/Sema3g/Gsk3b	6
GO:0048638	regulation of developmental growth	biological process	8/86	392/23239	0.000102879	0.0119793	0.00826702	5.51471	Sema4d/Golga4/Hnf1b/Ptger4/Sema3g/Il7/Csf1/Gsk3b	8
GO:0032692	negative regulation of interleukin-1 production	biological process	3/86	25/23239	0.000106105	0.0119793	0.00826702	32.4265	Tnfaip3/Ptger4/Ceacam1	3
GO:0032535	regulation of cellular component size	biological process	8/86	395/23239	0.000108433	0.0119793	0.00826702	5.47283	Wnt7a/Sema4d/Lrrc8d/Golga4/Slc12a2/Pak3/Sema3g/Gsk3b	8
GO:0008361	regulation of cell size	biological process	6/86	206/23239	0.000117615	0.012403	0.00855943	7.87051	Sema4d/Lrrc8d/Golga4/Slc12a2/Sema3g/Gsk3b	6
GO:0048639	positive regulation of developmental growth	biological process	6/86	209/23239	0.000127283	0.0125923	0.00869003	7.75754	Sema4d/Golga4/Ptger4/Il7/Csf1/Gsk3b	6
GO:0045927	positive regulation of growth	biological process	7/86	305/23239	0.000138721	0.0125923	0.00869003	6.20179	Sema4d/Golga4/Ptger4/Il7/Csf1/Flt4/Gsk3b	7
GO:0050673	epithelial cell proliferation	biological process	8/86	412/23239	0.000144815	0.0125923	0.00869003	5.24701	Ppp1r16b/Wnt7a/Tnfaip3/Hnf1b/Ehf/Ceacam1/Flt4/Plau	8
GO:0060444	branching involved in mammary gland duct morphogenesis	biological process	3/86	28/23239	0.000149923	0.0125923	0.00869003	28.9522	Slc12a2/Csf1/Ddr1	3
GO:0018108	peptidyl-tyrosine phosphorylation	biological process	7/86	309/23239	0.000150311	0.0125923	0.00869003	6.12151	Sema4d/Ptprj/Ptger4/Frk/Flt4/Csf2/Ddr1	7
GO:0018212	peptidyl-tyrosine modification	biological process	7/86	312/23239	0.000159509	0.0125923	0.00869003	6.06265	Sema4d/Ptprj/Ptger4/Frk/Flt4/Csf2/Ddr1	7
GO:0016055	Wnt signaling pathway	biological process	8/86	418/23239	0.000159845	0.0125923	0.00869003	5.17169	Prkaa2/Wnt7a/Tnfaip3/Tbl1xr1/Ptpro/Hnf1b/Sox7/Gsk3b	8
GO:0198738	cell-cell signaling by wnt	biological process	8/86	420/23239	0.000165132	0.0125923	0.00869003	5.14707	Prkaa2/Wnt7a/Tnfaip3/Tbl1xr1/Ptpro/Hnf1b/Sox7/Gsk3b	8
GO:0061138	morphogenesis of a branching epithelium	biological process	6/86	220/23239	0.000168259	0.0125923	0.00869003	7.36966	Tcf21/Hnf1b/Slc12a2/Csf1/Grhl2/Ddr1	6
GO:0045216	cell-cell junction organization	biological process	5/86	142/23239	0.000185784	0.0134694	0.00929533	9.51482	Cgn/Cdh5/Ptpro/Ceacam1/Grhl2	5
GO:0001558	regulation of cell growth	biological process	8/86	432/23239	0.000199972	0.0137218	0.00946955	5.00409	Cgref1/Sema4d/Ptprj/Golga4/Sema3g/Flt4/Gsk3b/Ddr1	8
GO:0061302	smooth muscle cell-matrix adhesion	biological process	2/86	6/23239	0.000201096	0.0137218	0.00946955	90.0736	Plau/Ddr1	2
GO:0050900	leukocyte migration	biological process	7/86	326/23239	0.000208671	0.0138319	0.00954554	5.80229	Podxl/Ptprj/Ptpro/Lrch1/Ptger4/Slc12a2/Csf1	7
GO:0034103	regulation of tissue remodeling	biological process	4/86	83/23239	0.000257093	0.0164921	0.0113813	13.0227	Syt7/Ptger4/Ceacam1/Flt4	4
GO:0001763	morphogenesis of a branching structure	biological process	6/86	239/23239	0.00026302	0.0164921	0.0113813	6.78379	Tcf21/Hnf1b/Slc12a2/Csf1/Grhl2/Ddr1	6
GO:0060763	mammary duct terminal end bud growth	biological process	2/86	7/23239	0.000280856	0.017147	0.0118333	77.206	Slc12a2/Csf1	2
GO:0034330	cell junction organization	biological process	6/86	248/23239	0.000320512	0.0190663	0.0131578	6.5376	Cgn/Cdh5/Ptprj/Ptpro/Ceacam1/Grhl2	6
GO:0048732	gland development	biological process	8/86	466/23239	0.000332822	0.0193037	0.0133216	4.63899	Tnfaip3/Tcf21/Hnf1b/Slc12a2/Ceacam1/Csf1/Plau/Ddr1	8
GO:0030851	granulocyte differentiation	biological process	3/86	37/23239	0.000347141	0.0196431	0.0135559	21.9098	Cbfa2t3/Ceacam1/Csf2	3
GO:0070884	regulation of calcineurin-NFAT signaling cascade	biological process	3/86	38/23239	0.000375891	0.0202806	0.0139958	21.3332	Nfat5/Ceacam1/Gsk3b	3
GO:0106056	regulation of calcineurin-mediated signaling	biological process	3/86	38/23239	0.000375891	0.0202806	0.0139958	21.3332	Nfat5/Ceacam1/Gsk3b	3
GO:0006110	regulation of glycolytic process	biological process	3/86	39/23239	0.00040613	0.0209382	0.0144497	20.7862	Prkaa2/Zbtb7a/Cbfa2t3	3
GO:0030811	regulation of nucleotide catabolic process	biological process	3/86	39/23239	0.00040613	0.0209382	0.0144497	20.7862	Prkaa2/Zbtb7a/Cbfa2t3	3
GO:0061564	axon development	biological process	8/86	483/23239	0.00042229	0.0212981	0.014698	4.47571	Wnt7a/Sema4d/Ptpro/Golga4/Pak3/Sema3g/Gsk3b/Ddr1	8
GO:0060603	mammary gland duct morphogenesis	biological process	3/86	40/23239	0.000437889	0.021615	0.0149167	20.2666	Slc12a2/Csf1/Ddr1	3
GO:0046849	bone remodeling	biological process	4/86	96/23239	0.000448108	0.0216585	0.0149468	11.2592	Syt7/Ptger4/Ceacam1/Il7	4
GO:0010470	regulation of gastrulation	biological process	3/86	41/23239	0.0004712	0.0217968	0.0150421	19.7723	Tnfaip3/Hnf1b/Tgif1	3
GO:0110111	negative regulation of animal organ morphogenesis	biological process	3/86	41/23239	0.0004712	0.0217968	0.0150421	19.7723	Casz1/Hnf1b/Ceacam1	3
GO:0060312	regulation of blood vessel remodeling	biological process	2/86	9/23239	0.000479153	0.0217968	0.0150421	60.0491	Ceacam1/Flt4	2
GO:0061028	establishment of endothelial barrier	biological process	3/86	42/23239	0.000506095	0.0225796	0.0155824	19.3015	Ppp1r16b/Wnt7a/Cdh5	3
GO:0048754	branching morphogenesis of an epithelial tube	biological process	5/86	183/23239	0.000596237	0.0255697	0.0176458	7.38309	Tcf21/Hnf1b/Slc12a2/Csf1/Ddr1	5
GO:0050711	negative regulation of interleukin-1 secretion	biological process	2/86	10/23239	0.000597501	0.0255697	0.0176458	54.0442	Tnfaip3/Ptger4	2
GO:0007043	cell-cell junction assembly	biological process	4/86	104/23239	0.000606495	0.0255697	0.0176458	10.3931	Cgn/Cdh5/Ptpro/Grhl2	4
GO:1990138	neuron projection extension	biological process	5/86	186/23239	0.000641745	0.0255697	0.0176458	7.264	Sema4d/Golga4/Sema3g/Gsk3b/Ddr1	5
GO:0030111	regulation of Wnt signaling pathway	biological process	6/86	283/23239	0.000643527	0.0255697	0.0176458	5.72907	Tnfaip3/Tbl1xr1/Ptpro/Hnf1b/Sox7/Gsk3b	6
GO:0006090	pyruvate metabolic process	biological process	4/86	106/23239	0.000651578	0.0255697	0.0176458	10.197	Prkaa2/Zbtb7a/Cbfa2t3/Me3	4
GO:0048771	tissue remodeling	biological process	5/86	187/23239	0.000657477	0.0255697	0.0176458	7.22516	Syt7/Ptger4/Ceacam1/Il7/Flt4	5
GO:0033173	calcineurin-NFAT signaling cascade	biological process	3/86	46/23239	0.000662109	0.0255697	0.0176458	17.6231	Nfat5/Ceacam1/Gsk3b	3
GO:0030516	regulation of axon extension	biological process	4/86	108/23239	0.000698988	0.0255697	0.0176458	10.0082	Sema4d/Golga4/Sema3g/Gsk3b	4
GO:0031098	stress-activated protein kinase signaling cascade	biological process	6/86	288/23239	0.000705089	0.0255697	0.0176458	5.6296	Wnt7a/Map3k9/Ptger4/Ceacam1/Pak3/Flt4	6
GO:0043470	regulation of carbohydrate catabolic process	biological process	3/86	47/23239	0.00070537	0.0255697	0.0176458	17.2481	Prkaa2/Zbtb7a/Cbfa2t3	3
GO:0060612	adipose tissue development	biological process	3/86	47/23239	0.00070537	0.0255697	0.0176458	17.2481	Slc25a25/Tbl1xr1/Csf1	3
GO:0007623	circadian rhythm	biological process	5/86	191/23239	0.000723316	0.0256087	0.0176728	7.07385	Prkaa2/Hnf1b/Ptger4/Csf2/Gsk3b	5
GO:0010744	positive regulation of macrophage derived foam cell differentiation	biological process	2/86	11/23239	0.000728523	0.0256087	0.0176728	49.1311	Csf1/Csf2	2
GO:0051196	regulation of coenzyme metabolic process	biological process	3/86	48/23239	0.000750392	0.0259837	0.0179316	16.8888	Prkaa2/Zbtb7a/Cbfa2t3	3
GO:0097720	calcineurin-mediated signaling	biological process	3/86	49/23239	0.000797203	0.0271987	0.0187701	16.5441	Nfat5/Ceacam1/Gsk3b	3
GO:2001169	regulation of ATP biosynthetic process	biological process	3/86	50/23239	0.000845832	0.0284396	0.0196264	16.2133	Prkaa2/Zbtb7a/Cbfa2t3	3
GO:0007254	JNK cascade	biological process	5/86	200/23239	0.000889389	0.0290617	0.0200558	6.75552	Wnt7a/Map3k9/Ptger4/Ceacam1/Flt4	5
GO:0034329	cell junction assembly	biological process	5/86	200/23239	0.000889389	0.0290617	0.0200558	6.75552	Cgn/Cdh5/Ptprj/Ptpro/Grhl2	5
GO:0031348	negative regulation of defense response	biological process	5/86	201/23239	0.000909455	0.0293047	0.0202234	6.72191	Tnfrsf1b/Cdh5/Tnfaip3/Ptger4/Ceacam1	5
GO:0001954	positive regulation of cell-matrix adhesion	biological process	3/86	52/23239	0.000948651	0.0301489	0.020806	15.5897	Ptprj/Csf1/Gsk3b	3
GO:0001889	liver development	biological process	4/86	118/23239	0.000973258	0.0305129	0.0210573	9.16003	Tnfaip3/Hnf1b/Ceacam1/Plau	4
GO:0010810	regulation of cell-substrate adhesion	biological process	5/86	205/23239	0.000993109	0.0307202	0.0212003	6.59075	Ptprj/Csf1/Plau/Gsk3b/Ddr1	5
GO:0051271	negative regulation of cellular component movement	biological process	6/86	309/23239	0.00101504	0.03098	0.0213796	5.24701	Sema4d/Ptprj/Lrch1/Ptger4/Sema3g/Gsk3b	6
GO:0043116	negative regulation of vascular permeability	biological process	2/86	13/23239	0.00102822	0.03098	0.0213796	41.5725	Ptprj/Ceacam1	2
GO:0048016	inositol phosphate-mediated signaling	biological process	3/86	54/23239	0.00105907	0.0313772	0.0216537	15.0123	Nfat5/Ceacam1/Gsk3b	3
GO:0061008	hepaticobiliary system development	biological process	4/86	121/23239	0.00106845	0.0313772	0.0216537	8.93292	Tnfaip3/Hnf1b/Ceacam1/Plau	4
GO:0002573	myeloid leukocyte differentiation	biological process	5/86	209/23239	0.00108236	0.0313883	0.0216614	6.46462	Zbtb7a/Cbfa2t3/Ceacam1/Csf1/Csf2	5
GO:0061387	regulation of extent of cell growth	biological process	4/86	123/23239	0.00113543	0.0325208	0.0224429	8.78767	Sema4d/Golga4/Sema3g/Gsk3b	4
GO:0035264	multicellular organism growth	biological process	5/86	213/23239	0.00117743	0.0333125	0.0229893	6.34321	Slc25a25/Tbl1xr1/Slc12a2/Csf1/Grhl2	5
GO:0071380	cellular response to prostaglandin E stimulus	biological process	2/86	14/23239	0.0011967	0.03345	0.0230842	38.603	Prkaa2/Ptger4	2
GO:0031589	cell-substrate adhesion	biological process	6/86	322/23239	0.00125372	0.0346265	0.0238961	5.03517	Ptprj/Csf1/Frem1/Plau/Gsk3b/Ddr1	6
GO:0060443	mammary gland morphogenesis	biological process	3/86	58/23239	0.00130352	0.0355572	0.0245383	13.9769	Slc12a2/Csf1/Ddr1	3
GO:0042326	negative regulation of phosphorylation	biological process	7/86	445/23239	0.00131807	0.0355572	0.0245383	4.25067	Tnfaip3/Sema4d/Atxn7/Ptprj/Cbfa2t3/Ceacam1/Gsk3b	7
GO:0040013	negative regulation of locomotion	biological process	6/86	326/23239	0.00133517	0.0356047	0.0245711	4.97339	Sema4d/Ptprj/Lrch1/Ptger4/Sema3g/Gsk3b	6
GO:0046850	regulation of bone remodeling	biological process	3/86	59/23239	0.0013697	0.0357064	0.0246413	13.74	Syt7/Ptger4/Ceacam1	3
GO:0007409	axonogenesis	biological process	7/86	448/23239	0.00136977	0.0357064	0.0246413	4.2222	Wnt7a/Sema4d/Ptpro/Golga4/Pak3/Sema3g/Gsk3b	7
GO:0061041	regulation of wound healing	biological process	4/86	130/23239	0.00139306	0.0359101	0.0247819	8.31449	Ptprj/Ptger4/Ceacam1/Plau	4
GO:0048863	stem cell differentiation	biological process	5/86	223/23239	0.0014421	0.0367655	0.0253722	6.05877	Wnt7a/Sema4d/Hnf1b/Sema3g/Gsk3b	5
GO:0010769	regulation of cell morphogenesis involved in differentiation	biological process	6/86	333/23239	0.0014874	0.0368036	0.0253985	4.86885	Wnt7a/Sema4d/Golga4/Pak3/Sema3g/Gsk3b	6
GO:0046928	regulation of neurotransmitter secretion	biological process	4/86	133/23239	0.00151503	0.0368036	0.0253985	8.12695	Wnt7a/Syt7/Ptger4/Gsk3b	4
GO:0048675	axon extension	biological process	4/86	133/23239	0.00151503	0.0368036	0.0253985	8.12695	Sema4d/Golga4/Sema3g/Gsk3b	4
GO:0031331	positive regulation of cellular catabolic process	biological process	6/86	336/23239	0.00155655	0.0368036	0.0253985	4.82537	Tnfrsf1b/Prkaa2/Tnfaip3/Btg2/Cbfa2t3/Gsk3b	6
GO:0030010	establishment of cell polarity	biological process	4/86	134/23239	0.00155729	0.0368036	0.0253985	8.0663	Wnt7a/Cdh5/Myo18a/Gsk3b	4
GO:0060766	negative regulation of androgen receptor signaling pathway	biological process	2/86	16/23239	0.0015705	0.0368036	0.0253985	33.7776	Zbtb7a/Tcf21	2
GO:1902337	regulation of apoptotic process involved in morphogenesis	biological process	2/86	16/23239	0.0015705	0.0368036	0.0253985	33.7776	Tnfrsf1b/Hnf1b	2
GO:1904889	regulation of excitatory synapse assembly	biological process	2/86	16/23239	0.0015705	0.0368036	0.0253985	33.7776	Wnt7a/Lrrtm2	2
GO:0097191	extrinsic apoptotic signaling pathway	biological process	5/86	228/23239	0.00158977	0.0368826	0.025453	5.9259	Tnfrsf1b/Tnfaip3/Il7/Csf2/Gsk3b	5
GO:0030808	regulation of nucleotide biosynthetic process	biological process	3/86	63/23239	0.00165544	0.0376531	0.0259847	12.8677	Prkaa2/Zbtb7a/Cbfa2t3	3
GO:1900371	regulation of purine nucleotide biosynthetic process	biological process	3/86	63/23239	0.00165544	0.0376531	0.0259847	12.8677	Prkaa2/Zbtb7a/Cbfa2t3	3
GO:0090257	regulation of muscle system process	biological process	5/86	231/23239	0.00168355	0.0379207	0.0261694	5.84894	Tnfrsf1b/Tead1/Ptger4/Dsc2/Gsk3b	5
GO:0001885	endothelial cell development	biological process	3/86	64/23239	0.00173224	0.0383252	0.0264485	12.6666	Ppp1r16b/Wnt7a/Cdh5	3
GO:0050728	negative regulation of inflammatory response	biological process	4/86	138/23239	0.00173454	0.0383252	0.0264485	7.83249	Tnfrsf1b/Cdh5/Tnfaip3/Ptger4	4
GO:0071379	cellular response to prostaglandin stimulus	biological process	2/86	17/23239	0.00177563	0.0384996	0.0265689	31.7907	Prkaa2/Ptger4	2
GO:1904748	regulation of apoptotic process involved in development	biological process	2/86	17/23239	0.00177563	0.0384996	0.0265689	31.7907	Tnfrsf1b/Hnf1b	2
GO:0046777	protein autophosphorylation	biological process	5/86	235/23239	0.00181483	0.0389853	0.0269041	5.74938	Map3k9/Frk/Flt4/Gsk3b/Ddr1	5
GO:0050678	regulation of epithelial cell proliferation	biological process	6/86	349/23239	0.00188496	0.0399135	0.0275446	4.64563	Ppp1r16b/Wnt7a/Tnfaip3/Ceacam1/Flt4/Plau	6
GO:1901184	regulation of ERBB signaling pathway	biological process	3/86	66/23239	0.00189245	0.0399135	0.0275446	12.2828	Sh3tc2/Ptprj/Ceacam1	3
GO:0046330	positive regulation of JNK cascade	biological process	4/86	142/23239	0.00192535	0.0402417	0.0277711	7.61186	Wnt7a/Map3k9/Ceacam1/Flt4	4
GO:0002064	epithelial cell development	biological process	5/86	241/23239	0.00202564	0.0419597	0.0289567	5.60624	Ppp1r16b/Cgn/Wnt7a/Cdh5/Grhl2	5
GO:0034695	response to prostaglandin E	biological process	2/86	19/23239	0.00222189	0.0452173	0.0312049	28.4443	Prkaa2/Ptger4	2
GO:0051195	negative regulation of cofactor metabolic process	biological process	2/86	19/23239	0.00222189	0.0452173	0.0312049	28.4443	Cbfa2t3/Ptger4	2
GO:0045453	bone resorption	biological process	3/86	71/23239	0.00233251	0.0466502	0.0321937	11.4178	Ptger4/Ceacam1/Il7	3
GO:0045670	regulation of osteoclast differentiation	biological process	3/86	71/23239	0.00233251	0.0466502	0.0321937	11.4178	Zbtb7a/Ceacam1/Csf1	3
GO:0048588	developmental cell growth	biological process	5/86	252/23239	0.00245787	0.0476149	0.0328595	5.36153	Sema4d/Golga4/Sema3g/Gsk3b/Ddr1	5
GO:0010759	positive regulation of macrophage chemotaxis	biological process	2/86	20/23239	0.00246284	0.0476149	0.0328595	27.0221	Ptprj/Csf1	2
GO:0048557	embryonic digestive tract morphogenesis	biological process	2/86	20/23239	0.00246284	0.0476149	0.0328595	27.0221	Tcf21/Hnf1b	2
GO:0070633	transepithelial transport	biological process	2/86	20/23239	0.00246284	0.0476149	0.0328595	27.0221	Slc12a2/Csf2	2
GO:2000573	positive regulation of DNA biosynthetic process	biological process	3/86	73/23239	0.00252479	0.0484092	0.0334076	11.105	Pak3/Grhl2/Gsk3b	3
GO:0051403	stress-activated MAPK cascade	biological process	5/86	255/23239	0.00258656	0.049187	0.0339444	5.29845	Wnt7a/Map3k9/Ptger4/Ceacam1/Flt4	5
GO:0032652	regulation of interleukin-1 production	biological process	3/86	74/23239	0.0026245	0.0495027	0.0341623	10.9549	Tnfaip3/Ptger4/Ceacam1	3
GO:0050807	regulation of synapse organization	biological process	5/86	257/23239	0.00267503	0.050049	0.0345392	5.25722	Wnt7a/Ptpro/Pak3/Lrrtm2/Gsk3b	5
GO:0010743	regulation of macrophage derived foam cell differentiation	biological process	2/86	21/23239	0.00271556	0.0502042	0.0346463	25.7353	Csf1/Csf2	2
GO:1903578	regulation of ATP metabolic process	biological process	3/86	75/23239	0.00272661	0.0502042	0.0346463	10.8088	Prkaa2/Zbtb7a/Cbfa2t3	3
GO:0007596	blood coagulation	biological process	4/86	157/23239	0.00277049	0.0506105	0.0349268	6.88461	Nbeal2/Ptprj/Ceacam1/Plau	4
GO:0030193	regulation of blood coagulation	biological process	3/86	76/23239	0.00283113	0.0513143	0.0354125	10.6666	Ptprj/Ceacam1/Plau	3
GO:0007599	hemostasis	biological process	4/86	159/23239	0.00289959	0.0516079	0.035615	6.79801	Nbeal2/Ptprj/Ceacam1/Plau	4
GO:0061180	mammary gland epithelium development	biological process	3/86	77/23239	0.0029381	0.0516079	0.035615	10.5281	Slc12a2/Csf1/Ddr1	3
GO:1900046	regulation of hemostasis	biological process	3/86	77/23239	0.0029381	0.0516079	0.035615	10.5281	Ptprj/Ceacam1/Plau	3
GO:0034694	response to prostaglandin	biological process	2/86	22/23239	0.00297995	0.0516079	0.035615	24.5655	Prkaa2/Ptger4	2
GO:0050803	regulation of synapse structure or activity	biological process	5/86	264/23239	0.00300203	0.0516079	0.035615	5.11782	Wnt7a/Ptpro/Pak3/Lrrtm2/Gsk3b	5
GO:0050817	coagulation	biological process	4/86	161/23239	0.00303275	0.0516079	0.035615	6.71356	Nbeal2/Ptprj/Ceacam1/Plau	4
GO:0006096	glycolytic process	biological process	3/86	78/23239	0.00304753	0.0516079	0.035615	10.3931	Prkaa2/Zbtb7a/Cbfa2t3	3
GO:0071674	mononuclear cell migration	biological process	3/86	78/23239	0.00304753	0.0516079	0.035615	10.3931	Ptprj/Ptpro/Csf1	3
GO:2000243	positive regulation of reproductive process	biological process	3/86	78/23239	0.00304753	0.0516079	0.035615	10.3931	Lhfpl2/Ptger4/Plau	3
GO:0006757	ATP generation from ADP	biological process	3/86	79/23239	0.00315944	0.0521594	0.0359956	10.2616	Prkaa2/Zbtb7a/Cbfa2t3	3
GO:0038034	signal transduction in absence of ligand	biological process	3/86	79/23239	0.00315944	0.0521594	0.0359956	10.2616	Il7/Csf2/Gsk3b	3
GO:0097192	extrinsic apoptotic signaling pathway in absence of ligand	biological process	3/86	79/23239	0.00315944	0.0521594	0.0359956	10.2616	Il7/Csf2/Gsk3b	3
GO:1903034	regulation of response to wounding	biological process	4/86	163/23239	0.00317003	0.0521594	0.0359956	6.63119	Ptprj/Ptger4/Ceacam1/Plau	4
GO:0060485	mesenchyme development	biological process	5/86	269/23239	0.00325266	0.0527452	0.0363999	5.02269	Sema4d/Tead1/Tcf21/Sema3g/Gsk3b	5
GO:1905523	positive regulation of macrophage migration	biological process	2/86	23/23239	0.00325593	0.0527452	0.0363999	23.4975	Ptprj/Csf1	2
GO:0050818	regulation of coagulation	biological process	3/86	80/23239	0.00327384	0.0527452	0.0363999	10.1333	Ptprj/Ceacam1/Plau	3
GO:0048511	rhythmic process	biological process	5/86	270/23239	0.00330454	0.0528727	0.0364879	5.00409	Prkaa2/Hnf1b/Ptger4/Csf2/Gsk3b	5
GO:0030099	myeloid cell differentiation	biological process	6/86	392/23239	0.00335422	0.0533	0.0367828	4.13603	Nbeal2/Zbtb7a/Cbfa2t3/Ceacam1/Csf1/Csf2	6
GO:0060070	canonical Wnt signaling pathway	biological process	5/86	272/23239	0.0034101	0.0538192	0.0371411	4.9673	Wnt7a/Tbl1xr1/Ptpro/Sox7/Gsk3b	5
GO:0007369	gastrulation	biological process	4/86	167/23239	0.00345722	0.0541942	0.0373999	6.47236	Tnfaip3/Hnf1b/Tgif1/Sox7	4
GO:0042866	pyruvate biosynthetic process	biological process	3/86	82/23239	0.0035102	0.0546554	0.0377182	9.88613	Prkaa2/Zbtb7a/Cbfa2t3	3
GO:0061448	connective tissue development	biological process	5/86	275/23239	0.00357295	0.0552616	0.0381365	4.91311	Wnt7a/Zbtb7a/Slc25a25/Tbl1xr1/Csf1	5
GO:0032874	positive regulation of stress-activated MAPK cascade	biological process	4/86	169/23239	0.00360724	0.0553675	0.0382096	6.39576	Wnt7a/Map3k9/Ceacam1/Flt4	4
GO:0045785	positive regulation of cell adhesion	biological process	6/86	399/23239	0.00365711	0.0553675	0.0382096	4.06347	Ptprj/Ptger4/Ceacam1/Il7/Csf1/Gsk3b	6
GO:0070304	positive regulation of stress-activated protein kinase signaling cascade	biological process	4/86	170/23239	0.00368388	0.0553675	0.0382096	6.35814	Wnt7a/Map3k9/Ceacam1/Flt4	4
GO:0009896	positive regulation of catabolic process	biological process	6/86	401/23239	0.00374727	0.0553675	0.0382096	4.04321	Tnfrsf1b/Prkaa2/Tnfaip3/Btg2/Cbfa2t3/Gsk3b	6
GO:0001667	ameboidal-type cell migration	biological process	6/86	403/23239	0.00383908	0.0553675	0.0382096	4.02314	Wnt7a/Sema4d/Ceacam1/Pak3/Sema3g/Flt4	6
GO:0006109	regulation of carbohydrate metabolic process	biological process	4/86	172/23239	0.00384048	0.0553675	0.0382096	6.28421	Prkaa2/Zbtb7a/Cbfa2t3/Ptger4	4
GO:0048813	dendrite morphogenesis	biological process	4/86	172/23239	0.00384048	0.0553675	0.0382096	6.28421	Wnt7a/Sema4d/Pak3/Gsk3b	4
GO:0001956	positive regulation of neurotransmitter secretion	biological process	2/86	25/23239	0.00384231	0.0553675	0.0382096	21.6177	Syt7/Ptger4	2
GO:0010742	macrophage derived foam cell differentiation	biological process	2/86	25/23239	0.00384231	0.0553675	0.0382096	21.6177	Csf1/Csf2	2
GO:0032703	negative regulation of interleukin-2 production	biological process	2/86	25/23239	0.00384231	0.0553675	0.0382096	21.6177	Tnfaip3/Ceacam1	2
GO:1904861	excitatory synapse assembly	biological process	2/86	25/23239	0.00384231	0.0553675	0.0382096	21.6177	Wnt7a/Lrrtm2	2
GO:0009612	response to mechanical stimulus	biological process	4/86	173/23239	0.00392045	0.0561447	0.038746	6.24788	Strbp/Ptger4/Slc12a2/Gsk3b	4
GO:0032612	interleukin-1 production	biological process	3/86	86/23239	0.00401361	0.056778	0.039183	9.42631	Tnfaip3/Ptger4/Ceacam1	3
GO:0046031	ADP metabolic process	biological process	3/86	86/23239	0.00401361	0.056778	0.039183	9.42631	Prkaa2/Zbtb7a/Cbfa2t3	3
GO:0090077	foam cell differentiation	biological process	2/86	26/23239	0.00415254	0.0582392	0.0401914	20.7862	Csf1/Csf2	2
GO:0010770	positive regulation of cell morphogenesis involved in differentiation	biological process	4/86	176/23239	0.00416711	0.0582392	0.0401914	6.14138	Sema4d/Golga4/Pak3/Gsk3b	4
GO:0051588	regulation of neurotransmitter transport	biological process	4/86	177/23239	0.00425161	0.0590643	0.0407608	6.10669	Wnt7a/Syt7/Ptger4/Gsk3b	4
GO:1900542	regulation of purine nucleotide metabolic process	biological process	3/86	88/23239	0.00428093	0.0591177	0.0407976	9.21208	Prkaa2/Zbtb7a/Cbfa2t3	3
GO:0006476	protein deacetylation	biological process	3/86	89/23239	0.00441855	0.0603002	0.0416137	9.10857	Prkaa2/Tbl1xr1/Tcf21	3
GO:0050764	regulation of phagocytosis	biological process	3/86	89/23239	0.00441855	0.0603002	0.0416137	9.10857	Myo18a/Syt7/Ptprj	3
GO:0048843	negative regulation of axon extension involved in axon guidance	biological process	2/86	27/23239	0.004474	0.0604624	0.0417256	20.0164	Sema4d/Sema3g	2
GO:0071695	anatomical structure maturation	biological process	4/86	180/23239	0.00451204	0.0604624	0.0417256	6.00491	Cdh5/Zbtb7a/Sema4d/Gsk3b	4
GO:0071900	regulation of protein serine/threonine kinase activity	biological process	6/86	418/23239	0.00458191	0.0604624	0.0417256	3.87877	Tnfaip3/Map3k9/Ptprj/Tead1/Ceacam1/Gsk3b	6
GO:0009135	purine nucleoside diphosphate metabolic process	biological process	3/86	91/23239	0.00470178	0.0604624	0.0417256	8.90838	Prkaa2/Zbtb7a/Cbfa2t3	3
GO:0009179	purine ribonucleoside diphosphate metabolic process	biological process	3/86	91/23239	0.00470178	0.0604624	0.0417256	8.90838	Prkaa2/Zbtb7a/Cbfa2t3	3
GO:0014909	smooth muscle cell migration	biological process	3/86	91/23239	0.00470178	0.0604624	0.0417256	8.90838	Ptger4/Plau/Ddr1	3
GO:0048864	stem cell development	biological process	3/86	91/23239	0.00470178	0.0604624	0.0417256	8.90838	Wnt7a/Sema4d/Sema3g	3
GO:0030224	monocyte differentiation	biological process	2/86	28/23239	0.00480663	0.0604624	0.0417256	19.3015	Csf1/Csf2	2
GO:0035335	peptidyl-tyrosine dephosphorylation	biological process	2/86	28/23239	0.00480663	0.0604624	0.0417256	19.3015	Ptprj/Ptpro	2
GO:0045187	regulation of circadian sleep/wake cycle, sleep	biological process	2/86	28/23239	0.00480663	0.0604624	0.0417256	19.3015	Ptger4/Csf2	2
GO:0060765	regulation of androgen receptor signaling pathway	biological process	2/86	28/23239	0.00480663	0.0604624	0.0417256	19.3015	Zbtb7a/Tcf21	2
GO:1902668	negative regulation of axon guidance	biological process	2/86	28/23239	0.00480663	0.0604624	0.0417256	19.3015	Sema4d/Sema3g	2
GO:1903131	mononuclear cell differentiation	biological process	2/86	28/23239	0.00480663	0.0604624	0.0417256	19.3015	Csf1/Csf2	2
GO:0001570	vasculogenesis	biological process	3/86	92/23239	0.00484742	0.0604624	0.0417256	8.81155	Wnt7a/Ptprj/Ceacam1	3
GO:0006140	regulation of nucleotide metabolic process	biological process	3/86	92/23239	0.00484742	0.0604624	0.0417256	8.81155	Prkaa2/Zbtb7a/Cbfa2t3	3
GO:0019359	nicotinamide nucleotide biosynthetic process	biological process	3/86	92/23239	0.00484742	0.0604624	0.0417256	8.81155	Prkaa2/Zbtb7a/Cbfa2t3	3
GO:0006165	nucleoside diphosphate phosphorylation	biological process	3/86	93/23239	0.00499576	0.0616985	0.0425787	8.7168	Prkaa2/Zbtb7a/Cbfa2t3	3
GO:0007269	neurotransmitter secretion	biological process	4/86	186/23239	0.00506477	0.0616985	0.0425787	5.8112	Wnt7a/Syt7/Ptger4/Gsk3b	4
GO:0046328	regulation of JNK cascade	biological process	4/86	186/23239	0.00506477	0.0616985	0.0425787	5.8112	Wnt7a/Map3k9/Ceacam1/Flt4	4
GO:0099643	signal release from synapse	biological process	4/86	186/23239	0.00506477	0.0616985	0.0425787	5.8112	Wnt7a/Syt7/Ptger4/Gsk3b	4
GO:0043114	regulation of vascular permeability	biological process	2/86	29/23239	0.00515032	0.0616985	0.0425787	18.6359	Ptprj/Ceacam1	2
GO:0050802	circadian sleep/wake cycle, sleep	biological process	2/86	29/23239	0.00515032	0.0616985	0.0425787	18.6359	Ptger4/Csf2	2
GO:0006836	neurotransmitter transport	biological process	5/86	300/23239	0.00515474	0.0616985	0.0425787	4.50368	Wnt7a/Syt7/Ptger4/Csf2/Gsk3b	5
GO:0002685	regulation of leukocyte migration	biological process	4/86	188/23239	0.00525866	0.0616985	0.0425787	5.74938	Ptprj/Lrch1/Ptger4/Csf1	4
GO:0050731	positive regulation of peptidyl-tyrosine phosphorylation	biological process	4/86	188/23239	0.00525866	0.0616985	0.0425787	5.74938	Sema4d/Ptprj/Ptger4/Csf2	4
GO:0009185	ribonucleoside diphosphate metabolic process	biological process	3/86	95/23239	0.0053006	0.0616985	0.0425787	8.53329	Prkaa2/Zbtb7a/Cbfa2t3	3
GO:0019363	pyridine nucleotide biosynthetic process	biological process	3/86	95/23239	0.0053006	0.0616985	0.0425787	8.53329	Prkaa2/Zbtb7a/Cbfa2t3	3
GO:0043502	regulation of muscle adaptation	biological process	3/86	95/23239	0.0053006	0.0616985	0.0425787	8.53329	Tnfrsf1b/Tead1/Gsk3b	3
GO:0046939	nucleotide phosphorylation	biological process	3/86	95/23239	0.0053006	0.0616985	0.0425787	8.53329	Prkaa2/Zbtb7a/Cbfa2t3	3
GO:0106027	neuron projection organization	biological process	3/86	96/23239	0.00545714	0.0616985	0.0425787	8.4444	Wnt7a/Pak3/Gsk3b	3
GO:0006469	negative regulation of protein kinase activity	biological process	4/86	190/23239	0.00545747	0.0616985	0.0425787	5.68886	Tnfaip3/Ptprj/Ceacam1/Gsk3b	4
GO:0002021	response to dietary excess	biological process	2/86	30/23239	0.005505	0.0616985	0.0425787	18.0147	Slc25a25/Tbl1xr1	2
GO:0010614	negative regulation of cardiac muscle hypertrophy	biological process	2/86	30/23239	0.005505	0.0616985	0.0425787	18.0147	Tnfrsf1b/Gsk3b	2
GO:0010758	regulation of macrophage chemotaxis	biological process	2/86	30/23239	0.005505	0.0616985	0.0425787	18.0147	Ptprj/Csf1	2
GO:0042749	regulation of circadian sleep/wake cycle	biological process	2/86	30/23239	0.005505	0.0616985	0.0425787	18.0147	Ptger4/Csf2	2
GO:0044319	wound healing, spreading of cells	biological process	2/86	30/23239	0.005505	0.0616985	0.0425787	18.0147	Wnt7a/Ddr1	2
GO:0090505	epiboly involved in wound healing	biological process	2/86	30/23239	0.005505	0.0616985	0.0425787	18.0147	Wnt7a/Ddr1	2
GO:0030307	positive regulation of cell growth	biological process	4/86	191/23239	0.00555874	0.0620013	0.0427876	5.65908	Sema4d/Golga4/Flt4/Gsk3b	4
GO:2001237	negative regulation of extrinsic apoptotic signaling pathway	biological process	3/86	97/23239	0.00561643	0.062345	0.0430249	8.35735	Tnfaip3/Il7/Csf2	3
GO:0030308	negative regulation of cell growth	biological process	4/86	192/23239	0.00566125	0.0625434	0.0431617	5.6296	Cgref1/Sema4d/Ptprj/Sema3g	4
GO:0050772	positive regulation of axonogenesis	biological process	3/86	98/23239	0.00577849	0.0634009	0.0437535	8.27207	Sema4d/Golga4/Gsk3b	3
GO:0043254	regulation of protein complex assembly	biological process	6/86	440/23239	0.00585676	0.0634009	0.0437535	3.68483	Prkaa2/Hnf1b/Ptger4/Pak3/Csf2/Gsk3b	6
GO:0044030	regulation of DNA methylation	biological process	2/86	31/23239	0.00587058	0.0634009	0.0437535	17.4336	Grhl2/Gsk3b	2
GO:0090504	epiboly	biological process	2/86	31/23239	0.00587058	0.0634009	0.0437535	17.4336	Wnt7a/Ddr1	2
GO:0010771	negative regulation of cell morphogenesis involved in differentiation	biological process	3/86	99/23239	0.00594333	0.0634009	0.0437535	8.18851	Sema4d/Sema3g/Gsk3b	3
GO:0050848	regulation of calcium-mediated signaling	biological process	3/86	99/23239	0.00594333	0.0634009	0.0437535	8.18851	Nfat5/Ceacam1/Gsk3b	3
GO:0072525	pyridine-containing compound biosynthetic process	biological process	3/86	99/23239	0.00594333	0.0634009	0.0437535	8.18851	Prkaa2/Zbtb7a/Cbfa2t3	3
GO:0050679	positive regulation of epithelial cell proliferation	biological process	4/86	195/23239	0.00597637	0.0634009	0.0437535	5.54299	Ppp1r16b/Wnt7a/Tnfaip3/Flt4	4
GO:0035601	protein deacylation	biological process	3/86	100/23239	0.00611097	0.0634009	0.0437535	8.10663	Prkaa2/Tbl1xr1/Tcf21	3
GO:0098732	macromolecule deacylation	biological process	3/86	100/23239	0.00611097	0.0634009	0.0437535	8.10663	Prkaa2/Tbl1xr1/Tcf21	3
GO:0048872	homeostasis of number of cells	biological process	5/86	313/23239	0.00614869	0.0634009	0.0437535	4.31663	Tnfaip3/Zbtb7a/Ceacam1/Il7/Csf1	5
GO:0048608	reproductive structure development	biological process	6/86	445/23239	0.00617942	0.0634009	0.0437535	3.64343	Wnt7a/Tcf21/Hnf1b/Ptger4/Csf2/Grhl2	6
GO:0006884	cell volume homeostasis	biological process	2/86	32/23239	0.00624698	0.0634009	0.0437535	16.8888	Lrrc8d/Slc12a2	2
GO:0010453	regulation of cell fate commitment	biological process	2/86	32/23239	0.00624698	0.0634009	0.0437535	16.8888	Casz1/Hnf1b	2
GO:0010543	regulation of platelet activation	biological process	2/86	32/23239	0.00624698	0.0634009	0.0437535	16.8888	Ptprj/Ceacam1	2
GO:0014741	negative regulation of muscle hypertrophy	biological process	2/86	32/23239	0.00624698	0.0634009	0.0437535	16.8888	Tnfrsf1b/Gsk3b	2
GO:0022410	circadian sleep/wake cycle process	biological process	2/86	32/23239	0.00624698	0.0634009	0.0437535	16.8888	Ptger4/Csf2	2
GO:0060561	apoptotic process involved in morphogenesis	biological process	2/86	32/23239	0.00624698	0.0634009	0.0437535	16.8888	Tnfrsf1b/Hnf1b	2
GO:2000300	regulation of synaptic vesicle exocytosis	biological process	3/86	101/23239	0.00628141	0.0634009	0.0437535	8.02636	Wnt7a/Syt7/Gsk3b	3
GO:0097529	myeloid leukocyte migration	biological process	4/86	198/23239	0.00630297	0.0634009	0.0437535	5.45901	Ptprj/Ptpro/Ptger4/Csf1	4
GO:0048562	embryonic organ morphogenesis	biological process	5/86	315/23239	0.00631276	0.0634009	0.0437535	4.28922	Tead1/Tcf21/Hnf1b/Hoxb5/Grhl2	5
GO:0098742	cell-cell adhesion via plasma-membrane adhesion molecules	biological process	4/86	199/23239	0.00641442	0.0641442	0.0442665	5.43158	Cdh5/Tnfaip3/Dsc2/Ceacam1	4
GO:0061458	reproductive system development	biological process	6/86	449/23239	0.00644675	0.0641908	0.0442986	3.61097	Wnt7a/Tcf21/Hnf1b/Ptger4/Csf2/Grhl2	6
GO:0001706	endoderm formation	biological process	2/86	33/23239	0.00663411	0.0643981	0.0444417	16.377	Hnf1b/Sox7	2
GO:0048566	embryonic digestive tract development	biological process	2/86	33/23239	0.00663411	0.0643981	0.0444417	16.377	Tcf21/Hnf1b	2
GO:0048841	regulation of axon extension involved in axon guidance	biological process	2/86	33/23239	0.00663411	0.0643981	0.0444417	16.377	Sema4d/Sema3g	2
GO:1901099	negative regulation of signal transduction in absence of ligand	biological process	2/86	33/23239	0.00663411	0.0643981	0.0444417	16.377	Il7/Csf2	2
GO:2000036	regulation of stem cell population maintenance	biological process	2/86	33/23239	0.00663411	0.0643981	0.0444417	16.377	Tead1/Hnf1b	2
GO:2001240	negative regulation of extrinsic apoptotic signaling pathway in absence of ligand	biological process	2/86	33/23239	0.00663411	0.0643981	0.0444417	16.377	Il7/Csf2	2
GO:0030316	osteoclast differentiation	biological process	3/86	104/23239	0.00680971	0.0655181	0.0452146	7.79483	Zbtb7a/Ceacam1/Csf1	3
GO:0030522	intracellular receptor signaling pathway	biological process	4/86	203/23239	0.00687333	0.0655181	0.0452146	5.32455	Tnfaip3/Zbtb7a/Tcf21/Tgif1	4
GO:0045732	positive regulation of protein catabolic process	biological process	4/86	204/23239	0.00699136	0.0655181	0.0452146	5.29845	Tnfrsf1b/Tnfaip3/Cbfa2t3/Gsk3b	4
GO:0014812	muscle cell migration	biological process	3/86	105/23239	0.0069915	0.0655181	0.0452146	7.7206	Ptger4/Plau/Ddr1	3
GO:0038127	ERBB signaling pathway	biological process	3/86	105/23239	0.0069915	0.0655181	0.0452146	7.7206	Sh3tc2/Ptprj/Ceacam1	3
GO:0042752	regulation of circadian rhythm	biological process	3/86	105/23239	0.0069915	0.0655181	0.0452146	7.7206	Prkaa2/Ptger4/Csf2	3
GO:1902803	regulation of synaptic vesicle transport	biological process	3/86	105/23239	0.0069915	0.0655181	0.0452146	7.7206	Wnt7a/Syt7/Gsk3b	3
GO:0042745	circadian sleep/wake cycle	biological process	2/86	34/23239	0.0070319	0.0655181	0.0452146	15.8953	Ptger4/Csf2	2
GO:1905521	regulation of macrophage migration	biological process	2/86	34/23239	0.0070319	0.0655181	0.0452146	15.8953	Ptprj/Csf1	2
GO:2000463	positive regulation of excitatory postsynaptic potential	biological process	2/86	34/23239	0.0070319	0.0655181	0.0452146	15.8953	Wnt7a/Gsk3b	2
GO:0007163	establishment or maintenance of cell polarity	biological process	4/86	207/23239	0.0073535	0.0675248	0.0465995	5.22166	Wnt7a/Cdh5/Myo18a/Gsk3b	4
GO:0050768	negative regulation of neurogenesis	biological process	5/86	327/23239	0.0073625	0.0675248	0.0465995	4.13182	Casz1/Wnt7a/Sema4d/Sema3g/Gsk3b	5
GO:0043467	regulation of generation of precursor metabolites and energy	biological process	3/86	107/23239	0.0073637	0.0675248	0.0465995	7.57629	Prkaa2/Zbtb7a/Cbfa2t3	3
GO:0071901	negative regulation of protein serine/threonine kinase activity	biological process	3/86	107/23239	0.0073637	0.0675248	0.0465995	7.57629	Tnfaip3/Ptprj/Gsk3b	3
GO:0071398	cellular response to fatty acid	biological process	2/86	35/23239	0.00744026	0.0679583	0.0468986	15.4412	Prkaa2/Ptger4	2
GO:0019722	calcium-mediated signaling	biological process	4/86	209/23239	0.00760168	0.0691309	0.0477079	5.17169	Ptprj/Nfat5/Ceacam1/Gsk3b	4
GO:0030595	leukocyte chemotaxis	biological process	4/86	210/23239	0.00772782	0.0691309	0.0477079	5.14707	Ptprj/Ptpro/Slc12a2/Csf1	4
GO:0033673	negative regulation of kinase activity	biological process	4/86	210/23239	0.00772782	0.0691309	0.0477079	5.14707	Tnfaip3/Ptprj/Ceacam1/Gsk3b	4
GO:0050920	regulation of chemotaxis	biological process	4/86	210/23239	0.00772782	0.0691309	0.0477079	5.14707	Sema4d/Ptprj/Sema3g/Csf1	4
GO:0007156	homophilic cell adhesion via plasma membrane adhesion molecules	biological process	3/86	109/23239	0.00774743	0.0691309	0.0477079	7.43727	Cdh5/Dsc2/Ceacam1	3
GO:0072009	nephron epithelium development	biological process	3/86	109/23239	0.00774743	0.0691309	0.0477079	7.43727	Ptpro/Tcf21/Hnf1b	3
GO:0014823	response to activity	biological process	2/86	36/23239	0.00785911	0.0693275	0.0478435	15.0123	Prkaa2/Slc25a25	2
GO:0045601	regulation of endothelial cell differentiation	biological process	2/86	36/23239	0.00785911	0.0693275	0.0478435	15.0123	Cdh5/Ceacam1	2
GO:0050919	negative chemotaxis	biological process	2/86	36/23239	0.00785911	0.0693275	0.0478435	15.0123	Sema4d/Sema3g	2
GO:0048814	regulation of dendrite morphogenesis	biological process	3/86	110/23239	0.00794366	0.0698079	0.048175	7.36966	Sema4d/Pak3/Gsk3b	3
GO:0048762	mesenchymal cell differentiation	biological process	4/86	213/23239	0.00811449	0.0709558	0.0489672	5.07457	Sema4d/Tcf21/Sema3g/Gsk3b	4
GO:0009132	nucleoside diphosphate metabolic process	biological process	3/86	111/23239	0.0081428	0.0709558	0.0489672	7.30327	Prkaa2/Zbtb7a/Cbfa2t3	3
GO:0048871	multicellular organismal homeostasis	biological process	6/86	473/23239	0.00823102	0.0709558	0.0489672	3.42775	Prkaa2/Scnn1a/Ptger4/Ceacam1/Il7/Csf1	6
GO:0033144	negative regulation of intracellular steroid hormone receptor signaling pathway	biological process	2/86	37/23239	0.00828837	0.0709558	0.0489672	14.6065	Zbtb7a/Tcf21	2
GO:0048846	axon extension involved in axon guidance	biological process	2/86	37/23239	0.00828837	0.0709558	0.0489672	14.6065	Sema4d/Sema3g	2
GO:1902284	neuron projection extension involved in neuron projection guidance	biological process	2/86	37/23239	0.00828837	0.0709558	0.0489672	14.6065	Sema4d/Sema3g	2
GO:1902742	apoptotic process involved in development	biological process	2/86	37/23239	0.00828837	0.0709558	0.0489672	14.6065	Tnfrsf1b/Hnf1b	2
GO:0050806	positive regulation of synaptic transmission	biological process	5/86	337/23239	0.00832597	0.0710156	0.0490085	4.00921	Wnt7a/Syt7/Ptger4/Lrrtm2/Gsk3b	5
GO:0060828	regulation of canonical Wnt signaling pathway	biological process	4/86	216/23239	0.00851368	0.0723507	0.0499299	5.00409	Tbl1xr1/Ptpro/Sox7/Gsk3b	4
GO:0043500	muscle adaptation	biological process	3/86	113/23239	0.00854986	0.072393	0.0499591	7.17401	Tnfrsf1b/Tead1/Gsk3b	3
GO:0002686	negative regulation of leukocyte migration	biological process	2/86	38/23239	0.00872795	0.0725647	0.0500776	14.2222	Lrch1/Ptger4	2
GO:0016339	calcium-dependent cell-cell adhesion via plasma membrane cell adhesion molecules	biological process	2/86	38/23239	0.00872795	0.0725647	0.0500776	14.2222	Cdh5/Ceacam1	2
GO:0030431	sleep	biological process	2/86	38/23239	0.00872795	0.0725647	0.0500776	14.2222	Ptger4/Csf2	2
GO:0043403	skeletal muscle tissue regeneration	biological process	2/86	38/23239	0.00872795	0.0725647	0.0500776	14.2222	Wnt7a/Plau	2
GO:0002040	sprouting angiogenesis	biological process	3/86	114/23239	0.00875781	0.0725647	0.0500776	7.11108	Ppp1r16b/Ceacam1/Flt4	3
GO:2000278	regulation of DNA biosynthetic process	biological process	3/86	114/23239	0.00875781	0.0725647	0.0500776	7.11108	Pak3/Grhl2/Gsk3b	3
GO:0060348	bone development	biological process	4/86	220/23239	0.00906567	0.0748482	0.0516534	4.91311	Nbeal2/Sema4d/Ptger4/Frem1	4
GO:0002832	negative regulation of response to biotic stimulus	biological process	2/86	39/23239	0.00917778	0.0749734	0.0517398	13.8575	Tnfaip3/Ceacam1	2
GO:0098801	regulation of renal system process	biological process	2/86	39/23239	0.00917778	0.0749734	0.0517398	13.8575	Ptpro/Ptger4	2
GO:1903053	regulation of extracellular matrix organization	biological process	2/86	39/23239	0.00917778	0.0749734	0.0517398	13.8575	Tnfrsf1b/Ddr1	2
GO:0099175	regulation of postsynapse organization	biological process	3/86	117/23239	0.00939941	0.0765145	0.0528033	6.92874	Wnt7a/Pak3/Lrrtm2	3
GO:0048568	embryonic organ development	biological process	6/86	488/23239	0.00951265	0.0771656	0.0532527	3.32239	Tead1/Tcf21/Hnf1b/Csf2/Hoxb5/Grhl2	6
GO:0051961	negative regulation of nervous system development	biological process	5/86	350/23239	0.00970516	0.0784528	0.054141	3.8603	Casz1/Wnt7a/Sema4d/Sema3g/Gsk3b	5
GO:0001961	positive regulation of cytokine-mediated signaling pathway	biological process	2/86	41/23239	0.0101079	0.0808628	0.0558041	13.1815	Il7/Csf1	2
GO:0038083	peptidyl-tyrosine autophosphorylation	biological process	2/86	41/23239	0.0101079	0.0808628	0.0558041	13.1815	Frk/Ddr1	2
GO:0048246	macrophage chemotaxis	biological process	2/86	41/23239	0.0101079	0.0808628	0.0558041	13.1815	Ptprj/Csf1	2
GO:0006091	generation of precursor metabolites and energy	biological process	5/86	354/23239	0.0101594	0.0809958	0.0558959	3.81668	Prkaa2/Zbtb7a/Slc25a25/Cbfa2t3/Gsk3b	5
GO:0001894	tissue homeostasis	biological process	4/86	228/23239	0.0102387	0.0813486	0.0561394	4.74072	Ptger4/Ceacam1/Il7/Csf1	4
GO:0046034	ATP metabolic process	biological process	4/86	229/23239	0.0103919	0.0821539	0.0566951	4.72002	Prkaa2/Zbtb7a/Slc25a25/Cbfa2t3	4
GO:0002761	regulation of myeloid leukocyte differentiation	biological process	3/86	122/23239	0.0105284	0.0821539	0.0566951	6.64478	Zbtb7a/Ceacam1/Csf1	3
GO:0006754	ATP biosynthetic process	biological process	3/86	122/23239	0.0105284	0.0821539	0.0566951	6.64478	Prkaa2/Zbtb7a/Cbfa2t3	3
GO:0032872	regulation of stress-activated MAPK cascade	biological process	4/86	230/23239	0.0105466	0.0821539	0.0566951	4.69949	Wnt7a/Map3k9/Ceacam1/Flt4	4
GO:0006024	glycosaminoglycan biosynthetic process	biological process	2/86	42/23239	0.0105879	0.0821539	0.0566951	12.8677	Chst7/Ptger4	2
GO:0050704	regulation of interleukin-1 secretion	biological process	2/86	42/23239	0.0105879	0.0821539	0.0566951	12.8677	Tnfaip3/Ptger4	2
GO:0070830	bicellular tight junction assembly	biological process	2/86	42/23239	0.0105879	0.0821539	0.0566951	12.8677	Cgn/Grhl2	2
GO:0009166	nucleotide catabolic process	biological process	3/86	123/23239	0.0107632	0.0832358	0.0574417	6.59075	Prkaa2/Zbtb7a/Cbfa2t3	3
GO:0070302	regulation of stress-activated protein kinase signaling cascade	biological process	4/86	232/23239	0.0108605	0.0837085	0.057768	4.65898	Wnt7a/Map3k9/Ceacam1/Flt4	4
GO:0010811	positive regulation of cell-substrate adhesion	biological process	3/86	124/23239	0.0110011	0.0845117	0.0583223	6.5376	Ptprj/Csf1/Gsk3b	3
GO:0048873	homeostasis of number of cells within a tissue	biological process	2/86	43/23239	0.011078	0.0845423	0.0583434	12.5684	Il7/Csf1	2
GO:0120192	tight junction assembly	biological process	2/86	43/23239	0.011078	0.0845423	0.0583434	12.5684	Cgn/Grhl2	2
GO:0003002	regionalization	biological process	5/86	368/23239	0.0118642	0.0902456	0.0622793	3.67148	Wnt7a/Btg2/Hnf1b/Tgif1/Hoxb5	5
GO:0032007	negative regulation of TOR signaling	biological process	2/86	45/23239	0.0120875	0.0909852	0.0627897	12.0098	Prkaa2/Gsk3b	2
GO:0071526	semaphorin-plexin signaling pathway	biological process	2/86	45/23239	0.0120875	0.0909852	0.0627897	12.0098	Sema4d/Sema3g	2
GO:1902667	regulation of axon guidance	biological process	2/86	45/23239	0.0120875	0.0909852	0.0627897	12.0098	Sema4d/Sema3g	2
GO:0001505	regulation of neurotransmitter levels	biological process	5/86	370/23239	0.0121227	0.0909852	0.0627897	3.65163	Wnt7a/Syt7/Ptger4/Chka/Gsk3b	5
GO:0017158	regulation of calcium ion-dependent exocytosis	biological process	3/86	129/23239	0.0122359	0.0909852	0.0627897	6.28421	Wnt7a/Syt7/Gsk3b	3
GO:0045995	regulation of embryonic development	biological process	3/86	129/23239	0.0122359	0.0909852	0.0627897	6.28421	Tnfaip3/Hnf1b/Tgif1	3
GO:1903364	positive regulation of cellular protein catabolic process	biological process	3/86	129/23239	0.0122359	0.0909852	0.0627897	6.28421	Tnfaip3/Cbfa2t3/Gsk3b	3
GO:0015696	ammonium transport	biological process	3/86	130/23239	0.0124921	0.0919741	0.0634721	6.23587	Syt7/Slc12a2/Csf2	3
GO:0016052	carbohydrate catabolic process	biological process	3/86	130/23239	0.0124921	0.0919741	0.0634721	6.23587	Prkaa2/Zbtb7a/Cbfa2t3	3
GO:0003382	epithelial cell morphogenesis	biological process	2/86	46/23239	0.0126068	0.0919741	0.0634721	11.7487	Cgn/Grhl2	2
GO:0030517	negative regulation of axon extension	biological process	2/86	46/23239	0.0126068	0.0919741	0.0634721	11.7487	Sema4d/Sema3g	2
GO:0090311	regulation of protein deacetylation	biological process	2/86	46/23239	0.0126068	0.0919741	0.0634721	11.7487	Prkaa2/Tcf21	2
GO:0120193	tight junction organization	biological process	2/86	46/23239	0.0126068	0.0919741	0.0634721	11.7487	Cgn/Grhl2	2
GO:0010721	negative regulation of cell development	biological process	5/86	375/23239	0.0127856	0.0929864	0.0641708	3.60295	Casz1/Wnt7a/Sema4d/Sema3g/Gsk3b	5
GO:0051348	negative regulation of transferase activity	biological process	4/86	244/23239	0.0128706	0.093312	0.0643954	4.42985	Tnfaip3/Ptprj/Ceacam1/Gsk3b	4
GO:0009206	purine ribonucleoside triphosphate biosynthetic process	biological process	3/86	132/23239	0.0130135	0.0940542	0.0649077	6.14138	Prkaa2/Zbtb7a/Cbfa2t3	3
GO:0060760	positive regulation of response to cytokine stimulus	biological process	2/86	47/23239	0.0131357	0.0943496	0.0651115	11.4988	Il7/Csf1	2
GO:1905517	macrophage migration	biological process	2/86	47/23239	0.0131357	0.0943496	0.0651115	11.4988	Ptprj/Csf1	2
GO:0009145	purine nucleoside triphosphate biosynthetic process	biological process	3/86	133/23239	0.0132789	0.0950834	0.0656179	6.09521	Prkaa2/Zbtb7a/Cbfa2t3	3
GO:0003012	muscle system process	biological process	5/86	380/23239	0.0134728	0.0958436	0.0661425	3.55554	Tnfrsf1b/Tead1/Ptger4/Dsc2/Gsk3b	5
GO:0030195	negative regulation of blood coagulation	biological process	2/86	48/23239	0.0136742	0.0958436	0.0661425	11.2592	Ceacam1/Plau	2
GO:0030521	androgen receptor signaling pathway	biological process	2/86	48/23239	0.0136742	0.0958436	0.0661425	11.2592	Zbtb7a/Tcf21	2
GO:0051590	positive regulation of neurotransmitter transport	biological process	2/86	48/23239	0.0136742	0.0958436	0.0661425	11.2592	Syt7/Ptger4	2
GO:0061005	cell differentiation involved in kidney development	biological process	2/86	48/23239	0.0136742	0.0958436	0.0661425	11.2592	Ptpro/Tcf21	2
GO:0071675	regulation of mononuclear cell migration	biological process	2/86	48/23239	0.0136742	0.0958436	0.0661425	11.2592	Ptprj/Csf1	2
GO:2001239	regulation of extrinsic apoptotic signaling pathway in absence of ligand	biological process	2/86	48/23239	0.0136742	0.0958436	0.0661425	11.2592	Il7/Csf2	2
GO:0009201	ribonucleoside triphosphate biosynthetic process	biological process	3/86	135/23239	0.0138188	0.0962754	0.0664405	6.00491	Prkaa2/Zbtb7a/Cbfa2t3	3
GO:1901292	nucleoside phosphate catabolic process	biological process	3/86	135/23239	0.0138188	0.0962754	0.0664405	6.00491	Prkaa2/Zbtb7a/Cbfa2t3	3
GO:0045124	regulation of bone resorption	biological process	2/86	49/23239	0.0142222	0.0976198	0.0673683	11.0294	Ptger4/Ceacam1	2
GO:0050701	interleukin-1 secretion	biological process	2/86	49/23239	0.0142222	0.0976198	0.0673683	11.0294	Tnfaip3/Ptger4	2
GO:0055078	sodium ion homeostasis	biological process	2/86	49/23239	0.0142222	0.0976198	0.0673683	11.0294	Scnn1a/Ptger4	2
GO:0071622	regulation of granulocyte chemotaxis	biological process	2/86	49/23239	0.0142222	0.0976198	0.0673683	11.0294	Ptprj/Csf1	2
GO:1900047	negative regulation of hemostasis	biological process	2/86	49/23239	0.0142222	0.0976198	0.0673683	11.0294	Ceacam1/Plau	2
GO:0030098	lymphocyte differentiation	biological process	5/86	387/23239	0.0144763	0.0985303	0.0679967	3.49123	Tnfaip3/Zbtb7a/Ptprj/Ptger4/Il7	5
GO:0050730	regulation of peptidyl-tyrosine phosphorylation	biological process	4/86	253/23239	0.0145247	0.0985303	0.0679967	4.27227	Sema4d/Ptprj/Ptger4/Csf2	4
GO:0002687	positive regulation of leukocyte migration	biological process	3/86	138/23239	0.014652	0.0985303	0.0679967	5.87437	Ptprj/Ptger4/Csf1	3
GO:0032946	positive regulation of mononuclear cell proliferation	biological process	3/86	138/23239	0.014652	0.0985303	0.0679967	5.87437	Ceacam1/Il7/Csf1	3
GO:0009167	purine ribonucleoside monophosphate metabolic process	biological process	4/86	254/23239	0.0147164	0.0985303	0.0679967	4.25545	Prkaa2/Zbtb7a/Slc25a25/Cbfa2t3	4
GO:0009205	purine ribonucleoside triphosphate metabolic process	biological process	4/86	254/23239	0.0147164	0.0985303	0.0679967	4.25545	Prkaa2/Zbtb7a/Slc25a25/Cbfa2t3	4
GO:0034113	heterotypic cell-cell adhesion	biological process	2/86	50/23239	0.0147795	0.0985303	0.0679967	10.8088	Tnfaip3/Dsc2	2
GO:0050819	negative regulation of coagulation	biological process	2/86	50/23239	0.0147795	0.0985303	0.0679967	10.8088	Ceacam1/Plau	2
GO:0070542	response to fatty acid	biological process	2/86	50/23239	0.0147795	0.0985303	0.0679967	10.8088	Prkaa2/Ptger4	2
GO:0098815	modulation of excitatory postsynaptic potential	biological process	2/86	50/23239	0.0147795	0.0985303	0.0679967	10.8088	Wnt7a/Gsk3b	2
GO:0009126	purine nucleoside monophosphate metabolic process	biological process	4/86	255/23239	0.0149097	0.0988302	0.0682036	4.23876	Prkaa2/Zbtb7a/Slc25a25/Cbfa2t3	4
GO:0045665	negative regulation of neuron differentiation	biological process	4/86	255/23239	0.0149097	0.0988302	0.0682036	4.23876	Casz1/Sema4d/Sema3g/Gsk3b	4
GO:0001974	blood vessel remodeling	biological process	2/86	51/23239	0.0153462	0.101096	0.0697676	10.5969	Ceacam1/Flt4	2
GO:0043297	apical junction assembly	biological process	2/86	51/23239	0.0153462	0.101096	0.0697676	10.5969	Cgn/Grhl2	2
GO:0009161	ribonucleoside monophosphate metabolic process	biological process	4/86	258/23239	0.0154993	0.101096	0.0697676	4.18947	Prkaa2/Zbtb7a/Slc25a25/Cbfa2t3	4
GO:0009199	ribonucleoside triphosphate metabolic process	biological process	4/86	258/23239	0.0154993	0.101096	0.0697676	4.18947	Prkaa2/Zbtb7a/Slc25a25/Cbfa2t3	4
GO:0016079	synaptic vesicle exocytosis	biological process	3/86	141/23239	0.0155131	0.101096	0.0697676	5.74938	Wnt7a/Syt7/Gsk3b	3
GO:0072006	nephron development	biological process	3/86	141/23239	0.0155131	0.101096	0.0697676	5.74938	Ptpro/Tcf21/Hnf1b	3
GO:0048705	skeletal system morphogenesis	biological process	4/86	260/23239	0.0159004	0.101706	0.0701884	4.15725	Wnt7a/Frem1/Hoxb5/Grhl2	4
GO:0006023	aminoglycan biosynthetic process	biological process	2/86	52/23239	0.0159221	0.101706	0.0701884	10.3931	Chst7/Ptger4	2
GO:0045773	positive regulation of axon extension	biological process	2/86	52/23239	0.0159221	0.101706	0.0701884	10.3931	Golga4/Gsk3b	2
GO:0009127	purine nucleoside monophosphate biosynthetic process	biological process	3/86	143/23239	0.0161027	0.101706	0.0701884	5.66897	Prkaa2/Zbtb7a/Cbfa2t3	3
GO:0009168	purine ribonucleoside monophosphate biosynthetic process	biological process	3/86	143/23239	0.0161027	0.101706	0.0701884	5.66897	Prkaa2/Zbtb7a/Cbfa2t3	3
GO:0072073	kidney epithelium development	biological process	3/86	143/23239	0.0161027	0.101706	0.0701884	5.66897	Ptpro/Tcf21/Hnf1b	3
GO:0030336	negative regulation of cell migration	biological process	4/86	261/23239	0.0161034	0.101706	0.0701884	4.14132	Ptprj/Lrch1/Ptger4/Gsk3b	4
GO:0030183	B cell differentiation	biological process	3/86	144/23239	0.0164022	0.101706	0.0701884	5.6296	Tnfaip3/Zbtb7a/Ptprj	3
GO:0046496	nicotinamide nucleotide metabolic process	biological process	3/86	144/23239	0.0164022	0.101706	0.0701884	5.6296	Prkaa2/Zbtb7a/Cbfa2t3	3
GO:0055067	monovalent inorganic cation homeostasis	biological process	3/86	144/23239	0.0164022	0.101706	0.0701884	5.6296	Scnn1a/Ptger4/Slc12a2	3
GO:0070665	positive regulation of leukocyte proliferation	biological process	3/86	144/23239	0.0164022	0.101706	0.0701884	5.6296	Ceacam1/Il7/Csf1	3
GO:0098693	regulation of synaptic vesicle cycle	biological process	3/86	144/23239	0.0164022	0.101706	0.0701884	5.6296	Wnt7a/Syt7/Gsk3b	3
GO:0045824	negative regulation of innate immune response	biological process	2/86	53/23239	0.0165072	0.101706	0.0701884	10.197	Tnfaip3/Ceacam1	2
GO:0048546	digestive tract morphogenesis	biological process	2/86	53/23239	0.0165072	0.101706	0.0701884	10.197	Tcf21/Hnf1b	2
GO:0072678	T cell migration	biological process	2/86	53/23239	0.0165072	0.101706	0.0701884	10.197	Lrch1/Slc12a2	2
GO:0090303	positive regulation of wound healing	biological process	2/86	53/23239	0.0165072	0.101706	0.0701884	10.197	Ptprj/Ptger4	2
GO:0009144	purine nucleoside triphosphate metabolic process	biological process	4/86	263/23239	0.0165142	0.101706	0.0701884	4.10982	Prkaa2/Zbtb7a/Slc25a25/Cbfa2t3	4
GO:0034655	nucleobase-containing compound catabolic process	biological process	5/86	401/23239	0.0166317	0.101706	0.0701884	3.36934	Tnfrsf1b/Prkaa2/Zbtb7a/Btg2/Cbfa2t3	5
GO:0030856	regulation of epithelial cell differentiation	biological process	3/86	145/23239	0.0167049	0.101706	0.0701884	5.59078	Cdh5/Ceacam1/Grhl2	3
GO:0097530	granulocyte migration	biological process	3/86	145/23239	0.0167049	0.101706	0.0701884	5.59078	Ptprj/Ptger4/Csf1	3
GO:0001933	negative regulation of protein phosphorylation	biological process	5/86	402/23239	0.0167934	0.101706	0.0701884	3.36096	Tnfaip3/Sema4d/Ptprj/Ceacam1/Gsk3b	5
GO:0009142	nucleoside triphosphate biosynthetic process	biological process	3/86	146/23239	0.0170106	0.101706	0.0701884	5.55248	Prkaa2/Zbtb7a/Cbfa2t3	3
GO:0019362	pyridine nucleotide metabolic process	biological process	3/86	146/23239	0.0170106	0.101706	0.0701884	5.55248	Prkaa2/Zbtb7a/Cbfa2t3	3
GO:0035019	somatic stem cell population maintenance	biological process	2/86	54/23239	0.0171013	0.101706	0.0701884	10.0082	Wnt7a/Hnf1b	2
GO:0042246	tissue regeneration	biological process	2/86	54/23239	0.0171013	0.101706	0.0701884	10.0082	Wnt7a/Plau	2
GO:0042531	positive regulation of tyrosine phosphorylation of STAT protein	biological process	2/86	54/23239	0.0171013	0.101706	0.0701884	10.0082	Ptger4/Csf2	2
GO:0009156	ribonucleoside monophosphate biosynthetic process	biological process	3/86	147/23239	0.0173195	0.101706	0.0701884	5.51471	Prkaa2/Zbtb7a/Cbfa2t3	3
GO:0032680	regulation of tumor necrosis factor production	biological process	3/86	147/23239	0.0173195	0.101706	0.0701884	5.51471	Tnfaip3/Ptprj/Ptger4	3
GO:0050922	negative regulation of chemotaxis	biological process	2/86	55/23239	0.0177045	0.101706	0.0701884	9.82622	Sema4d/Sema3g	2
GO:0009123	nucleoside monophosphate metabolic process	biological process	4/86	269/23239	0.0177862	0.101706	0.0701884	4.01816	Prkaa2/Zbtb7a/Slc25a25/Cbfa2t3	4
GO:0032640	tumor necrosis factor production	biological process	3/86	149/23239	0.0179467	0.101706	0.0701884	5.44069	Tnfaip3/Ptprj/Ptger4	3
GO:1903555	regulation of tumor necrosis factor superfamily cytokine production	biological process	3/86	149/23239	0.0179467	0.101706	0.0701884	5.44069	Tnfaip3/Ptprj/Ptger4	3
GO:0045165	cell fate commitment	biological process	4/86	271/23239	0.0182234	0.101706	0.0701884	3.9885	Casz1/Wnt7a/Hnf1b/Il7	4
GO:0032720	negative regulation of tumor necrosis factor production	biological process	2/86	56/23239	0.0183166	0.101706	0.0701884	9.65075	Tnfaip3/Ptger4	2
GO:0048512	circadian behavior	biological process	2/86	56/23239	0.0183166	0.101706	0.0701884	9.65075	Ptger4/Csf2	2
GO:0001922	B-1 B cell homeostasis	biological process	1/86	5/23239	0.0183685	0.101706	0.0701884	54.0442	Tnfaip3	1
GO:0014045	establishment of endothelial blood-brain barrier	biological process	1/86	5/23239	0.0183685	0.101706	0.0701884	54.0442	Wnt7a	1
GO:0014834	skeletal muscle satellite cell maintenance involved in skeletal muscle regeneration	biological process	1/86	5/23239	0.0183685	0.101706	0.0701884	54.0442	Wnt7a	1
GO:0031632	positive regulation of synaptic vesicle fusion to presynaptic active zone membrane	biological process	1/86	5/23239	0.0183685	0.101706	0.0701884	54.0442	Syt7	1
GO:0032747	positive regulation of interleukin-23 production	biological process	1/86	5/23239	0.0183685	0.101706	0.0701884	54.0442	Csf2	1
GO:0035434	copper ion transmembrane transport	biological process	1/86	5/23239	0.0183685	0.101706	0.0701884	54.0442	Slc31a2	1
GO:0035523	protein K29-linked deubiquitination	biological process	1/86	5/23239	0.0183685	0.101706	0.0701884	54.0442	Tnfaip3	1
GO:0038145	macrophage colony-stimulating factor signaling pathway	biological process	1/86	5/23239	0.0183685	0.101706	0.0701884	54.0442	Csf1	1
GO:0044027	hypermethylation of CpG island	biological process	1/86	5/23239	0.0183685	0.101706	0.0701884	54.0442	Gsk3b	1
GO:0046476	glycosylceramide biosynthetic process	biological process	1/86	5/23239	0.0183685	0.101706	0.0701884	54.0442	B3galt2	1
GO:0060278	regulation of ovulation	biological process	1/86	5/23239	0.0183685	0.101706	0.0701884	54.0442	Plau	1
GO:0060681	branch elongation involved in ureteric bud branching	biological process	1/86	5/23239	0.0183685	0.101706	0.0701884	54.0442	Hnf1b	1
GO:0070424	regulation of nucleotide-binding oligomerization domain containing signaling pathway	biological process	1/86	5/23239	0.0183685	0.101706	0.0701884	54.0442	Tnfaip3	1
GO:0070427	nucleotide-binding oligomerization domain containing 1 signaling pathway	biological process	1/86	5/23239	0.0183685	0.101706	0.0701884	54.0442	Tnfaip3	1
GO:0070432	regulation of nucleotide-binding oligomerization domain containing 2 signaling pathway	biological process	1/86	5/23239	0.0183685	0.101706	0.0701884	54.0442	Tnfaip3	1
GO:0072179	nephric duct formation	biological process	1/86	5/23239	0.0183685	0.101706	0.0701884	54.0442	Hnf1b	1
GO:0099502	calcium-dependent activation of synaptic vesicle fusion	biological process	1/86	5/23239	0.0183685	0.101706	0.0701884	54.0442	Syt7	1
GO:1900127	positive regulation of hyaluronan biosynthetic process	biological process	1/86	5/23239	0.0183685	0.101706	0.0701884	54.0442	Ptger4	1
GO:1901552	positive regulation of endothelial cell development	biological process	1/86	5/23239	0.0183685	0.101706	0.0701884	54.0442	Cdh5	1
GO:1902308	regulation of peptidyl-serine dephosphorylation	biological process	1/86	5/23239	0.0183685	0.101706	0.0701884	54.0442	Ppp1r16b	1
GO:1903142	positive regulation of establishment of endothelial barrier	biological process	1/86	5/23239	0.0183685	0.101706	0.0701884	54.0442	Cdh5	1
GO:1903969	regulation of response to macrophage colony-stimulating factor	biological process	1/86	5/23239	0.0183685	0.101706	0.0701884	54.0442	Csf1	1
GO:1903972	regulation of cellular response to macrophage colony-stimulating factor stimulus	biological process	1/86	5/23239	0.0183685	0.101706	0.0701884	54.0442	Csf1	1
GO:1904347	regulation of small intestine smooth muscle contraction	biological process	1/86	5/23239	0.0183685	0.101706	0.0701884	54.0442	Ptger4	1
GO:1990770	small intestine smooth muscle contraction	biological process	1/86	5/23239	0.0183685	0.101706	0.0701884	54.0442	Ptger4	1
GO:2000196	positive regulation of female gonad development	biological process	1/86	5/23239	0.0183685	0.101706	0.0701884	54.0442	Ptger4	1
GO:2000346	negative regulation of hepatocyte proliferation	biological process	1/86	5/23239	0.0183685	0.101706	0.0701884	54.0442	Ceacam1	1
GO:2001181	positive regulation of interleukin-10 secretion	biological process	1/86	5/23239	0.0183685	0.101706	0.0701884	54.0442	Ptger4	1
GO:0072524	pyridine-containing compound metabolic process	biological process	3/86	151/23239	0.0185865	0.102668	0.0708521	5.36863	Prkaa2/Zbtb7a/Cbfa2t3	3
GO:0071706	tumor necrosis factor superfamily cytokine production	biological process	3/86	152/23239	0.018911	0.103621	0.0715097	5.33331	Tnfaip3/Ptprj/Ptger4	3
GO:0044380	protein localization to cytoskeleton	biological process	2/86	57/23239	0.0189376	0.103621	0.0715097	9.48144	Fam83h/Gsk3b	2
GO:1903510	mucopolysaccharide metabolic process	biological process	2/86	57/23239	0.0189376	0.103621	0.0715097	9.48144	Chst7/Ptger4	2
GO:1903556	negative regulation of tumor necrosis factor superfamily cytokine production	biological process	2/86	57/23239	0.0189376	0.103621	0.0715097	9.48144	Tnfaip3/Ptger4	2
GO:0071496	cellular response to external stimulus	biological process	4/86	275/23239	0.0191177	0.103922	0.0717176	3.93049	Prkaa2/Ptger4/Dsc2/Gsk3b	4
GO:2000146	negative regulation of cell motility	biological process	4/86	275/23239	0.0191177	0.103922	0.0717176	3.93049	Ptprj/Lrch1/Ptger4/Gsk3b	4
GO:0001838	embryonic epithelial tube formation	biological process	3/86	153/23239	0.0192388	0.103922	0.0717176	5.29845	Hnf1b/Tgif1/Grhl2	3
GO:0010594	regulation of endothelial cell migration	biological process	3/86	153/23239	0.0192388	0.103922	0.0717176	5.29845	Wnt7a/Ceacam1/Flt4	3
GO:0007162	negative regulation of cell adhesion	biological process	4/86	276/23239	0.0193455	0.103922	0.0717176	3.91625	Podxl/Tnfaip3/Sema4d/Ceacam1	4
GO:0045926	negative regulation of growth	biological process	4/86	276/23239	0.0193455	0.103922	0.0717176	3.91625	Cgref1/Sema4d/Ptprj/Sema3g	4
GO:0002011	morphogenesis of an epithelial sheet	biological process	2/86	58/23239	0.0195674	0.103922	0.0717176	9.31796	Wnt7a/Ddr1	2
GO:0007622	rhythmic behavior	biological process	2/86	58/23239	0.0195674	0.103922	0.0717176	9.31796	Ptger4/Csf2	2
GO:0032663	regulation of interleukin-2 production	biological process	2/86	58/23239	0.0195674	0.103922	0.0717176	9.31796	Tnfaip3/Ceacam1	2
GO:0032835	glomerulus development	biological process	2/86	58/23239	0.0195674	0.103922	0.0717176	9.31796	Ptpro/Tcf21	2
GO:0070936	protein K48-linked ubiquitination	biological process	2/86	58/23239	0.0195674	0.103922	0.0717176	9.31796	Znrf1/Tnfaip3	2
GO:0009124	nucleoside monophosphate biosynthetic process	biological process	3/86	154/23239	0.0195697	0.103922	0.0717176	5.26404	Prkaa2/Zbtb7a/Cbfa2t3	3
GO:0030100	regulation of endocytosis	biological process	4/86	277/23239	0.019575	0.103922	0.0717176	3.90211	Myo18a/Syt7/Ptprj/Lrrtm2	4
GO:0001755	neural crest cell migration	biological process	2/86	59/23239	0.0202059	0.104814	0.0723333	9.16003	Sema4d/Sema3g	2
GO:0048286	lung alveolus development	biological process	2/86	59/23239	0.0202059	0.104814	0.0723333	9.16003	Tcf21/Flt4	2
GO:0050710	negative regulation of cytokine secretion	biological process	2/86	59/23239	0.0202059	0.104814	0.0723333	9.16003	Tnfaip3/Ptger4	2
GO:0009141	nucleoside triphosphate metabolic process	biological process	4/86	280/23239	0.0202735	0.104814	0.0723333	3.8603	Prkaa2/Zbtb7a/Slc25a25/Cbfa2t3	4
GO:0090132	epithelium migration	biological process	4/86	280/23239	0.0202735	0.104814	0.0723333	3.8603	Wnt7a/Ceacam1/Flt4/Grhl2	4
GO:0050808	synapse organization	biological process	5/86	424/23239	0.0206199	0.104814	0.0723333	3.18657	Wnt7a/Ptpro/Pak3/Lrrtm2/Gsk3b	5
GO:0090130	tissue migration	biological process	4/86	282/23239	0.0207476	0.104814	0.0723333	3.83292	Wnt7a/Ceacam1/Flt4/Grhl2	4
GO:0001819	positive regulation of cytokine production	biological process	5/86	425/23239	0.0208063	0.104814	0.0723333	3.17907	Ptprj/Ptger4/Il7/Flt4/Csf2	5
GO:0019932	second-messenger-mediated signaling	biological process	5/86	425/23239	0.0208063	0.104814	0.0723333	3.17907	Ptprj/Nfat5/Ptger4/Ceacam1/Gsk3b	5
GO:0014911	positive regulation of smooth muscle cell migration	biological process	2/86	60/23239	0.0208531	0.104814	0.0723333	9.00736	Ptger4/Plau	2
GO:0016358	dendrite development	biological process	4/86	284/23239	0.0212286	0.104814	0.0723333	3.80593	Wnt7a/Sema4d/Pak3/Gsk3b	4
GO:0034404	nucleobase-containing small molecule biosynthetic process	biological process	3/86	159/23239	0.0212713	0.104814	0.0723333	5.09851	Prkaa2/Zbtb7a/Cbfa2t3	3
GO:0042058	regulation of epidermal growth factor receptor signaling pathway	biological process	2/86	61/23239	0.0215089	0.104814	0.0723333	8.8597	Ptprj/Ceacam1	2
GO:0072175	epithelial tube formation	biological process	3/86	160/23239	0.0216211	0.104814	0.0723333	5.06664	Hnf1b/Tgif1/Grhl2	3
GO:0007548	sex differentiation	biological process	4/86	286/23239	0.0217163	0.104814	0.0723333	3.77931	Tcf21/Hnf1b/Lhfpl2/Ptger4	4
GO:0045860	positive regulation of protein kinase activity	biological process	5/86	430/23239	0.0217549	0.104814	0.0723333	3.1421	Map3k9/Tead1/Ceacam1/Pak3/Csf1	5
GO:1902105	regulation of leukocyte differentiation	biological process	4/86	287/23239	0.0219628	0.104814	0.0723333	3.76615	Zbtb7a/Ceacam1/Il7/Csf1	4
GO:0071897	DNA biosynthetic process	biological process	3/86	161/23239	0.0219741	0.104814	0.0723333	5.03517	Pak3/Grhl2/Gsk3b	3
GO:0002433	immune response-regulating cell surface receptor signaling pathway involved in phagocytosis	biological process	1/86	6/23239	0.022002	0.104814	0.0723333	45.0368	Ptprj	1
GO:0002677	negative regulation of chronic inflammatory response	biological process	1/86	6/23239	0.022002	0.104814	0.0723333	45.0368	Tnfaip3	1
GO:0003105	negative regulation of glomerular filtration	biological process	1/86	6/23239	0.022002	0.104814	0.0723333	45.0368	Ptpro	1
GO:0008228	opsonization	biological process	1/86	6/23239	0.022002	0.104814	0.0723333	45.0368	Myo18a	1
GO:0010572	positive regulation of platelet activation	biological process	1/86	6/23239	0.022002	0.104814	0.0723333	45.0368	Ptprj	1
GO:0010840	regulation of circadian sleep/wake cycle, wakefulness	biological process	1/86	6/23239	0.022002	0.104814	0.0723333	45.0368	Ptger4	1
GO:0014043	negative regulation of neuron maturation	biological process	1/86	6/23239	0.022002	0.104814	0.0723333	45.0368	Gsk3b	1
GO:0014719	skeletal muscle satellite cell activation	biological process	1/86	6/23239	0.022002	0.104814	0.0723333	45.0368	Wnt7a	1
GO:0016554	cytidine to uridine editing	biological process	1/86	6/23239	0.022002	0.104814	0.0723333	45.0368	Rbm47	1
GO:0019695	choline metabolic process	biological process	1/86	6/23239	0.022002	0.104814	0.0723333	45.0368	Chka	1
GO:0030321	transepithelial chloride transport	biological process	1/86	6/23239	0.022002	0.104814	0.0723333	45.0368	Slc12a2	1
GO:0031133	regulation of axon diameter	biological process	1/86	6/23239	0.022002	0.104814	0.0723333	45.0368	Wnt7a	1
GO:0038096	Fc-gamma receptor signaling pathway involved in phagocytosis	biological process	1/86	6/23239	0.022002	0.104814	0.0723333	45.0368	Ptprj	1
GO:0042488	positive regulation of odontogenesis of dentin-containing tooth	biological process	1/86	6/23239	0.022002	0.104814	0.0723333	45.0368	Csf1	1
GO:0042746	circadian sleep/wake cycle, wakefulness	biological process	1/86	6/23239	0.022002	0.104814	0.0723333	45.0368	Ptger4	1
GO:0050705	regulation of interleukin-1 alpha secretion	biological process	1/86	6/23239	0.022002	0.104814	0.0723333	45.0368	Ptger4	1
GO:0050713	negative regulation of interleukin-1 beta secretion	biological process	1/86	6/23239	0.022002	0.104814	0.0723333	45.0368	Tnfaip3	1
GO:0051771	negative regulation of nitric-oxide synthase biosynthetic process	biological process	1/86	6/23239	0.022002	0.104814	0.0723333	45.0368	Ptger4	1
GO:0060369	positive regulation of Fc receptor mediated stimulatory signaling pathway	biological process	1/86	6/23239	0.022002	0.104814	0.0723333	45.0368	Ptprj	1
GO:0061038	uterus morphogenesis	biological process	1/86	6/23239	0.022002	0.104814	0.0723333	45.0368	Wnt7a	1
GO:0061218	negative regulation of mesonephros development	biological process	1/86	6/23239	0.022002	0.104814	0.0723333	45.0368	Hnf1b	1
GO:0072103	glomerulus vasculature morphogenesis	biological process	1/86	6/23239	0.022002	0.104814	0.0723333	45.0368	Tcf21	1
GO:0072104	glomerular capillary formation	biological process	1/86	6/23239	0.022002	0.104814	0.0723333	45.0368	Tcf21	1
GO:0072177	mesonephric duct development	biological process	1/86	6/23239	0.022002	0.104814	0.0723333	45.0368	Hnf1b	1
GO:0086073	bundle of His cell-Purkinje myocyte adhesion involved in cell communication	biological process	1/86	6/23239	0.022002	0.104814	0.0723333	45.0368	Dsc2	1
GO:0097070	ductus arteriosus closure	biological process	1/86	6/23239	0.022002	0.104814	0.0723333	45.0368	Ptger4	1
GO:1903224	regulation of endodermal cell differentiation	biological process	1/86	6/23239	0.022002	0.104814	0.0723333	45.0368	Hnf1b	1
GO:1904428	negative regulation of tubulin deacetylation	biological process	1/86	6/23239	0.022002	0.104814	0.0723333	45.0368	Prkaa2	1
GO:1904672	regulation of somatic stem cell population maintenance	biological process	1/86	6/23239	0.022002	0.104814	0.0723333	45.0368	Hnf1b	1
GO:1905651	regulation of artery morphogenesis	biological process	1/86	6/23239	0.022002	0.104814	0.0723333	45.0368	Ptger4	1
GO:2000348	regulation of CD40 signaling pathway	biological process	1/86	6/23239	0.022002	0.104814	0.0723333	45.0368	Tnfaip3	1
GO:2000416	regulation of eosinophil migration	biological process	1/86	6/23239	0.022002	0.104814	0.0723333	45.0368	Ptger4	1
GO:0006733	oxidoreduction coenzyme metabolic process	biological process	3/86	162/23239	0.0223302	0.105943	0.073112	5.00409	Prkaa2/Zbtb7a/Cbfa2t3	3
GO:2001236	regulation of extrinsic apoptotic signaling pathway	biological process	3/86	162/23239	0.0223302	0.105943	0.073112	5.00409	Tnfaip3/Il7/Csf2	3
GO:0019827	stem cell population maintenance	biological process	3/86	163/23239	0.0226894	0.107427	0.0741366	4.97339	Wnt7a/Tead1/Hnf1b	3
GO:0030879	mammary gland development	biological process	3/86	164/23239	0.0230518	0.108921	0.0751674	4.94307	Slc12a2/Csf1/Ddr1	3
GO:0044270	cellular nitrogen compound catabolic process	biological process	5/86	438/23239	0.0233306	0.109472	0.0755478	3.08471	Tnfrsf1b/Prkaa2/Zbtb7a/Btg2/Cbfa2t3	5
GO:0043087	regulation of GTPase activity	biological process	4/86	293/23239	0.0234775	0.109472	0.0755478	3.68902	Sema4d/Dennd1b/Lrch1/Gsk3b	4
GO:0043405	regulation of MAP kinase activity	biological process	4/86	293/23239	0.0234775	0.109472	0.0755478	3.68902	Map3k9/Ptprj/Ceacam1/Gsk3b	4
GO:0001658	branching involved in ureteric bud morphogenesis	biological process	2/86	64/23239	0.0235269	0.109472	0.0755478	8.4444	Tcf21/Hnf1b	2
GO:0050766	positive regulation of phagocytosis	biological process	2/86	64/23239	0.0235269	0.109472	0.0755478	8.4444	Myo18a/Ptprj	2
GO:0071260	cellular response to mechanical stimulus	biological process	2/86	64/23239	0.0235269	0.109472	0.0755478	8.4444	Ptger4/Gsk3b	2
GO:0060326	cell chemotaxis	biological process	4/86	295/23239	0.0239962	0.109472	0.0755478	3.66401	Ptprj/Ptpro/Slc12a2/Csf1	4
GO:0098727	maintenance of cell number	biological process	3/86	167/23239	0.024158	0.109472	0.0755478	4.85427	Wnt7a/Tead1/Hnf1b	3
GO:2000241	regulation of reproductive process	biological process	3/86	167/23239	0.024158	0.109472	0.0755478	4.85427	Lhfpl2/Ptger4/Plau	3
GO:0060425	lung morphogenesis	biological process	2/86	65/23239	0.0242163	0.109472	0.0755478	8.31449	Tcf21/Grhl2	2
GO:0060997	dendritic spine morphogenesis	biological process	2/86	65/23239	0.0242163	0.109472	0.0755478	8.31449	Wnt7a/Pak3	2
GO:0046700	heterocycle catabolic process	biological process	5/86	444/23239	0.0245599	0.109472	0.0755478	3.04303	Tnfrsf1b/Prkaa2/Zbtb7a/Btg2/Cbfa2t3	5
GO:0007492	endoderm development	biological process	2/86	66/23239	0.0249139	0.109472	0.0755478	8.18851	Hnf1b/Sox7	2
GO:0032623	interleukin-2 production	biological process	2/86	66/23239	0.0249139	0.109472	0.0755478	8.18851	Tnfaip3/Ceacam1	2
GO:0055081	anion homeostasis	biological process	2/86	66/23239	0.0249139	0.109472	0.0755478	8.18851	Prkaa2/Slc12a2	2
GO:1903036	positive regulation of response to wounding	biological process	2/86	66/23239	0.0249139	0.109472	0.0755478	8.18851	Ptprj/Ptger4	2
GO:0045666	positive regulation of neuron differentiation	biological process	5/86	447/23239	0.0251899	0.109472	0.0755478	3.02261	Sema4d/Golga4/Tgif1/Pak3/Gsk3b	5
GO:0043409	negative regulation of MAPK cascade	biological process	3/86	170/23239	0.0252925	0.109472	0.0755478	4.7686	Ptprj/Ceacam1/Gsk3b	3
GO:0043902	positive regulation of multi-organism process	biological process	3/86	170/23239	0.0252925	0.109472	0.0755478	4.7686	Lhfpl2/Ceacam1/Plau	3
GO:0034109	homotypic cell-cell adhesion	biological process	2/86	67/23239	0.0256197	0.109472	0.0755478	8.0663	Dsc2/Ceacam1	2
GO:0050771	negative regulation of axonogenesis	biological process	2/86	67/23239	0.0256197	0.109472	0.0755478	8.0663	Sema4d/Sema3g	2
GO:0061045	negative regulation of wound healing	biological process	2/86	67/23239	0.0256197	0.109472	0.0755478	8.0663	Ceacam1/Plau	2
GO:1904888	cranial skeletal system development	biological process	2/86	67/23239	0.0256197	0.109472	0.0755478	8.0663	Frem1/Grhl2	2
GO:0001955	blood vessel maturation	biological process	1/86	7/23239	0.0256222	0.109472	0.0755478	38.603	Cdh5	1
GO:0002158	osteoclast proliferation	biological process	1/86	7/23239	0.0256222	0.109472	0.0755478	38.603	Csf1	1
GO:0002692	negative regulation of cellular extravasation	biological process	1/86	7/23239	0.0256222	0.109472	0.0755478	38.603	Ptger4	1
GO:0003330	regulation of extracellular matrix constituent secretion	biological process	1/86	7/23239	0.0256222	0.109472	0.0755478	38.603	Tnfrsf1b	1
GO:0006108	malate metabolic process	biological process	1/86	7/23239	0.0256222	0.109472	0.0755478	38.603	Me3	1
GO:0006681	galactosylceramide metabolic process	biological process	1/86	7/23239	0.0256222	0.109472	0.0755478	38.603	B3galt2	1
GO:0010727	negative regulation of hydrogen peroxide metabolic process	biological process	1/86	7/23239	0.0256222	0.109472	0.0755478	38.603	Ptger4	1
GO:0042320	regulation of circadian sleep/wake cycle, REM sleep	biological process	1/86	7/23239	0.0256222	0.109472	0.0755478	38.603	Ptger4	1
GO:0042321	negative regulation of circadian sleep/wake cycle, sleep	biological process	1/86	7/23239	0.0256222	0.109472	0.0755478	38.603	Ptger4	1
GO:0042747	circadian sleep/wake cycle, REM sleep	biological process	1/86	7/23239	0.0256222	0.109472	0.0755478	38.603	Ptger4	1
GO:0042908	xenobiotic transport	biological process	1/86	7/23239	0.0256222	0.109472	0.0755478	38.603	Lrrc8d	1
GO:0044026	DNA hypermethylation	biological process	1/86	7/23239	0.0256222	0.109472	0.0755478	38.603	Gsk3b	1
GO:0044828	negative regulation by host of viral genome replication	biological process	1/86	7/23239	0.0256222	0.109472	0.0755478	38.603	Ceacam1	1
GO:0048387	negative regulation of retinoic acid receptor signaling pathway	biological process	1/86	7/23239	0.0256222	0.109472	0.0755478	38.603	Tgif1	1
GO:0050703	interleukin-1 alpha secretion	biological process	1/86	7/23239	0.0256222	0.109472	0.0755478	38.603	Ptger4	1
GO:0060054	positive regulation of epithelial cell proliferation involved in wound healing	biological process	1/86	7/23239	0.0256222	0.109472	0.0755478	38.603	Wnt7a	1
GO:0060613	fat pad development	biological process	1/86	7/23239	0.0256222	0.109472	0.0755478	38.603	Tbl1xr1	1
GO:0061074	regulation of neural retina development	biological process	1/86	7/23239	0.0256222	0.109472	0.0755478	38.603	Casz1	1
GO:0061438	renal system vasculature morphogenesis	biological process	1/86	7/23239	0.0256222	0.109472	0.0755478	38.603	Tcf21	1
GO:0061439	kidney vasculature morphogenesis	biological process	1/86	7/23239	0.0256222	0.109472	0.0755478	38.603	Tcf21	1
GO:0072038	mesenchymal stem cell maintenance involved in nephron morphogenesis	biological process	1/86	7/23239	0.0256222	0.109472	0.0755478	38.603	Hnf1b	1
GO:0072161	mesenchymal cell differentiation involved in kidney development	biological process	1/86	7/23239	0.0256222	0.109472	0.0755478	38.603	Tcf21	1
GO:0086042	cardiac muscle cell-cardiac muscle cell adhesion	biological process	1/86	7/23239	0.0256222	0.109472	0.0755478	38.603	Dsc2	1
GO:1902338	negative regulation of apoptotic process involved in morphogenesis	biological process	1/86	7/23239	0.0256222	0.109472	0.0755478	38.603	Hnf1b	1
GO:1902455	negative regulation of stem cell population maintenance	biological process	1/86	7/23239	0.0256222	0.109472	0.0755478	38.603	Hnf1b	1
GO:1904781	positive regulation of protein localization to centrosome	biological process	1/86	7/23239	0.0256222	0.109472	0.0755478	38.603	Gsk3b	1
GO:2000347	positive regulation of hepatocyte proliferation	biological process	1/86	7/23239	0.0256222	0.109472	0.0755478	38.603	Tnfaip3	1
GO:2000354	regulation of ovarian follicle development	biological process	1/86	7/23239	0.0256222	0.109472	0.0755478	38.603	Ptger4	1
GO:2001012	mesenchymal cell differentiation involved in renal system development	biological process	1/86	7/23239	0.0256222	0.109472	0.0755478	38.603	Tcf21	1
GO:0010977	negative regulation of neuron projection development	biological process	3/86	171/23239	0.025677	0.109505	0.0755702	4.74072	Sema4d/Sema3g/Gsk3b	3
GO:0043407	negative regulation of MAP kinase activity	biological process	2/86	68/23239	0.0263336	0.111894	0.0772188	7.94767	Ptprj/Gsk3b	2
GO:1903670	regulation of sprouting angiogenesis	biological process	2/86	68/23239	0.0263336	0.111894	0.0772188	7.94767	Ppp1r16b/Ceacam1	2
GO:0017156	calcium ion regulated exocytosis	biological process	3/86	173/23239	0.0264554	0.112206	0.0774341	4.68591	Wnt7a/Syt7/Gsk3b	3
GO:0002683	negative regulation of immune system process	biological process	5/86	454/23239	0.0267004	0.113038	0.0780086	2.976	Tnfaip3/Ptprj/Lrch1/Ptger4/Ceacam1	5
GO:0035148	tube formation	biological process	3/86	174/23239	0.0268493	0.113462	0.0783008	4.65898	Hnf1b/Tgif1/Grhl2	3
GO:0006305	DNA alkylation	biological process	2/86	69/23239	0.0270555	0.113551	0.0783625	7.83249	Grhl2/Gsk3b	2
GO:0006306	DNA methylation	biological process	2/86	69/23239	0.0270555	0.113551	0.0783625	7.83249	Grhl2/Gsk3b	2
GO:0042509	regulation of tyrosine phosphorylation of STAT protein	biological process	2/86	69/23239	0.0270555	0.113551	0.0783625	7.83249	Ptger4/Csf2	2
GO:0021700	developmental maturation	biological process	4/86	308/23239	0.0275377	0.113551	0.0783625	3.50936	Cdh5/Zbtb7a/Sema4d/Gsk3b	4
GO:0019439	aromatic compound catabolic process	biological process	5/86	458/23239	0.027589	0.113551	0.0783625	2.95001	Tnfrsf1b/Prkaa2/Zbtb7a/Btg2/Cbfa2t3	5
GO:0010611	regulation of cardiac muscle hypertrophy	biological process	2/86	70/23239	0.0277854	0.113551	0.0783625	7.7206	Tnfrsf1b/Gsk3b	2
GO:0016575	histone deacetylation	biological process	2/86	70/23239	0.0277854	0.113551	0.0783625	7.7206	Tbl1xr1/Tcf21	2
GO:0060675	ureteric bud morphogenesis	biological process	2/86	70/23239	0.0277854	0.113551	0.0783625	7.7206	Tcf21/Hnf1b	2
GO:1990868	response to chemokine	biological process	2/86	70/23239	0.0277854	0.113551	0.0783625	7.7206	Lrch1/Slc12a2	2
GO:1990869	cellular response to chemokine	biological process	2/86	70/23239	0.0277854	0.113551	0.0783625	7.7206	Lrch1/Slc12a2	2
GO:0050708	regulation of protein secretion	biological process	5/86	460/23239	0.0280403	0.113551	0.0783625	2.93718	Tnfaip3/Myo18a/Syt7/Ptger4/Ceacam1	5
GO:1903305	regulation of regulated secretory pathway	biological process	3/86	177/23239	0.02805	0.113551	0.0783625	4.58002	Wnt7a/Syt7/Gsk3b	3
GO:0009108	coenzyme biosynthetic process	biological process	3/86	178/23239	0.0284565	0.113551	0.0783625	4.55429	Prkaa2/Zbtb7a/Cbfa2t3	3
GO:0061351	neural precursor cell proliferation	biological process	3/86	178/23239	0.0284565	0.113551	0.0783625	4.55429	Wnt7a/Rassf10/Btg2	3
GO:0007389	pattern specification process	biological process	5/86	462/23239	0.0284963	0.113551	0.0783625	2.92447	Wnt7a/Btg2/Hnf1b/Tgif1/Hoxb5	5
GO:0042733	embryonic digit morphogenesis	biological process	2/86	71/23239	0.0285231	0.113551	0.0783625	7.61186	Wnt7a/Grhl2	2
GO:0072171	mesonephric tubule morphogenesis	biological process	2/86	71/23239	0.0285231	0.113551	0.0783625	7.61186	Tcf21/Hnf1b	2
GO:0048489	synaptic vesicle transport	biological process	3/86	179/23239	0.0288661	0.113551	0.0783625	4.52884	Wnt7a/Syt7/Gsk3b	3
GO:0097480	establishment of synaptic vesicle localization	biological process	3/86	179/23239	0.0288661	0.113551	0.0783625	4.52884	Wnt7a/Syt7/Gsk3b	3
GO:0001714	endodermal cell fate specification	biological process	1/86	8/23239	0.0292291	0.113551	0.0783625	33.7776	Hnf1b	1
GO:0001778	plasma membrane repair	biological process	1/86	8/23239	0.0292291	0.113551	0.0783625	33.7776	Syt7	1
GO:0001826	inner cell mass cell differentiation	biological process	1/86	8/23239	0.0292291	0.113551	0.0783625	33.7776	Hnf1b	1
GO:0019374	galactolipid metabolic process	biological process	1/86	8/23239	0.0292291	0.113551	0.0783625	33.7776	B3galt2	1
GO:0023035	CD40 signaling pathway	biological process	1/86	8/23239	0.0292291	0.113551	0.0783625	33.7776	Tnfaip3	1
GO:0030223	neutrophil differentiation	biological process	1/86	8/23239	0.0292291	0.113551	0.0783625	33.7776	Csf2	1
GO:0031665	negative regulation of lipopolysaccharide-mediated signaling pathway	biological process	1/86	8/23239	0.0292291	0.113551	0.0783625	33.7776	Tnfaip3	1
GO:0032287	peripheral nervous system myelin maintenance	biological process	1/86	8/23239	0.0292291	0.113551	0.0783625	33.7776	Sh3tc2	1
GO:0032534	regulation of microvillus assembly	biological process	1/86	8/23239	0.0292291	0.113551	0.0783625	33.7776	Podxl	1
GO:0032627	interleukin-23 production	biological process	1/86	8/23239	0.0292291	0.113551	0.0783625	33.7776	Csf2	1
GO:0032667	regulation of interleukin-23 production	biological process	1/86	8/23239	0.0292291	0.113551	0.0783625	33.7776	Csf2	1
GO:0042045	epithelial fluid transport	biological process	1/86	8/23239	0.0292291	0.113551	0.0783625	33.7776	Csf2	1
GO:0042439	ethanolamine-containing compound metabolic process	biological process	1/86	8/23239	0.0292291	0.113551	0.0783625	33.7776	Chka	1
GO:0045657	positive regulation of monocyte differentiation	biological process	1/86	8/23239	0.0292291	0.113551	0.0783625	33.7776	Csf1	1
GO:0048793	pronephros development	biological process	1/86	8/23239	0.0292291	0.113551	0.0783625	33.7776	Hnf1b	1
GO:0060040	retinal bipolar neuron differentiation	biological process	1/86	8/23239	0.0292291	0.113551	0.0783625	33.7776	Casz1	1
GO:0060677	ureteric bud elongation	biological process	1/86	8/23239	0.0292291	0.113551	0.0783625	33.7776	Hnf1b	1
GO:0070235	regulation of activation-induced cell death of T cells	biological process	1/86	8/23239	0.0292291	0.113551	0.0783625	33.7776	Ceacam1	1
GO:0070831	basement membrane assembly	biological process	1/86	8/23239	0.0292291	0.113551	0.0783625	33.7776	Lamc2	1
GO:0072239	metanephric glomerulus vasculature development	biological process	1/86	8/23239	0.0292291	0.113551	0.0783625	33.7776	Tcf21	1
GO:0090385	phagosome-lysosome fusion	biological process	1/86	8/23239	0.0292291	0.113551	0.0783625	33.7776	Syt7	1
GO:1900125	regulation of hyaluronan biosynthetic process	biological process	1/86	8/23239	0.0292291	0.113551	0.0783625	33.7776	Ptger4	1
GO:1902339	positive regulation of apoptotic process involved in morphogenesis	biological process	1/86	8/23239	0.0292291	0.113551	0.0783625	33.7776	Tnfrsf1b	1
GO:1902866	regulation of retina development in camera-type eye	biological process	1/86	8/23239	0.0292291	0.113551	0.0783625	33.7776	Casz1	1
GO:1903715	regulation of aerobic respiration	biological process	1/86	8/23239	0.0292291	0.113551	0.0783625	33.7776	Cbfa2t3	1
GO:1903977	positive regulation of glial cell migration	biological process	1/86	8/23239	0.0292291	0.113551	0.0783625	33.7776	Csf1	1
GO:1904746	negative regulation of apoptotic process involved in development	biological process	1/86	8/23239	0.0292291	0.113551	0.0783625	33.7776	Hnf1b	1
GO:1904747	positive regulation of apoptotic process involved in development	biological process	1/86	8/23239	0.0292291	0.113551	0.0783625	33.7776	Tnfrsf1b	1
GO:0002637	regulation of immunoglobulin production	biological process	2/86	72/23239	0.0292687	0.113551	0.0783625	7.50614	Tnfaip3/Ceacam1	2
GO:0014743	regulation of muscle hypertrophy	biological process	2/86	72/23239	0.0292687	0.113551	0.0783625	7.50614	Tnfrsf1b/Gsk3b	2
GO:0033674	positive regulation of kinase activity	biological process	5/86	467/23239	0.029657	0.114629	0.0791064	2.89316	Map3k9/Tead1/Ceacam1/Pak3/Csf1	5
GO:0016331	morphogenesis of embryonic epithelium	biological process	3/86	181/23239	0.0296948	0.114629	0.0791064	4.4788	Hnf1b/Tgif1/Grhl2	3
GO:0022408	negative regulation of cell-cell adhesion	biological process	3/86	181/23239	0.0296948	0.114629	0.0791064	4.4788	Podxl/Tnfaip3/Ceacam1	3
GO:0045862	positive regulation of proteolysis	biological process	4/86	316/23239	0.0298647	0.115093	0.0794269	3.42052	Tnfrsf1b/Cbfa2t3/Sox7/Gsk3b	4
GO:0007260	tyrosine phosphorylation of STAT protein	biological process	2/86	73/23239	0.0300221	0.115317	0.079581	7.40331	Ptger4/Csf2	2
GO:0021766	hippocampus development	biological process	2/86	73/23239	0.0300221	0.115317	0.079581	7.40331	Btg2/Gsk3b	2
GO:0050727	regulation of inflammatory response	biological process	4/86	318/23239	0.0304642	0.116821	0.0806195	3.39901	Tnfrsf1b/Cdh5/Tnfaip3/Ptger4	4
GO:0050773	regulation of dendrite development	biological process	3/86	183/23239	0.030536	0.116904	0.0806762	4.42985	Sema4d/Pak3/Gsk3b	3
GO:0031646	positive regulation of neurological system process	biological process	2/86	74/23239	0.0307831	0.117462	0.0810615	7.30327	Wnt7a/Gsk3b	2
GO:1901983	regulation of protein acetylation	biological process	2/86	74/23239	0.0307831	0.117462	0.0810615	7.30327	Prkaa2/Gsk3b	2
GO:0099173	postsynapse organization	biological process	3/86	184/23239	0.0309613	0.117948	0.081397	4.40578	Wnt7a/Pak3/Lrrtm2	3
GO:0090407	organophosphate biosynthetic process	biological process	5/86	473/23239	0.0310889	0.11824	0.0815984	2.85646	Prkaa2/Zbtb7a/Cbfa2t3/Chka/Mboat1	5
GO:0061515	myeloid cell development	biological process	2/86	75/23239	0.0315518	0.118428	0.081728	7.20589	Nbeal2/Zbtb7a	2
GO:0042116	macrophage activation	biological process	2/86	76/23239	0.032328	0.118428	0.081728	7.11108	Myo18a/Csf2	2
GO:0051965	positive regulation of synapse assembly	biological process	2/86	76/23239	0.032328	0.118428	0.081728	7.11108	Wnt7a/Lrrtm2	2
GO:0071277	cellular response to calcium ion	biological process	2/86	76/23239	0.032328	0.118428	0.081728	7.11108	Prkaa2/Syt7	2
GO:0001547	antral ovarian follicle growth	biological process	1/86	9/23239	0.0328229	0.118428	0.081728	30.0245	Ptger4	1
GO:0006646	phosphatidylethanolamine biosynthetic process	biological process	1/86	9/23239	0.0328229	0.118428	0.081728	30.0245	Chka	1
GO:0010692	regulation of alkaline phosphatase activity	biological process	1/86	9/23239	0.0328229	0.118428	0.081728	30.0245	Sema4d	1
GO:0014827	intestine smooth muscle contraction	biological process	1/86	9/23239	0.0328229	0.118428	0.081728	30.0245	Ptger4	1
GO:0015810	aspartate transmembrane transport	biological process	1/86	9/23239	0.0328229	0.118428	0.081728	30.0245	Lrrc8d	1
GO:0016338	calcium-independent cell-cell adhesion via plasma membrane cell-adhesion molecules	biological process	1/86	9/23239	0.0328229	0.118428	0.081728	30.0245	Ceacam1	1
GO:0032650	regulation of interleukin-1 alpha production	biological process	1/86	9/23239	0.0328229	0.118428	0.081728	30.0245	Ptger4	1
GO:0034139	regulation of toll-like receptor 3 signaling pathway	biological process	1/86	9/23239	0.0328229	0.118428	0.081728	30.0245	Tnfaip3	1
GO:0043569	negative regulation of insulin-like growth factor receptor signaling pathway	biological process	1/86	9/23239	0.0328229	0.118428	0.081728	30.0245	Atxn7	1
GO:0045617	negative regulation of keratinocyte differentiation	biological process	1/86	9/23239	0.0328229	0.118428	0.081728	30.0245	Grhl2	1
GO:0046010	positive regulation of circadian sleep/wake cycle, non-REM sleep	biological process	1/86	9/23239	0.0328229	0.118428	0.081728	30.0245	Ptger4	1
GO:0046533	negative regulation of photoreceptor cell differentiation	biological process	1/86	9/23239	0.0328229	0.118428	0.081728	30.0245	Casz1	1
GO:0060368	regulation of Fc receptor mediated stimulatory signaling pathway	biological process	1/86	9/23239	0.0328229	0.118428	0.081728	30.0245	Ptprj	1
GO:0060426	lung vasculature development	biological process	1/86	9/23239	0.0328229	0.118428	0.081728	30.0245	Tcf21	1
GO:0060462	lung lobe development	biological process	1/86	9/23239	0.0328229	0.118428	0.081728	30.0245	Grhl2	1
GO:0060463	lung lobe morphogenesis	biological process	1/86	9/23239	0.0328229	0.118428	0.081728	30.0245	Grhl2	1
GO:0060539	diaphragm development	biological process	1/86	9/23239	0.0328229	0.118428	0.081728	30.0245	Tcf21	1
GO:0072217	negative regulation of metanephros development	biological process	1/86	9/23239	0.0328229	0.118428	0.081728	30.0245	Hnf1b	1
GO:0090037	positive regulation of protein kinase C signaling	biological process	1/86	9/23239	0.0328229	0.118428	0.081728	30.0245	Flt4	1
GO:1903054	negative regulation of extracellular matrix organization	biological process	1/86	9/23239	0.0328229	0.118428	0.081728	30.0245	Tnfrsf1b	1
GO:1903589	positive regulation of blood vessel endothelial cell proliferation involved in sprouting angiogenesis	biological process	1/86	9/23239	0.0328229	0.118428	0.081728	30.0245	Ppp1r16b	1
GO:1904304	regulation of gastro-intestinal system smooth muscle contraction	biological process	1/86	9/23239	0.0328229	0.118428	0.081728	30.0245	Ptger4	1
GO:1904338	regulation of dopaminergic neuron differentiation	biological process	1/86	9/23239	0.0328229	0.118428	0.081728	30.0245	Gsk3b	1
GO:1904468	negative regulation of tumor necrosis factor secretion	biological process	1/86	9/23239	0.0328229	0.118428	0.081728	30.0245	Ptger4	1
GO:2000389	regulation of neutrophil extravasation	biological process	1/86	9/23239	0.0328229	0.118428	0.081728	30.0245	Ptger4	1
GO:2000391	positive regulation of neutrophil extravasation	biological process	1/86	9/23239	0.0328229	0.118428	0.081728	30.0245	Ptger4	1
GO:2001179	regulation of interleukin-10 secretion	biological process	1/86	9/23239	0.0328229	0.118428	0.081728	30.0245	Ptger4	1
GO:2001187	positive regulation of CD8-positive, alpha-beta T cell activation	biological process	1/86	9/23239	0.0328229	0.118428	0.081728	30.0245	Ceacam1	1
GO:2001214	positive regulation of vasculogenesis	biological process	1/86	9/23239	0.0328229	0.118428	0.081728	30.0245	Ceacam1	1
GO:0002260	lymphocyte homeostasis	biological process	2/86	77/23239	0.0331118	0.1191	0.0821917	7.01873	Tnfaip3/Ceacam1	2
GO:0043525	positive regulation of neuron apoptotic process	biological process	2/86	77/23239	0.0331118	0.1191	0.0821917	7.01873	Pak3/Gsk3b	2
GO:0097479	synaptic vesicle localization	biological process	3/86	190/23239	0.0335787	0.120592	0.0832219	4.26665	Wnt7a/Syt7/Gsk3b	3
GO:0030168	platelet activation	biological process	2/86	78/23239	0.0339029	0.121381	0.083766	6.92874	Ptprj/Ceacam1	2
GO:0033143	regulation of intracellular steroid hormone receptor signaling pathway	biological process	2/86	78/23239	0.0339029	0.121381	0.083766	6.92874	Zbtb7a/Tcf21	2
GO:1901361	organic cyclic compound catabolic process	biological process	5/86	487/23239	0.0345977	0.123654	0.0853351	2.77434	Tnfrsf1b/Prkaa2/Zbtb7a/Btg2/Cbfa2t3	5
GO:0045913	positive regulation of carbohydrate metabolic process	biological process	2/86	79/23239	0.0347015	0.123654	0.0853351	6.84104	Prkaa2/Ptger4	2
GO:0072078	nephron tubule morphogenesis	biological process	2/86	79/23239	0.0347015	0.123654	0.0853351	6.84104	Tcf21/Hnf1b	2
GO:1901342	regulation of vasculature development	biological process	4/86	332/23239	0.0348601	0.123654	0.0853351	3.25567	Ppp1r16b/Cdh5/Ptger4/Ceacam1	4
GO:0046434	organophosphate catabolic process	biological process	3/86	193/23239	0.0349294	0.123654	0.0853351	4.20033	Prkaa2/Zbtb7a/Cbfa2t3	3
GO:0062012	regulation of small molecule metabolic process	biological process	4/86	333/23239	0.0351875	0.123654	0.0853351	3.2459	Prkaa2/Zbtb7a/Cbfa2t3/Ptger4	4
GO:0043542	endothelial cell migration	biological process	3/86	194/23239	0.0353859	0.123654	0.0853351	4.17867	Wnt7a/Ceacam1/Flt4	3
GO:0006970	response to osmotic stress	biological process	2/86	80/23239	0.0355073	0.123654	0.0853351	6.75552	Lrrc8d/Slc12a2	2
GO:0032436	positive regulation of proteasomal ubiquitin-dependent protein catabolic process	biological process	2/86	80/23239	0.0355073	0.123654	0.0853351	6.75552	Cbfa2t3/Gsk3b	2
GO:0030203	glycosaminoglycan metabolic process	biological process	2/86	81/23239	0.0363204	0.123654	0.0853351	6.67212	Chst7/Ptger4	2
GO:0072088	nephron epithelium morphogenesis	biological process	2/86	81/23239	0.0363204	0.123654	0.0853351	6.67212	Tcf21/Hnf1b	2
GO:0002091	negative regulation of receptor internalization	biological process	1/86	10/23239	0.0364035	0.123654	0.0853351	27.0221	Lrrtm2	1
GO:0002315	marginal zone B cell differentiation	biological process	1/86	10/23239	0.0364035	0.123654	0.0853351	27.0221	Tnfaip3	1
GO:0002420	natural killer cell mediated cytotoxicity directed against tumor cell target	biological process	1/86	10/23239	0.0364035	0.123654	0.0853351	27.0221	Ceacam1	1
GO:0002423	natural killer cell mediated immune response to tumor cell	biological process	1/86	10/23239	0.0364035	0.123654	0.0853351	27.0221	Ceacam1	1
GO:0002634	regulation of germinal center formation	biological process	1/86	10/23239	0.0364035	0.123654	0.0853351	27.0221	Tnfaip3	1
GO:0002855	regulation of natural killer cell mediated immune response to tumor cell	biological process	1/86	10/23239	0.0364035	0.123654	0.0853351	27.0221	Ceacam1	1
GO:0002858	regulation of natural killer cell mediated cytotoxicity directed against tumor cell target	biological process	1/86	10/23239	0.0364035	0.123654	0.0853351	27.0221	Ceacam1	1
GO:0014883	transition between fast and slow fiber	biological process	1/86	10/23239	0.0364035	0.123654	0.0853351	27.0221	Tead1	1
GO:0030206	chondroitin sulfate biosynthetic process	biological process	1/86	10/23239	0.0364035	0.123654	0.0853351	27.0221	Chst7	1
GO:0030853	negative regulation of granulocyte differentiation	biological process	1/86	10/23239	0.0364035	0.123654	0.0853351	27.0221	Ceacam1	1
GO:0035739	CD4-positive, alpha-beta T cell proliferation	biological process	1/86	10/23239	0.0364035	0.123654	0.0853351	27.0221	Ceacam1	1
GO:0035871	protein K11-linked deubiquitination	biological process	1/86	10/23239	0.0364035	0.123654	0.0853351	27.0221	Tnfaip3	1
GO:0038094	Fc-gamma receptor signaling pathway	biological process	1/86	10/23239	0.0364035	0.123654	0.0853351	27.0221	Ptprj	1
GO:0044793	negative regulation by host of viral process	biological process	1/86	10/23239	0.0364035	0.123654	0.0853351	27.0221	Ceacam1	1
GO:0051001	negative regulation of nitric-oxide synthase activity	biological process	1/86	10/23239	0.0364035	0.123654	0.0853351	27.0221	Gsk3b	1
GO:0070257	positive regulation of mucus secretion	biological process	1/86	10/23239	0.0364035	0.123654	0.0853351	27.0221	Ptger4	1
GO:0070278	extracellular matrix constituent secretion	biological process	1/86	10/23239	0.0364035	0.123654	0.0853351	27.0221	Tnfrsf1b	1
GO:0072608	interleukin-10 secretion	biological process	1/86	10/23239	0.0364035	0.123654	0.0853351	27.0221	Ptger4	1
GO:1901030	positive regulation of mitochondrial outer membrane permeabilization involved in apoptotic signaling pathway	biological process	1/86	10/23239	0.0364035	0.123654	0.0853351	27.0221	Gsk3b	1
GO:1901142	insulin metabolic process	biological process	1/86	10/23239	0.0364035	0.123654	0.0853351	27.0221	Ceacam1	1
GO:1904779	regulation of protein localization to centrosome	biological process	1/86	10/23239	0.0364035	0.123654	0.0853351	27.0221	Gsk3b	1
GO:2000302	positive regulation of synaptic vesicle exocytosis	biological process	1/86	10/23239	0.0364035	0.123654	0.0853351	27.0221	Syt7	1
GO:2000402	negative regulation of lymphocyte migration	biological process	1/86	10/23239	0.0364035	0.123654	0.0853351	27.0221	Lrch1	1
GO:2000561	regulation of CD4-positive, alpha-beta T cell proliferation	biological process	1/86	10/23239	0.0364035	0.123654	0.0853351	27.0221	Ceacam1	1
GO:1902115	regulation of organelle assembly	biological process	3/86	197/23239	0.0367737	0.12473	0.0860769	4.11504	Prkaa2/Lrrtm2/Csf2	3
GO:0043010	camera-type eye development	biological process	4/86	338/23239	0.0368515	0.124811	0.0861331	3.19788	Casz1/Slc25a25/Tgif1/Grhl2	4
GO:0072028	nephron morphogenesis	biological process	2/86	82/23239	0.0371406	0.125424	0.0865562	6.59075	Tcf21/Hnf1b	2
GO:1903035	negative regulation of response to wounding	biological process	2/86	82/23239	0.0371406	0.125424	0.0865562	6.59075	Ceacam1/Plau	2
GO:1904018	positive regulation of vasculature development	biological process	3/86	198/23239	0.0372425	0.125585	0.0866674	4.09426	Ppp1r16b/Cdh5/Ceacam1	3
GO:0002791	regulation of peptide secretion	biological process	5/86	498/23239	0.0375211	0.126341	0.0871891	2.71306	Tnfaip3/Myo18a/Syt7/Ptger4/Ceacam1	5
GO:0060079	excitatory postsynaptic potential	biological process	2/86	83/23239	0.037968	0.127661	0.0880997	6.51135	Wnt7a/Gsk3b	2
GO:0031345	negative regulation of cell projection organization	biological process	3/86	201/23239	0.0386673	0.128617	0.0887595	4.03315	Sema4d/Sema3g/Gsk3b	3
GO:0014910	regulation of smooth muscle cell migration	biological process	2/86	84/23239	0.0388024	0.128617	0.0887595	6.43383	Ptger4/Plau	2
GO:0044728	DNA methylation or demethylation	biological process	2/86	84/23239	0.0388024	0.128617	0.0887595	6.43383	Grhl2/Gsk3b	2
GO:0046394	carboxylic acid biosynthetic process	biological process	4/86	344/23239	0.0389076	0.128617	0.0887595	3.1421	Prkaa2/Zbtb7a/Cbfa2t3/Ptger4	4
GO:0016053	organic acid biosynthetic process	biological process	4/86	345/23239	0.0392565	0.128617	0.0887595	3.133	Prkaa2/Zbtb7a/Cbfa2t3/Ptger4	4
GO:0002690	positive regulation of leukocyte chemotaxis	biological process	2/86	85/23239	0.0396438	0.128617	0.0887595	6.35814	Ptprj/Csf1	2
GO:0014032	neural crest cell development	biological process	2/86	85/23239	0.0396438	0.128617	0.0887595	6.35814	Sema4d/Sema3g	2
GO:0061333	renal tubule morphogenesis	biological process	2/86	85/23239	0.0396438	0.128617	0.0887595	6.35814	Tcf21/Hnf1b	2
GO:0002676	regulation of chronic inflammatory response	biological process	1/86	11/23239	0.0399709	0.128617	0.0887595	24.5655	Tnfaip3	1
GO:0021684	cerebellar granular layer formation	biological process	1/86	11/23239	0.0399709	0.128617	0.0887595	24.5655	Wnt7a	1
GO:0021707	cerebellar granule cell differentiation	biological process	1/86	11/23239	0.0399709	0.128617	0.0887595	24.5655	Wnt7a	1
GO:0031630	regulation of synaptic vesicle fusion to presynaptic active zone membrane	biological process	1/86	11/23239	0.0399709	0.128617	0.0887595	24.5655	Syt7	1
GO:0032610	interleukin-1 alpha production	biological process	1/86	11/23239	0.0399709	0.128617	0.0887595	24.5655	Ptger4	1
GO:0034115	negative regulation of heterotypic cell-cell adhesion	biological process	1/86	11/23239	0.0399709	0.128617	0.0887595	24.5655	Tnfaip3	1
GO:0034392	negative regulation of smooth muscle cell apoptotic process	biological process	1/86	11/23239	0.0399709	0.128617	0.0887595	24.5655	Gsk3b	1
GO:0035726	common myeloid progenitor cell proliferation	biological process	1/86	11/23239	0.0399709	0.128617	0.0887595	24.5655	Ceacam1	1
GO:0035881	amacrine cell differentiation	biological process	1/86	11/23239	0.0399709	0.128617	0.0887595	24.5655	Casz1	1
GO:0036005	response to macrophage colony-stimulating factor	biological process	1/86	11/23239	0.0399709	0.128617	0.0887595	24.5655	Csf1	1
GO:0036006	cellular response to macrophage colony-stimulating factor stimulus	biological process	1/86	11/23239	0.0399709	0.128617	0.0887595	24.5655	Csf1	1
GO:0038063	collagen-activated tyrosine kinase receptor signaling pathway	biological process	1/86	11/23239	0.0399709	0.128617	0.0887595	24.5655	Ddr1	1
GO:0042268	regulation of cytolysis	biological process	1/86	11/23239	0.0399709	0.128617	0.0887595	24.5655	Csf2	1
GO:0043589	skin morphogenesis	biological process	1/86	11/23239	0.0399709	0.128617	0.0887595	24.5655	Wnt7a	1
GO:0046532	regulation of photoreceptor cell differentiation	biological process	1/86	11/23239	0.0399709	0.128617	0.0887595	24.5655	Casz1	1
GO:0070587	regulation of cell-cell adhesion involved in gastrulation	biological process	1/86	11/23239	0.0399709	0.128617	0.0887595	24.5655	Tnfaip3	1
GO:0072075	metanephric mesenchyme development	biological process	1/86	11/23239	0.0399709	0.128617	0.0887595	24.5655	Tcf21	1
GO:0072102	glomerulus morphogenesis	biological process	1/86	11/23239	0.0399709	0.128617	0.0887595	24.5655	Tcf21	1
GO:0072172	mesonephric tubule formation	biological process	1/86	11/23239	0.0399709	0.128617	0.0887595	24.5655	Hnf1b	1
GO:0072178	nephric duct morphogenesis	biological process	1/86	11/23239	0.0399709	0.128617	0.0887595	24.5655	Hnf1b	1
GO:0090043	regulation of tubulin deacetylation	biological process	1/86	11/23239	0.0399709	0.128617	0.0887595	24.5655	Prkaa2	1
GO:1902459	positive regulation of stem cell population maintenance	biological process	1/86	11/23239	0.0399709	0.128617	0.0887595	24.5655	Tead1	1
GO:1902805	positive regulation of synaptic vesicle transport	biological process	1/86	11/23239	0.0399709	0.128617	0.0887595	24.5655	Syt7	1
GO:0007009	plasma membrane organization	biological process	2/86	86/23239	0.0404922	0.130113	0.0897924	6.28421	Sh3tc2/Syt7	2
GO:0010976	positive regulation of neuron projection development	biological process	4/86	350/23239	0.0410284	0.131654	0.0908557	3.08824	Sema4d/Golga4/Pak3/Gsk3b	4
GO:0001656	metanephros development	biological process	2/86	87/23239	0.0413474	0.132494	0.0914355	6.21198	Tcf21/Hnf1b	2
GO:0009152	purine ribonucleotide biosynthetic process	biological process	3/86	207/23239	0.0415995	0.133118	0.0918661	3.91625	Prkaa2/Zbtb7a/Cbfa2t3	3
GO:0031667	response to nutrient levels	biological process	4/86	352/23239	0.0417498	0.133415	0.0920711	3.07069	Prkaa2/Slc25a25/Tbl1xr1/Dsc2	4
GO:0097061	dendritic spine organization	biological process	2/86	88/23239	0.0422094	0.134698	0.0929566	6.14138	Wnt7a/Pak3	2
GO:0001938	positive regulation of endothelial cell proliferation	biological process	2/86	89/23239	0.0430781	0.135907	0.0937906	6.07238	Ppp1r16b/Flt4	2
GO:0010256	endomembrane system organization	biological process	4/86	356/23239	0.0432141	0.135907	0.0937906	3.03619	Nbeal2/Myo18a/Sh3tc2/Syt7	4
GO:0003093	regulation of glomerular filtration	biological process	1/86	12/23239	0.0435254	0.135907	0.0937906	22.5184	Ptpro	1
GO:0030011	maintenance of cell polarity	biological process	1/86	12/23239	0.0435254	0.135907	0.0937906	22.5184	Gsk3b	1
GO:0045820	negative regulation of glycolytic process	biological process	1/86	12/23239	0.0435254	0.135907	0.0937906	22.5184	Cbfa2t3	1
GO:0051024	positive regulation of immunoglobulin secretion	biological process	1/86	12/23239	0.0435254	0.135907	0.0937906	22.5184	Ceacam1	1
GO:0060211	regulation of nuclear-transcribed mRNA poly(A) tail shortening	biological process	1/86	12/23239	0.0435254	0.135907	0.0937906	22.5184	Btg2	1
GO:0060213	positive regulation of nuclear-transcribed mRNA poly(A) tail shortening	biological process	1/86	12/23239	0.0435254	0.135907	0.0937906	22.5184	Btg2	1
GO:0070092	regulation of glucagon secretion	biological process	1/86	12/23239	0.0435254	0.135907	0.0937906	22.5184	Syt7	1
GO:0070423	nucleotide-binding oligomerization domain containing signaling pathway	biological process	1/86	12/23239	0.0435254	0.135907	0.0937906	22.5184	Tnfaip3	1
GO:0070431	nucleotide-binding oligomerization domain containing 2 signaling pathway	biological process	1/86	12/23239	0.0435254	0.135907	0.0937906	22.5184	Tnfaip3	1
GO:0070586	cell-cell adhesion involved in gastrulation	biological process	1/86	12/23239	0.0435254	0.135907	0.0937906	22.5184	Tnfaip3	1
GO:0072176	nephric duct development	biological process	1/86	12/23239	0.0435254	0.135907	0.0937906	22.5184	Hnf1b	1
GO:0090161	Golgi ribbon formation	biological process	1/86	12/23239	0.0435254	0.135907	0.0937906	22.5184	Myo18a	1
GO:1901550	regulation of endothelial cell development	biological process	1/86	12/23239	0.0435254	0.135907	0.0937906	22.5184	Cdh5	1
GO:1903140	regulation of establishment of endothelial barrier	biological process	1/86	12/23239	0.0435254	0.135907	0.0937906	22.5184	Cdh5	1
GO:0014031	mesenchymal cell development	biological process	2/86	90/23239	0.0439536	0.136876	0.094459	6.00491	Sema4d/Sema3g	2
GO:0014066	regulation of phosphatidylinositol 3-kinase signaling	biological process	2/86	90/23239	0.0439536	0.136876	0.094459	6.00491	Ppp1r16b/Sema4d	2
GO:0045637	regulation of myeloid cell differentiation	biological process	3/86	212/23239	0.0441265	0.13723	0.0947035	3.82388	Zbtb7a/Ceacam1/Csf1	3
GO:0035305	negative regulation of dephosphorylation	biological process	2/86	91/23239	0.0448356	0.138877	0.0958401	5.93892	Ppp1r16b/Sema4d	2
GO:0050795	regulation of behavior	biological process	2/86	91/23239	0.0448356	0.138877	0.0958401	5.93892	Ptger4/Csf2	2
GO:2000060	positive regulation of ubiquitin-dependent protein catabolic process	biological process	2/86	91/23239	0.0448356	0.138877	0.0958401	5.93892	Cbfa2t3/Gsk3b	2
GO:0043547	positive regulation of GTPase activity	biological process	3/86	215/23239	0.0456789	0.138925	0.0958734	3.77052	Sema4d/Dennd1b/Gsk3b	3
GO:0001704	formation of primary germ layer	biological process	2/86	92/23239	0.0457243	0.138925	0.0958734	5.87437	Hnf1b/Sox7	2
GO:0014033	neural crest cell differentiation	biological process	2/86	92/23239	0.0457243	0.138925	0.0958734	5.87437	Sema4d/Sema3g	2
GO:0009260	ribonucleotide biosynthetic process	biological process	3/86	216/23239	0.0462023	0.138925	0.0958734	3.75307	Prkaa2/Zbtb7a/Cbfa2t3	3
GO:0045137	development of primary sexual characteristics	biological process	3/86	216/23239	0.0462023	0.138925	0.0958734	3.75307	Tcf21/Lhfpl2/Ptger4	3
GO:0016311	dephosphorylation	biological process	4/86	364/23239	0.0462293	0.138925	0.0958734	2.96946	Ppp1r16b/Sema4d/Ptprj/Ptpro	4
GO:0072676	lymphocyte migration	biological process	2/86	93/23239	0.0466194	0.138925	0.0958734	5.8112	Lrch1/Slc12a2	2
GO:0099565	chemical synaptic transmission, postsynaptic	biological process	2/86	93/23239	0.0466194	0.138925	0.0958734	5.8112	Wnt7a/Gsk3b	2
GO:0030324	lung development	biological process	3/86	217/23239	0.0467288	0.138925	0.0958734	3.73577	Tcf21/Flt4/Grhl2	3
GO:0042176	regulation of protein catabolic process	biological process	4/86	366/23239	0.0470011	0.138925	0.0958734	2.95323	Tnfrsf1b/Tnfaip3/Cbfa2t3/Gsk3b	4
GO:0001845	phagolysosome assembly	biological process	1/86	13/23239	0.0470668	0.138925	0.0958734	20.7862	Syt7	1
GO:0002431	Fc receptor mediated stimulatory signaling pathway	biological process	1/86	13/23239	0.0470668	0.138925	0.0958734	20.7862	Ptprj	1
GO:0006983	ER overload response	biological process	1/86	13/23239	0.0470668	0.138925	0.0958734	20.7862	Gsk3b	1
GO:0010918	positive regulation of mitochondrial membrane potential	biological process	1/86	13/23239	0.0470668	0.138925	0.0958734	20.7862	Gsk3b	1
GO:0019054	modulation by virus of host process	biological process	1/86	13/23239	0.0470668	0.138925	0.0958734	20.7862	Ceacam1	1
GO:0021683	cerebellar granular layer morphogenesis	biological process	1/86	13/23239	0.0470668	0.138925	0.0958734	20.7862	Wnt7a	1
GO:0030213	hyaluronan biosynthetic process	biological process	1/86	13/23239	0.0470668	0.138925	0.0958734	20.7862	Ptger4	1
GO:0030812	negative regulation of nucleotide catabolic process	biological process	1/86	13/23239	0.0470668	0.138925	0.0958734	20.7862	Cbfa2t3	1
GO:0035745	T-helper 2 cell cytokine production	biological process	1/86	13/23239	0.0470668	0.138925	0.0958734	20.7862	Dennd1b	1
GO:0035810	positive regulation of urine volume	biological process	1/86	13/23239	0.0470668	0.138925	0.0958734	20.7862	Ptger4	1
GO:0035872	nucleotide-binding domain, leucine rich repeat containing receptor signaling pathway	biological process	1/86	13/23239	0.0470668	0.138925	0.0958734	20.7862	Tnfaip3	1
GO:0038065	collagen-activated signaling pathway	biological process	1/86	13/23239	0.0470668	0.138925	0.0958734	20.7862	Ddr1	1
GO:0042482	positive regulation of odontogenesis	biological process	1/86	13/23239	0.0470668	0.138925	0.0958734	20.7862	Csf1	1
GO:0048672	positive regulation of collateral sprouting	biological process	1/86	13/23239	0.0470668	0.138925	0.0958734	20.7862	Sema4d	1
GO:0051198	negative regulation of coenzyme metabolic process	biological process	1/86	13/23239	0.0470668	0.138925	0.0958734	20.7862	Cbfa2t3	1
GO:0060670	branching involved in labyrinthine layer morphogenesis	biological process	1/86	13/23239	0.0470668	0.138925	0.0958734	20.7862	Grhl2	1
GO:0060856	establishment of blood-brain barrier	biological process	1/86	13/23239	0.0470668	0.138925	0.0958734	20.7862	Wnt7a	1
GO:0070091	glucagon secretion	biological process	1/86	13/23239	0.0470668	0.138925	0.0958734	20.7862	Syt7	1
GO:0070255	regulation of mucus secretion	biological process	1/86	13/23239	0.0470668	0.138925	0.0958734	20.7862	Ptger4	1
GO:0090042	tubulin deacetylation	biological process	1/86	13/23239	0.0470668	0.138925	0.0958734	20.7862	Prkaa2	1
GO:0090331	negative regulation of platelet aggregation	biological process	1/86	13/23239	0.0470668	0.138925	0.0958734	20.7862	Ceacam1	1
GO:0097011	cellular response to granulocyte macrophage colony-stimulating factor stimulus	biological process	1/86	13/23239	0.0470668	0.138925	0.0958734	20.7862	Csf2	1
GO:0099159	regulation of modification of postsynaptic structure	biological process	1/86	13/23239	0.0470668	0.138925	0.0958734	20.7862	Gsk3b	1
GO:1903587	regulation of blood vessel endothelial cell proliferation involved in sprouting angiogenesis	biological process	1/86	13/23239	0.0470668	0.138925	0.0958734	20.7862	Ppp1r16b	1
GO:2001054	negative regulation of mesenchymal cell apoptotic process	biological process	1/86	13/23239	0.0470668	0.138925	0.0958734	20.7862	Hnf1b	1
GO:2001212	regulation of vasculogenesis	biological process	1/86	13/23239	0.0470668	0.138925	0.0958734	20.7862	Ceacam1	1
GO:2001223	negative regulation of neuron migration	biological process	1/86	13/23239	0.0470668	0.138925	0.0958734	20.7862	Gsk3b	1
GO:0006304	DNA modification	biological process	2/86	94/23239	0.047521	0.139573	0.0963207	5.74938	Grhl2/Gsk3b	2
GO:0046916	cellular transition metal ion homeostasis	biological process	2/86	94/23239	0.047521	0.139573	0.0963207	5.74938	Ttc7/Slc31a2	2
GO:0060021	roof of mouth development	biological process	2/86	94/23239	0.047521	0.139573	0.0963207	5.74938	Wnt7a/Tcf21	2
GO:0046578	regulation of Ras protein signal transduction	biological process	3/86	219/23239	0.0477906	0.139573	0.0963207	3.70166	Psd3/Arhgef3/Csf1	3
GO:0030323	respiratory tube development	biological process	3/86	220/23239	0.048326	0.139573	0.0963207	3.68483	Tcf21/Flt4/Grhl2	3
GO:1903531	negative regulation of secretion by cell	biological process	3/86	220/23239	0.048326	0.139573	0.0963207	3.68483	Tnfrsf1b/Tnfaip3/Ptger4	3
GO:0007173	epidermal growth factor receptor signaling pathway	biological process	2/86	95/23239	0.0484289	0.139573	0.0963207	5.68886	Ptprj/Ceacam1	2
GO:0010595	positive regulation of endothelial cell migration	biological process	2/86	95/23239	0.0484289	0.139573	0.0963207	5.68886	Wnt7a/Flt4	2
GO:0032006	regulation of TOR signaling	biological process	2/86	95/23239	0.0484289	0.139573	0.0963207	5.68886	Prkaa2/Gsk3b	2
GO:0010632	regulation of epithelial cell migration	biological process	3/86	221/23239	0.0488643	0.139573	0.0963207	3.66816	Wnt7a/Ceacam1/Flt4	3
GO:0035710	CD4-positive, alpha-beta T cell activation	biological process	2/86	96/23239	0.0493432	0.139573	0.0963207	5.6296	Ptger4/Ceacam1	2
GO:0007411	axon guidance	biological process	3/86	223/23239	0.0499498	0.139573	0.0963207	3.63526	Sema4d/Ptpro/Sema3g	3
GO:0046390	ribose phosphate biosynthetic process	biological process	3/86	223/23239	0.0499498	0.139573	0.0963207	3.63526	Prkaa2/Zbtb7a/Cbfa2t3	3
GO:0043161	proteasome-mediated ubiquitin-dependent protein catabolic process	biological process	4/86	374/23239	0.0501601	0.139573	0.0963207	2.89006	Znrf1/Tbl1xr1/Cbfa2t3/Gsk3b	4
GO:0021761	limbic system development	biological process	2/86	97/23239	0.0502638	0.139573	0.0963207	5.57157	Btg2/Gsk3b	2
GO:0072080	nephron tubule development	biological process	2/86	97/23239	0.0502638	0.139573	0.0963207	5.57157	Tcf21/Hnf1b	2
GO:1901800	positive regulation of proteasomal protein catabolic process	biological process	2/86	97/23239	0.0502638	0.139573	0.0963207	5.57157	Cbfa2t3/Gsk3b	2
GO:0097485	neuron projection guidance	biological process	3/86	224/23239	0.050497	0.139573	0.0963207	3.61903	Sema4d/Ptpro/Sema3g	3
GO:2001234	negative regulation of apoptotic signaling pathway	biological process	3/86	224/23239	0.050497	0.139573	0.0963207	3.61903	Tnfaip3/Il7/Csf2	3
GO:0006924	activation-induced cell death of T cells	biological process	1/86	14/23239	0.0505953	0.139573	0.0963207	19.3015	Ceacam1	1
GO:0010310	regulation of hydrogen peroxide metabolic process	biological process	1/86	14/23239	0.0505953	0.139573	0.0963207	19.3015	Ptger4	1
GO:0010642	negative regulation of platelet-derived growth factor receptor signaling pathway	biological process	1/86	14/23239	0.0505953	0.139573	0.0963207	19.3015	Ptprj	1
GO:0010715	regulation of extracellular matrix disassembly	biological process	1/86	14/23239	0.0505953	0.139573	0.0963207	19.3015	Ddr1	1
GO:0014831	gastro-intestinal system smooth muscle contraction	biological process	1/86	14/23239	0.0505953	0.139573	0.0963207	19.3015	Ptger4	1
GO:0016553	base conversion or substitution editing	biological process	1/86	14/23239	0.0505953	0.139573	0.0963207	19.3015	Rbm47	1
GO:0031000	response to caffeine	biological process	1/86	14/23239	0.0505953	0.139573	0.0963207	19.3015	Prkaa2	1
GO:0031340	positive regulation of vesicle fusion	biological process	1/86	14/23239	0.0505953	0.139573	0.0963207	19.3015	Syt7	1
GO:0032536	regulation of cell projection size	biological process	1/86	14/23239	0.0505953	0.139573	0.0963207	19.3015	Wnt7a	1
GO:0032769	negative regulation of monooxygenase activity	biological process	1/86	14/23239	0.0505953	0.139573	0.0963207	19.3015	Gsk3b	1
GO:0033623	regulation of integrin activation	biological process	1/86	14/23239	0.0505953	0.139573	0.0963207	19.3015	Ptger4	1
GO:0035815	positive regulation of renal sodium excretion	biological process	1/86	14/23239	0.0505953	0.139573	0.0963207	19.3015	Ptger4	1
GO:0036270	response to diuretic	biological process	1/86	14/23239	0.0505953	0.139573	0.0963207	19.3015	Prkaa2	1
GO:0045188	regulation of circadian sleep/wake cycle, non-REM sleep	biological process	1/86	14/23239	0.0505953	0.139573	0.0963207	19.3015	Ptger4	1
GO:0045605	negative regulation of epidermal cell differentiation	biological process	1/86	14/23239	0.0505953	0.139573	0.0963207	19.3015	Grhl2	1
GO:0045651	positive regulation of macrophage differentiation	biological process	1/86	14/23239	0.0505953	0.139573	0.0963207	19.3015	Csf1	1
GO:0045938	positive regulation of circadian sleep/wake cycle, sleep	biological process	1/86	14/23239	0.0505953	0.139573	0.0963207	19.3015	Ptger4	1
GO:0046337	phosphatidylethanolamine metabolic process	biological process	1/86	14/23239	0.0505953	0.139573	0.0963207	19.3015	Chka	1
GO:0048537	mucosal-associated lymphoid tissue development	biological process	1/86	14/23239	0.0505953	0.139573	0.0963207	19.3015	Ceacam1	1
GO:0048541	Peyer's patch development	biological process	1/86	14/23239	0.0505953	0.139573	0.0963207	19.3015	Ceacam1	1
GO:0061318	renal filtration cell differentiation	biological process	1/86	14/23239	0.0505953	0.139573	0.0963207	19.3015	Ptpro	1
GO:0070262	peptidyl-serine dephosphorylation	biological process	1/86	14/23239	0.0505953	0.139573	0.0963207	19.3015	Ppp1r16b	1
GO:0070486	leukocyte aggregation	biological process	1/86	14/23239	0.0505953	0.139573	0.0963207	19.3015	Sema4d	1
GO:0070885	negative regulation of calcineurin-NFAT signaling cascade	biological process	1/86	14/23239	0.0505953	0.139573	0.0963207	19.3015	Gsk3b	1
GO:0071803	positive regulation of podosome assembly	biological process	1/86	14/23239	0.0505953	0.139573	0.0963207	19.3015	Csf2	1
GO:0072112	glomerular visceral epithelial cell differentiation	biological process	1/86	14/23239	0.0505953	0.139573	0.0963207	19.3015	Ptpro	1
GO:0072224	metanephric glomerulus development	biological process	1/86	14/23239	0.0505953	0.139573	0.0963207	19.3015	Tcf21	1
GO:0072311	glomerular epithelial cell differentiation	biological process	1/86	14/23239	0.0505953	0.139573	0.0963207	19.3015	Ptpro	1
GO:0086069	bundle of His cell to Purkinje myocyte communication	biological process	1/86	14/23239	0.0505953	0.139573	0.0963207	19.3015	Dsc2	1
GO:0097012	response to granulocyte macrophage colony-stimulating factor	biological process	1/86	14/23239	0.0505953	0.139573	0.0963207	19.3015	Csf2	1
GO:0098911	regulation of ventricular cardiac muscle cell action potential	biological process	1/86	14/23239	0.0505953	0.139573	0.0963207	19.3015	Dsc2	1
GO:0099151	regulation of postsynaptic density assembly	biological process	1/86	14/23239	0.0505953	0.139573	0.0963207	19.3015	Lrrtm2	1
GO:0106057	negative regulation of calcineurin-mediated signaling	biological process	1/86	14/23239	0.0505953	0.139573	0.0963207	19.3015	Gsk3b	1
GO:1903430	negative regulation of cell maturation	biological process	1/86	14/23239	0.0505953	0.139573	0.0963207	19.3015	Gsk3b	1
GO:1905516	positive regulation of fertilization	biological process	1/86	14/23239	0.0505953	0.139573	0.0963207	19.3015	Lhfpl2	1
GO:1905941	positive regulation of gonad development	biological process	1/86	14/23239	0.0505953	0.139573	0.0963207	19.3015	Ptger4	1
GO:0006164	purine nucleotide biosynthetic process	biological process	3/86	225/23239	0.0510471	0.140381	0.096878	3.60295	Prkaa2/Zbtb7a/Cbfa2t3	3
GO:0032944	regulation of mononuclear cell proliferation	biological process	3/86	225/23239	0.0510471	0.140381	0.096878	3.60295	Ceacam1/Il7/Csf1	3
GO:0046427	positive regulation of JAK-STAT cascade	biological process	2/86	98/23239	0.0511906	0.140381	0.096878	5.51471	Ptger4/Csf2	2
GO:0060993	kidney morphogenesis	biological process	2/86	98/23239	0.0511906	0.140381	0.096878	5.51471	Tcf21/Hnf1b	2
GO:0110110	positive regulation of animal organ morphogenesis	biological process	2/86	98/23239	0.0511906	0.140381	0.096878	5.51471	Tnfaip3/Csf1	2
GO:0030278	regulation of ossification	biological process	3/86	226/23239	0.0516002	0.141337	0.0975379	3.587	Sema4d/Ptger4/Csf1	3
GO:0001959	regulation of cytokine-mediated signaling pathway	biological process	2/86	99/23239	0.0521235	0.142171	0.0981136	5.45901	Il7/Csf1	2
GO:0006022	aminoglycan metabolic process	biological process	2/86	99/23239	0.0521235	0.142171	0.0981136	5.45901	Chst7/Ptger4	2
GO:0099504	synaptic vesicle cycle	biological process	3/86	227/23239	0.0521562	0.142171	0.0981136	3.5712	Wnt7a/Syt7/Gsk3b	3
GO:0009991	response to extracellular stimulus	biological process	4/86	380/23239	0.0526048	0.142171	0.0981136	2.84443	Prkaa2/Slc25a25/Tbl1xr1/Dsc2	4
GO:0009952	anterior/posterior pattern specification	biological process	3/86	228/23239	0.0527151	0.142171	0.0981136	3.55554	Btg2/Hnf1b/Hoxb5	3
GO:0032886	regulation of microtubule-based process	biological process	3/86	228/23239	0.0527151	0.142171	0.0981136	3.55554	Prkaa2/Memo1/Gsk3b	3
GO:0003300	cardiac muscle hypertrophy	biological process	2/86	100/23239	0.0530625	0.142171	0.0981136	5.40442	Tnfrsf1b/Gsk3b	2
GO:1903362	regulation of cellular protein catabolic process	biological process	3/86	229/23239	0.0532769	0.142171	0.0981136	3.54001	Tnfaip3/Cbfa2t3/Gsk3b	3
GO:0022407	regulation of cell-cell adhesion	biological process	4/86	382/23239	0.053434	0.142171	0.0981136	2.82954	Podxl/Tnfaip3/Ceacam1/Il7	4
GO:0010506	regulation of autophagy	biological process	3/86	230/23239	0.0538416	0.142171	0.0981136	3.52462	Prkaa2/Tnfaip3/Gsk3b	3
GO:0051188	cofactor biosynthetic process	biological process	3/86	230/23239	0.0538416	0.142171	0.0981136	3.52462	Prkaa2/Zbtb7a/Cbfa2t3	3
GO:0072522	purine-containing compound biosynthetic process	biological process	3/86	230/23239	0.0538416	0.142171	0.0981136	3.52462	Prkaa2/Zbtb7a/Cbfa2t3	3
GO:0001711	endodermal cell fate commitment	biological process	1/86	15/23239	0.0541108	0.142171	0.0981136	18.0147	Hnf1b	1
GO:0001977	renal system process involved in regulation of blood volume	biological process	1/86	15/23239	0.0541108	0.142171	0.0981136	18.0147	Ptpro	1
GO:0006677	glycosylceramide metabolic process	biological process	1/86	15/23239	0.0541108	0.142171	0.0981136	18.0147	B3galt2	1
GO:0010454	negative regulation of cell fate commitment	biological process	1/86	15/23239	0.0541108	0.142171	0.0981136	18.0147	Casz1	1
GO:0014733	regulation of skeletal muscle adaptation	biological process	1/86	15/23239	0.0541108	0.142171	0.0981136	18.0147	Tead1	1
GO:0032530	regulation of microvillus organization	biological process	1/86	15/23239	0.0541108	0.142171	0.0981136	18.0147	Podxl	1
GO:0035729	cellular response to hepatocyte growth factor stimulus	biological process	1/86	15/23239	0.0541108	0.142171	0.0981136	18.0147	Gsk3b	1
GO:0038093	Fc receptor signaling pathway	biological process	1/86	15/23239	0.0541108	0.142171	0.0981136	18.0147	Ptprj	1
GO:0042748	circadian sleep/wake cycle, non-REM sleep	biological process	1/86	15/23239	0.0541108	0.142171	0.0981136	18.0147	Ptger4	1
GO:0043217	myelin maintenance	biological process	1/86	15/23239	0.0541108	0.142171	0.0981136	18.0147	Sh3tc2	1
GO:0043249	erythrocyte maturation	biological process	1/86	15/23239	0.0541108	0.142171	0.0981136	18.0147	Zbtb7a	1
GO:0045655	regulation of monocyte differentiation	biological process	1/86	15/23239	0.0541108	0.142171	0.0981136	18.0147	Csf1	1
GO:0045779	negative regulation of bone resorption	biological process	1/86	15/23239	0.0541108	0.142171	0.0981136	18.0147	Ceacam1	1
GO:0048385	regulation of retinoic acid receptor signaling pathway	biological process	1/86	15/23239	0.0541108	0.142171	0.0981136	18.0147	Tgif1	1
GO:0050872	white fat cell differentiation	biological process	1/86	15/23239	0.0541108	0.142171	0.0981136	18.0147	Tbl1xr1	1
GO:0051044	positive regulation of membrane protein ectodomain proteolysis	biological process	1/86	15/23239	0.0541108	0.142171	0.0981136	18.0147	Tnfrsf1b	1
GO:0055089	fatty acid homeostasis	biological process	1/86	15/23239	0.0541108	0.142171	0.0981136	18.0147	Prkaa2	1
GO:0061430	bone trabecula morphogenesis	biological process	1/86	15/23239	0.0541108	0.142171	0.0981136	18.0147	Sema4d	1
GO:0070234	positive regulation of T cell apoptotic process	biological process	1/86	15/23239	0.0541108	0.142171	0.0981136	18.0147	Ceacam1	1
GO:0070254	mucus secretion	biological process	1/86	15/23239	0.0541108	0.142171	0.0981136	18.0147	Ptger4	1
GO:0072074	kidney mesenchyme development	biological process	1/86	15/23239	0.0541108	0.142171	0.0981136	18.0147	Tcf21	1
GO:0072672	neutrophil extravasation	biological process	1/86	15/23239	0.0541108	0.142171	0.0981136	18.0147	Ptger4	1
GO:1903975	regulation of glial cell migration	biological process	1/86	15/23239	0.0541108	0.142171	0.0981136	18.0147	Csf1	1
GO:2000194	regulation of female gonad development	biological process	1/86	15/23239	0.0541108	0.142171	0.0981136	18.0147	Ptger4	1
GO:0003014	renal system process	biological process	2/86	102/23239	0.0549587	0.144072	0.0994257	5.29845	Ptpro/Ptger4	2
GO:1904894	positive regulation of STAT cascade	biological process	2/86	102/23239	0.0549587	0.144072	0.0994257	5.29845	Ptger4/Csf2	2
GO:0060249	anatomical structure homeostasis	biological process	4/86	386/23239	0.0551138	0.144316	0.0995938	2.80022	Ptger4/Ceacam1/Il7/Csf1	4
GO:0001657	ureteric bud development	biological process	2/86	103/23239	0.0559157	0.145232	0.100226	5.24701	Tcf21/Hnf1b	2
GO:0009953	dorsal/ventral pattern formation	biological process	2/86	103/23239	0.0559157	0.145232	0.100226	5.24701	Wnt7a/Tgif1	2
GO:0014897	striated muscle hypertrophy	biological process	2/86	103/23239	0.0559157	0.145232	0.100226	5.24701	Tnfrsf1b/Gsk3b	2
GO:0061326	renal tubule development	biological process	2/86	103/23239	0.0559157	0.145232	0.100226	5.24701	Tcf21/Hnf1b	2
GO:0072163	mesonephric epithelium development	biological process	2/86	103/23239	0.0559157	0.145232	0.100226	5.24701	Tcf21/Hnf1b	2
GO:0072164	mesonephric tubule development	biological process	2/86	103/23239	0.0559157	0.145232	0.100226	5.24701	Tcf21/Hnf1b	2
GO:0001654	eye development	biological process	4/86	388/23239	0.0559644	0.145232	0.100226	2.78578	Casz1/Slc25a25/Tgif1/Grhl2	4
GO:0150063	visual system development	biological process	4/86	388/23239	0.0559644	0.145232	0.100226	2.78578	Casz1/Slc25a25/Tgif1/Grhl2	4
GO:0070663	regulation of leukocyte proliferation	biological process	3/86	234/23239	0.0561294	0.145497	0.100409	3.46437	Ceacam1/Il7/Csf1	3
GO:0017157	regulation of exocytosis	biological process	3/86	235/23239	0.0567085	0.14563	0.1005	3.44963	Wnt7a/Syt7/Gsk3b	3
GO:0045444	fat cell differentiation	biological process	3/86	235/23239	0.0567085	0.14563	0.1005	3.44963	Zbtb7a/Tbl1xr1/Gsk3b	3
GO:0048880	sensory system development	biological process	4/86	391/23239	0.0572536	0.14563	0.1005	2.76441	Casz1/Slc25a25/Tgif1/Grhl2	4
GO:0001821	histamine secretion	biological process	1/86	16/23239	0.0576135	0.14563	0.1005	16.8888	Csf2	1
GO:0002467	germinal center formation	biological process	1/86	16/23239	0.0576135	0.14563	0.1005	16.8888	Tnfaip3	1
GO:0002544	chronic inflammatory response	biological process	1/86	16/23239	0.0576135	0.14563	0.1005	16.8888	Tnfaip3	1
GO:0006044	N-acetylglucosamine metabolic process	biological process	1/86	16/23239	0.0576135	0.14563	0.1005	16.8888	Chst7	1
GO:0006825	copper ion transport	biological process	1/86	16/23239	0.0576135	0.14563	0.1005	16.8888	Slc31a2	1
GO:0006878	cellular copper ion homeostasis	biological process	1/86	16/23239	0.0576135	0.14563	0.1005	16.8888	Slc31a2	1
GO:0007638	mechanosensory behavior	biological process	1/86	16/23239	0.0576135	0.14563	0.1005	16.8888	Strbp	1
GO:0009312	oligosaccharide biosynthetic process	biological process	1/86	16/23239	0.0576135	0.14563	0.1005	16.8888	B3galt2	1
GO:0034389	lipid droplet organization	biological process	1/86	16/23239	0.0576135	0.14563	0.1005	16.8888	Ptgfrn	1
GO:0044068	modulation by symbiont of host cellular process	biological process	1/86	16/23239	0.0576135	0.14563	0.1005	16.8888	Ceacam1	1
GO:0044827	modulation by host of viral genome replication	biological process	1/86	16/23239	0.0576135	0.14563	0.1005	16.8888	Ceacam1	1
GO:0045603	positive regulation of endothelial cell differentiation	biological process	1/86	16/23239	0.0576135	0.14563	0.1005	16.8888	Cdh5	1
GO:0045821	positive regulation of glycolytic process	biological process	1/86	16/23239	0.0576135	0.14563	0.1005	16.8888	Prkaa2	1
GO:0072010	glomerular epithelium development	biological process	1/86	16/23239	0.0576135	0.14563	0.1005	16.8888	Ptpro	1
GO:0097094	craniofacial suture morphogenesis	biological process	1/86	16/23239	0.0576135	0.14563	0.1005	16.8888	Frem1	1
GO:0098696	regulation of neurotransmitter receptor localization to postsynaptic specialization membrane	biological process	1/86	16/23239	0.0576135	0.14563	0.1005	16.8888	Gsk3b	1
GO:1901160	primary amino compound metabolic process	biological process	1/86	16/23239	0.0576135	0.14563	0.1005	16.8888	Chka	1
GO:2001053	regulation of mesenchymal cell apoptotic process	biological process	1/86	16/23239	0.0576135	0.14563	0.1005	16.8888	Hnf1b	1
GO:2001170	negative regulation of ATP biosynthetic process	biological process	1/86	16/23239	0.0576135	0.14563	0.1005	16.8888	Cbfa2t3	1
GO:0043900	regulation of multi-organism process	biological process	4/86	392/23239	0.0576869	0.14563	0.1005	2.75736	Tnfaip3/Lhfpl2/Ceacam1/Plau	4
GO:0070997	neuron death	biological process	4/86	392/23239	0.0576869	0.14563	0.1005	2.75736	Btg2/Pak3/Plau/Gsk3b	4
GO:0014896	muscle hypertrophy	biological process	2/86	105/23239	0.0578472	0.14563	0.100501	5.14707	Tnfrsf1b/Gsk3b	2
GO:0048704	embryonic skeletal system morphogenesis	biological process	2/86	105/23239	0.0578472	0.14563	0.100501	5.14707	Hoxb5/Grhl2	2
GO:0051054	positive regulation of DNA metabolic process	biological process	3/86	237/23239	0.0578754	0.14563	0.100501	3.42052	Pak3/Grhl2/Gsk3b	3
GO:0006470	protein dephosphorylation	biological process	3/86	238/23239	0.0584631	0.146949	0.101411	3.40615	Ppp1r16b/Ptprj/Ptpro	3
GO:0001823	mesonephros development	biological process	2/86	106/23239	0.0588216	0.147691	0.101923	5.09851	Tcf21/Hnf1b	2
GO:0031334	positive regulation of protein complex assembly	biological process	3/86	239/23239	0.0590536	0.148113	0.102214	3.39189	Hnf1b/Csf2/Gsk3b	3
GO:1903706	regulation of hemopoiesis	biological process	4/86	396/23239	0.0594379	0.148129	0.102225	2.7295	Zbtb7a/Ceacam1/Il7/Csf1	4
GO:0035725	sodium ion transmembrane transport	biological process	2/86	107/23239	0.0598018	0.148129	0.102225	5.05086	Scnn1a/Slc12a2	2
GO:0042113	B cell activation	biological process	4/86	399/23239	0.0607697	0.148129	0.102225	2.70898	Tnfaip3/Zbtb7a/Ptprj/Il7	4
GO:0001776	leukocyte homeostasis	biological process	2/86	108/23239	0.0607876	0.148129	0.102225	5.00409	Tnfaip3/Ceacam1	2
GO:0001818	negative regulation of cytokine production	biological process	3/86	242/23239	0.0608423	0.148129	0.102225	3.34985	Tnfaip3/Ptger4/Ceacam1	3
GO:0006656	phosphatidylcholine biosynthetic process	biological process	1/86	17/23239	0.0611034	0.148129	0.102225	15.8953	Chka	1
GO:0014041	regulation of neuron maturation	biological process	1/86	17/23239	0.0611034	0.148129	0.102225	15.8953	Gsk3b	1
GO:0021681	cerebellar granular layer development	biological process	1/86	17/23239	0.0611034	0.148129	0.102225	15.8953	Wnt7a	1
GO:0030033	microvillus assembly	biological process	1/86	17/23239	0.0611034	0.148129	0.102225	15.8953	Podxl	1
GO:0030809	negative regulation of nucleotide biosynthetic process	biological process	1/86	17/23239	0.0611034	0.148129	0.102225	15.8953	Cbfa2t3	1
GO:0030813	positive regulation of nucleotide catabolic process	biological process	1/86	17/23239	0.0611034	0.148129	0.102225	15.8953	Prkaa2	1
GO:0032691	negative regulation of interleukin-1 beta production	biological process	1/86	17/23239	0.0611034	0.148129	0.102225	15.8953	Tnfaip3	1
GO:0035313	wound healing, spreading of epidermal cells	biological process	1/86	17/23239	0.0611034	0.148129	0.102225	15.8953	Wnt7a	1
GO:0035372	protein localization to microtubule	biological process	1/86	17/23239	0.0611034	0.148129	0.102225	15.8953	Gsk3b	1
GO:0035728	response to hepatocyte growth factor	biological process	1/86	17/23239	0.0611034	0.148129	0.102225	15.8953	Gsk3b	1
GO:0036065	fucosylation	biological process	1/86	17/23239	0.0611034	0.148129	0.102225	15.8953	Fut1	1
GO:0038092	nodal signaling pathway	biological process	1/86	17/23239	0.0611034	0.148129	0.102225	15.8953	Tgif1	1
GO:0042487	regulation of odontogenesis of dentin-containing tooth	biological process	1/86	17/23239	0.0611034	0.148129	0.102225	15.8953	Csf1	1
GO:0042659	regulation of cell fate specification	biological process	1/86	17/23239	0.0611034	0.148129	0.102225	15.8953	Hnf1b	1
GO:0042670	retinal cone cell differentiation	biological process	1/86	17/23239	0.0611034	0.148129	0.102225	15.8953	Casz1	1
GO:0042754	negative regulation of circadian rhythm	biological process	1/86	17/23239	0.0611034	0.148129	0.102225	15.8953	Ptger4	1
GO:0044794	positive regulation by host of viral process	biological process	1/86	17/23239	0.0611034	0.148129	0.102225	15.8953	Ceacam1	1
GO:0048261	negative regulation of receptor-mediated endocytosis	biological process	1/86	17/23239	0.0611034	0.148129	0.102225	15.8953	Lrrtm2	1
GO:0048368	lateral mesoderm development	biological process	1/86	17/23239	0.0611034	0.148129	0.102225	15.8953	Tead1	1
GO:0051197	positive regulation of coenzyme metabolic process	biological process	1/86	17/23239	0.0611034	0.148129	0.102225	15.8953	Prkaa2	1
GO:0055070	copper ion homeostasis	biological process	1/86	17/23239	0.0611034	0.148129	0.102225	15.8953	Slc31a2	1
GO:0090036	regulation of protein kinase C signaling	biological process	1/86	17/23239	0.0611034	0.148129	0.102225	15.8953	Flt4	1
GO:0097152	mesenchymal cell apoptotic process	biological process	1/86	17/23239	0.0611034	0.148129	0.102225	15.8953	Hnf1b	1
GO:0099171	presynaptic modulation of chemical synaptic transmission	biological process	1/86	17/23239	0.0611034	0.148129	0.102225	15.8953	Syt7	1
GO:1900372	negative regulation of purine nucleotide biosynthetic process	biological process	1/86	17/23239	0.0611034	0.148129	0.102225	15.8953	Cbfa2t3	1
GO:1905244	regulation of modification of synaptic structure	biological process	1/86	17/23239	0.0611034	0.148129	0.102225	15.8953	Gsk3b	1
GO:2001185	regulation of CD8-positive, alpha-beta T cell activation	biological process	1/86	17/23239	0.0611034	0.148129	0.102225	15.8953	Ceacam1	1
GO:0001843	neural tube closure	biological process	2/86	109/23239	0.061779	0.149299	0.103033	4.95818	Tgif1/Grhl2	2
GO:0005976	polysaccharide metabolic process	biological process	2/86	109/23239	0.061779	0.149299	0.103033	4.95818	Ptger4/Gsk3b	2
GO:2000177	regulation of neural precursor cell proliferation	biological process	2/86	109/23239	0.061779	0.149299	0.103033	4.95818	Rassf10/Btg2	2
GO:0009150	purine ribonucleotide metabolic process	biological process	4/86	403/23239	0.0625701	0.150278	0.103708	2.68209	Prkaa2/Zbtb7a/Slc25a25/Cbfa2t3	4
GO:0002688	regulation of leukocyte chemotaxis	biological process	2/86	110/23239	0.062776	0.150278	0.103708	4.91311	Ptprj/Csf1	2
GO:0060078	regulation of postsynaptic membrane potential	biological process	2/86	110/23239	0.062776	0.150278	0.103708	4.91311	Wnt7a/Gsk3b	2
GO:0060606	tube closure	biological process	2/86	110/23239	0.062776	0.150278	0.103708	4.91311	Tgif1/Grhl2	2
GO:0060759	regulation of response to cytokine stimulus	biological process	2/86	110/23239	0.062776	0.150278	0.103708	4.91311	Il7/Csf1	2
GO:1903052	positive regulation of proteolysis involved in cellular protein catabolic process	biological process	2/86	110/23239	0.062776	0.150278	0.103708	4.91311	Cbfa2t3/Gsk3b	2
GO:2001233	regulation of apoptotic signaling pathway	biological process	4/86	404/23239	0.0630246	0.150278	0.103708	2.67545	Tnfaip3/Il7/Csf2/Gsk3b	4
GO:0015980	energy derivation by oxidation of organic compounds	biological process	3/86	246/23239	0.0632665	0.150278	0.103708	3.29538	Slc25a25/Cbfa2t3/Gsk3b	3
GO:0002697	regulation of immune effector process	biological process	4/86	405/23239	0.0634809	0.150278	0.103708	2.66885	Tnfaip3/Myo18a/Ptprj/Ceacam1	4
GO:1905330	regulation of morphogenesis of an epithelium	biological process	2/86	111/23239	0.0637784	0.150278	0.103708	4.86885	Wnt7a/Hnf1b	2
GO:0030198	extracellular matrix organization	biological process	3/86	248/23239	0.0644953	0.150278	0.103708	3.2688	Lamc2/Tnfrsf1b/Ddr1	3
GO:0051048	negative regulation of secretion	biological process	3/86	248/23239	0.0644953	0.150278	0.103708	3.2688	Tnfrsf1b/Tnfaip3/Ptger4	3
GO:0072330	monocarboxylic acid biosynthetic process	biological process	3/86	248/23239	0.0644953	0.150278	0.103708	3.2688	Prkaa2/Zbtb7a/Cbfa2t3	3
GO:0099003	vesicle-mediated transport in synapse	biological process	3/86	248/23239	0.0644953	0.150278	0.103708	3.2688	Wnt7a/Syt7/Gsk3b	3
GO:0006688	glycosphingolipid biosynthetic process	biological process	1/86	18/23239	0.0645805	0.150278	0.103708	15.0123	B3galt2	1
GO:0010544	negative regulation of platelet activation	biological process	1/86	18/23239	0.0645805	0.150278	0.103708	15.0123	Ceacam1	1
GO:0021542	dentate gyrus development	biological process	1/86	18/23239	0.0645805	0.150278	0.103708	15.0123	Btg2	1
GO:0034063	stress granule assembly	biological process	1/86	18/23239	0.0645805	0.150278	0.103708	15.0123	Prkaa2	1
GO:0034111	negative regulation of homotypic cell-cell adhesion	biological process	1/86	18/23239	0.0645805	0.150278	0.103708	15.0123	Ceacam1	1
GO:0034138	toll-like receptor 3 signaling pathway	biological process	1/86	18/23239	0.0645805	0.150278	0.103708	15.0123	Tnfaip3	1
GO:0035855	megakaryocyte development	biological process	1/86	18/23239	0.0645805	0.150278	0.103708	15.0123	Nbeal2	1
GO:0045953	negative regulation of natural killer cell mediated cytotoxicity	biological process	1/86	18/23239	0.0645805	0.150278	0.103708	15.0123	Ceacam1	1
GO:0046851	negative regulation of bone remodeling	biological process	1/86	18/23239	0.0645805	0.150278	0.103708	15.0123	Ceacam1	1
GO:0048791	calcium ion-regulated exocytosis of neurotransmitter	biological process	1/86	18/23239	0.0645805	0.150278	0.103708	15.0123	Syt7	1
GO:0050650	chondroitin sulfate proteoglycan biosynthetic process	biological process	1/86	18/23239	0.0645805	0.150278	0.103708	15.0123	Chst7	1
GO:0050860	negative regulation of T cell receptor signaling pathway	biological process	1/86	18/23239	0.0645805	0.150278	0.103708	15.0123	Ptprj	1
GO:0050910	detection of mechanical stimulus involved in sensory perception of sound	biological process	1/86	18/23239	0.0645805	0.150278	0.103708	15.0123	Slc12a2	1
GO:0051608	histamine transport	biological process	1/86	18/23239	0.0645805	0.150278	0.103708	15.0123	Csf2	1
GO:0070886	positive regulation of calcineurin-NFAT signaling cascade	biological process	1/86	18/23239	0.0645805	0.150278	0.103708	15.0123	Ceacam1	1
GO:0071801	regulation of podosome assembly	biological process	1/86	18/23239	0.0645805	0.150278	0.103708	15.0123	Csf2	1
GO:0090185	negative regulation of kidney development	biological process	1/86	18/23239	0.0645805	0.150278	0.103708	15.0123	Hnf1b	1
GO:0099150	regulation of postsynaptic specialization assembly	biological process	1/86	18/23239	0.0645805	0.150278	0.103708	15.0123	Lrrtm2	1
GO:0106058	positive regulation of calcineurin-mediated signaling	biological process	1/86	18/23239	0.0645805	0.150278	0.103708	15.0123	Ceacam1	1
GO:0150052	regulation of postsynapse assembly	biological process	1/86	18/23239	0.0645805	0.150278	0.103708	15.0123	Lrrtm2	1
GO:1900151	regulation of nuclear-transcribed mRNA catabolic process, deadenylation-dependent decay	biological process	1/86	18/23239	0.0645805	0.150278	0.103708	15.0123	Btg2	1
GO:1900153	positive regulation of nuclear-transcribed mRNA catabolic process, deadenylation-dependent decay	biological process	1/86	18/23239	0.0645805	0.150278	0.103708	15.0123	Btg2	1
GO:1901028	regulation of mitochondrial outer membrane permeabilization involved in apoptotic signaling pathway	biological process	1/86	18/23239	0.0645805	0.150278	0.103708	15.0123	Gsk3b	1
GO:0001892	embryonic placenta development	biological process	2/86	112/23239	0.0647863	0.150304	0.103726	4.82537	Csf2/Grhl2	2
GO:0010508	positive regulation of autophagy	biological process	2/86	112/23239	0.0647863	0.150304	0.103726	4.82537	Prkaa2/Gsk3b	2
GO:0030518	intracellular steroid hormone receptor signaling pathway	biological process	2/86	112/23239	0.0647863	0.150304	0.103726	4.82537	Zbtb7a/Tcf21	2
GO:0009101	glycoprotein biosynthetic process	biological process	3/86	249/23239	0.0651138	0.150612	0.103939	3.25567	Fut1/B3galt2/Chst7	3
GO:0016050	vesicle organization	biological process	3/86	249/23239	0.0651138	0.150612	0.103939	3.25567	Nbeal2/Myo18a/Syt7	3
GO:0060541	respiratory system development	biological process	3/86	249/23239	0.0651138	0.150612	0.103939	3.25567	Tcf21/Flt4/Grhl2	3
GO:0045055	regulated exocytosis	biological process	3/86	250/23239	0.0657351	0.151443	0.104512	3.24265	Wnt7a/Syt7/Gsk3b	3
GO:0051056	regulation of small GTPase mediated signal transduction	biological process	3/86	250/23239	0.0657351	0.151443	0.104512	3.24265	Psd3/Arhgef3/Csf1	3
GO:0007589	body fluid secretion	biological process	2/86	113/23239	0.0657996	0.151443	0.104512	4.78267	Ptger4/Ddr1	2
GO:0031929	TOR signaling	biological process	2/86	113/23239	0.0657996	0.151443	0.104512	4.78267	Prkaa2/Gsk3b	2
GO:1901216	positive regulation of neuron death	biological process	2/86	113/23239	0.0657996	0.151443	0.104512	4.78267	Pak3/Gsk3b	2
GO:0009259	ribonucleotide metabolic process	biological process	4/86	413/23239	0.0671939	0.153864	0.106183	2.61715	Prkaa2/Zbtb7a/Slc25a25/Cbfa2t3	4
GO:0001502	cartilage condensation	biological process	1/86	19/23239	0.0680449	0.153864	0.106183	14.2222	Wnt7a	1
GO:0002043	blood vessel endothelial cell proliferation involved in sprouting angiogenesis	biological process	1/86	19/23239	0.0680449	0.153864	0.106183	14.2222	Ppp1r16b	1
GO:0002716	negative regulation of natural killer cell mediated immunity	biological process	1/86	19/23239	0.0680449	0.153864	0.106183	14.2222	Ceacam1	1
GO:0010763	positive regulation of fibroblast migration	biological process	1/86	19/23239	0.0680449	0.153864	0.106183	14.2222	Pak3	1
GO:0010818	T cell chemotaxis	biological process	1/86	19/23239	0.0680449	0.153864	0.106183	14.2222	Slc12a2	1
GO:0015740	C4-dicarboxylate transport	biological process	1/86	19/23239	0.0680449	0.153864	0.106183	14.2222	Lrrc8d	1
GO:0030220	platelet formation	biological process	1/86	19/23239	0.0680449	0.153864	0.106183	14.2222	Nbeal2	1
GO:0030852	regulation of granulocyte differentiation	biological process	1/86	19/23239	0.0680449	0.153864	0.106183	14.2222	Ceacam1	1
GO:0031664	regulation of lipopolysaccharide-mediated signaling pathway	biological process	1/86	19/23239	0.0680449	0.153864	0.106183	14.2222	Tnfaip3	1
GO:0032011	ARF protein signal transduction	biological process	1/86	19/23239	0.0680449	0.153864	0.106183	14.2222	Psd3	1
GO:0032012	regulation of ARF protein signal transduction	biological process	1/86	19/23239	0.0680449	0.153864	0.106183	14.2222	Psd3	1
GO:0035584	calcium-mediated signaling using intracellular calcium source	biological process	1/86	19/23239	0.0680449	0.153864	0.106183	14.2222	Ptprj	1
GO:0043931	ossification involved in bone maturation	biological process	1/86	19/23239	0.0680449	0.153864	0.106183	14.2222	Sema4d	1
GO:0046827	positive regulation of protein export from nucleus	biological process	1/86	19/23239	0.0680449	0.153864	0.106183	14.2222	Gsk3b	1
GO:0050774	negative regulation of dendrite morphogenesis	biological process	1/86	19/23239	0.0680449	0.153864	0.106183	14.2222	Gsk3b	1
GO:0055064	chloride ion homeostasis	biological process	1/86	19/23239	0.0680449	0.153864	0.106183	14.2222	Slc12a2	1
GO:1905874	regulation of postsynaptic density organization	biological process	1/86	19/23239	0.0680449	0.153864	0.106183	14.2222	Lrrtm2	1
GO:0014020	primary neural tube formation	biological process	2/86	116/23239	0.0688712	0.155278	0.107159	4.65898	Tgif1/Grhl2	2
GO:0016579	protein deubiquitination	biological process	2/86	116/23239	0.0688712	0.155278	0.107159	4.65898	Tnfaip3/Atxn7	2
GO:0046545	development of primary female sexual characteristics	biological process	2/86	116/23239	0.0688712	0.155278	0.107159	4.65898	Lhfpl2/Ptger4	2
GO:0002699	positive regulation of immune effector process	biological process	3/86	256/23239	0.0695205	0.156438	0.107959	3.16665	Myo18a/Ptprj/Ceacam1	3
GO:0043523	regulation of neuron apoptotic process	biological process	3/86	256/23239	0.0695205	0.156438	0.107959	3.16665	Btg2/Pak3/Gsk3b	3
GO:0051963	regulation of synapse assembly	biological process	2/86	117/23239	0.0699054	0.157	0.108347	4.61916	Wnt7a/Lrrtm2	2
GO:2001023	regulation of response to drug	biological process	2/86	117/23239	0.0699054	0.157	0.108347	4.61916	Syt7/Ptger4	2
GO:0060996	dendritic spine development	biological process	2/86	118/23239	0.0709449	0.157523	0.108708	4.58002	Wnt7a/Pak3	2
GO:0090090	negative regulation of canonical Wnt signaling pathway	biological process	2/86	118/23239	0.0709449	0.157523	0.108708	4.58002	Ptpro/Gsk3b	2
GO:0001946	lymphangiogenesis	biological process	1/86	20/23239	0.0714966	0.157523	0.108708	13.511	Flt4	1
GO:0002313	mature B cell differentiation involved in immune response	biological process	1/86	20/23239	0.0714966	0.157523	0.108708	13.511	Tnfaip3	1
GO:0003094	glomerular filtration	biological process	1/86	20/23239	0.0714966	0.157523	0.108708	13.511	Ptpro	1
GO:0003176	aortic valve development	biological process	1/86	20/23239	0.0714966	0.157523	0.108708	13.511	Tnfrsf1b	1
GO:0003177	pulmonary valve development	biological process	1/86	20/23239	0.0714966	0.157523	0.108708	13.511	Tnfrsf1b	1
GO:0032495	response to muramyl dipeptide	biological process	1/86	20/23239	0.0714966	0.157523	0.108708	13.511	Tnfaip3	1
GO:0036344	platelet morphogenesis	biological process	1/86	20/23239	0.0714966	0.157523	0.108708	13.511	Nbeal2	1
GO:0042730	fibrinolysis	biological process	1/86	20/23239	0.0714966	0.157523	0.108708	13.511	Plau	1
GO:0043011	myeloid dendritic cell differentiation	biological process	1/86	20/23239	0.0714966	0.157523	0.108708	13.511	Csf2	1
GO:0045649	regulation of macrophage differentiation	biological process	1/86	20/23239	0.0714966	0.157523	0.108708	13.511	Csf1	1
GO:0045838	positive regulation of membrane potential	biological process	1/86	20/23239	0.0714966	0.157523	0.108708	13.511	Gsk3b	1
GO:0045986	negative regulation of smooth muscle contraction	biological process	1/86	20/23239	0.0714966	0.157523	0.108708	13.511	Ptger4	1
GO:0070977	bone maturation	biological process	1/86	20/23239	0.0714966	0.157523	0.108708	13.511	Sema4d	1
GO:0072079	nephron tubule formation	biological process	1/86	20/23239	0.0714966	0.157523	0.108708	13.511	Hnf1b	1
GO:0090330	regulation of platelet aggregation	biological process	1/86	20/23239	0.0714966	0.157523	0.108708	13.511	Ceacam1	1
GO:0090382	phagosome maturation	biological process	1/86	20/23239	0.0714966	0.157523	0.108708	13.511	Syt7	1
GO:0098743	cell aggregation	biological process	1/86	20/23239	0.0714966	0.157523	0.108708	13.511	Wnt7a	1
GO:2000114	regulation of establishment of cell polarity	biological process	1/86	20/23239	0.0714966	0.157523	0.108708	13.511	Cdh5	1
GO:0032434	regulation of proteasomal ubiquitin-dependent protein catabolic process	biological process	2/86	119/23239	0.0719894	0.157864	0.108944	4.54153	Cbfa2t3/Gsk3b	2
GO:0043401	steroid hormone mediated signaling pathway	biological process	2/86	119/23239	0.0719894	0.157864	0.108944	4.54153	Zbtb7a/Tcf21	2
GO:0046546	development of primary male sexual characteristics	biological process	2/86	119/23239	0.0719894	0.157864	0.108944	4.54153	Tcf21/Lhfpl2	2
GO:0050852	T cell receptor signaling pathway	biological process	2/86	119/23239	0.0719894	0.157864	0.108944	4.54153	Dennd1b/Ptprj	2
GO:0051222	positive regulation of protein transport	biological process	4/86	423/23239	0.0719916	0.157864	0.108944	2.55528	Myo18a/Ptger4/Ceacam1/Gsk3b	4
GO:0051650	establishment of vesicle localization	biological process	3/86	260/23239	0.0720981	0.157949	0.109002	3.11793	Wnt7a/Syt7/Gsk3b	3
GO:0014065	phosphatidylinositol 3-kinase signaling	biological process	2/86	120/23239	0.0730389	0.159708	0.110216	4.50368	Ppp1r16b/Sema4d	2
GO:0048565	digestive tract development	biological process	2/86	120/23239	0.0730389	0.159708	0.110216	4.50368	Tcf21/Hnf1b	2
GO:0034332	adherens junction organization	biological process	2/86	121/23239	0.0740934	0.161271	0.111295	4.46646	Cdh5/Ptprj	2
GO:0006163	purine nucleotide metabolic process	biological process	4/86	428/23239	0.074455	0.161271	0.111295	2.52543	Prkaa2/Zbtb7a/Slc25a25/Cbfa2t3	4
GO:0000289	nuclear-transcribed mRNA poly(A) tail shortening	biological process	1/86	21/23239	0.0749356	0.161271	0.111295	12.8677	Btg2	1
GO:0002693	positive regulation of cellular extravasation	biological process	1/86	21/23239	0.0749356	0.161271	0.111295	12.8677	Ptger4	1
GO:0002834	regulation of response to tumor cell	biological process	1/86	21/23239	0.0749356	0.161271	0.111295	12.8677	Ceacam1	1
GO:0002837	regulation of immune response to tumor cell	biological process	1/86	21/23239	0.0749356	0.161271	0.111295	12.8677	Ceacam1	1
GO:0006349	regulation of gene expression by genetic imprinting	biological process	1/86	21/23239	0.0749356	0.161271	0.111295	12.8677	Gsk3b	1
GO:0030204	chondroitin sulfate metabolic process	biological process	1/86	21/23239	0.0749356	0.161271	0.111295	12.8677	Chst7	1
GO:0032366	intracellular sterol transport	biological process	1/86	21/23239	0.0749356	0.161271	0.111295	12.8677	Syt7	1
GO:0032367	intracellular cholesterol transport	biological process	1/86	21/23239	0.0749356	0.161271	0.111295	12.8677	Syt7	1
GO:0036303	lymph vessel morphogenesis	biological process	1/86	21/23239	0.0749356	0.161271	0.111295	12.8677	Flt4	1
GO:0043501	skeletal muscle adaptation	biological process	1/86	21/23239	0.0749356	0.161271	0.111295	12.8677	Tead1	1
GO:0045683	negative regulation of epidermis development	biological process	1/86	21/23239	0.0749356	0.161271	0.111295	12.8677	Grhl2	1
GO:0046641	positive regulation of alpha-beta T cell proliferation	biological process	1/86	21/23239	0.0749356	0.161271	0.111295	12.8677	Ceacam1	1
GO:0051023	regulation of immunoglobulin secretion	biological process	1/86	21/23239	0.0749356	0.161271	0.111295	12.8677	Ceacam1	1
GO:0097107	postsynaptic density assembly	biological process	1/86	21/23239	0.0749356	0.161271	0.111295	12.8677	Lrrtm2	1
GO:0097205	renal filtration	biological process	1/86	21/23239	0.0749356	0.161271	0.111295	12.8677	Ptpro	1
GO:0048640	negative regulation of developmental growth	biological process	2/86	122/23239	0.0751528	0.161589	0.111514	4.42985	Sema4d/Sema3g	2
GO:0019693	ribose phosphate metabolic process	biological process	4/86	430/23239	0.0754523	0.162083	0.111855	2.51368	Prkaa2/Zbtb7a/Slc25a25/Cbfa2t3	4
GO:0071621	granulocyte chemotaxis	biological process	2/86	123/23239	0.0762171	0.163574	0.112884	4.39384	Ptprj/Csf1	2
GO:0030072	peptide hormone secretion	biological process	3/86	267/23239	0.0767113	0.164483	0.113511	3.03619	Syt7/Hnf1b/Ptger4	3
GO:0030177	positive regulation of Wnt signaling pathway	biological process	2/86	124/23239	0.0772862	0.165123	0.113953	4.3584	Tnfaip3/Tbl1xr1	2
GO:0009165	nucleotide biosynthetic process	biological process	3/86	269/23239	0.078053	0.165123	0.113953	3.01362	Prkaa2/Zbtb7a/Cbfa2t3	3
GO:0001911	negative regulation of leukocyte mediated cytotoxicity	biological process	1/86	22/23239	0.0783621	0.165123	0.113953	12.2828	Ceacam1	1
GO:0014850	response to muscle activity	biological process	1/86	22/23239	0.0783621	0.165123	0.113953	12.2828	Prkaa2	1
GO:0035743	CD4-positive, alpha-beta T cell cytokine production	biological process	1/86	22/23239	0.0783621	0.165123	0.113953	12.2828	Dennd1b	1
GO:0043567	regulation of insulin-like growth factor receptor signaling pathway	biological process	1/86	22/23239	0.0783621	0.165123	0.113953	12.2828	Atxn7	1
GO:0045736	negative regulation of cyclin-dependent protein serine/threonine kinase activity	biological process	1/86	22/23239	0.0783621	0.165123	0.113953	12.2828	Tnfaip3	1
GO:0048339	paraxial mesoderm development	biological process	1/86	22/23239	0.0783621	0.165123	0.113953	12.2828	Tead1	1
GO:0051043	regulation of membrane protein ectodomain proteolysis	biological process	1/86	22/23239	0.0783621	0.165123	0.113953	12.2828	Tnfrsf1b	1
GO:0051194	positive regulation of cofactor metabolic process	biological process	1/86	22/23239	0.0783621	0.165123	0.113953	12.2828	Prkaa2	1
GO:0060261	positive regulation of transcription initiation from RNA polymerase II promoter	biological process	1/86	22/23239	0.0783621	0.165123	0.113953	12.2828	Hnf1b	1
GO:0060602	branch elongation of an epithelium	biological process	1/86	22/23239	0.0783621	0.165123	0.113953	12.2828	Hnf1b	1
GO:0060749	mammary gland alveolus development	biological process	1/86	22/23239	0.0783621	0.165123	0.113953	12.2828	Ddr1	1
GO:0061377	mammary gland lobule development	biological process	1/86	22/23239	0.0783621	0.165123	0.113953	12.2828	Ddr1	1
GO:0070230	positive regulation of lymphocyte apoptotic process	biological process	1/86	22/23239	0.0783621	0.165123	0.113953	12.2828	Ceacam1	1
GO:0071711	basement membrane organization	biological process	1/86	22/23239	0.0783621	0.165123	0.113953	12.2828	Lamc2	1
GO:0071800	podosome assembly	biological process	1/86	22/23239	0.0783621	0.165123	0.113953	12.2828	Csf2	1
GO:0072215	regulation of metanephros development	biological process	1/86	22/23239	0.0783621	0.165123	0.113953	12.2828	Hnf1b	1
GO:1902683	regulation of receptor localization to synapse	biological process	1/86	22/23239	0.0783621	0.165123	0.113953	12.2828	Gsk3b	1
GO:0010498	proteasomal protein catabolic process	biological process	4/86	436/23239	0.078485	0.165232	0.114028	2.47909	Znrf1/Tbl1xr1/Cbfa2t3/Gsk3b	4
GO:0002698	negative regulation of immune effector process	biological process	2/86	126/23239	0.0794387	0.167088	0.115309	4.28922	Tnfaip3/Ceacam1	2
GO:0001936	regulation of endothelial cell proliferation	biological process	2/86	127/23239	0.080522	0.16906	0.11667	4.25545	Ppp1r16b/Flt4	2
GO:0010469	regulation of signaling receptor activity	biological process	2/86	127/23239	0.080522	0.16906	0.11667	4.25545	Ptprj/Plau	2
GO:1904951	positive regulation of establishment of protein localization	biological process	4/86	441/23239	0.0810587	0.169696	0.117109	2.45098	Myo18a/Ptger4/Ceacam1/Gsk3b	4
GO:0071902	positive regulation of protein serine/threonine kinase activity	biological process	3/86	274/23239	0.0814522	0.169696	0.117109	2.95862	Map3k9/Tead1/Ceacam1	3
GO:0051592	response to calcium ion	biological process	2/86	128/23239	0.0816099	0.169696	0.117109	4.2222	Prkaa2/Syt7	2
GO:0002418	immune response to tumor cell	biological process	1/86	23/23239	0.081776	0.169696	0.117109	11.7487	Ceacam1	1
GO:0010640	regulation of platelet-derived growth factor receptor signaling pathway	biological process	1/86	23/23239	0.081776	0.169696	0.117109	11.7487	Ptprj	1
GO:0019048	modulation by virus of host morphology or physiology	biological process	1/86	23/23239	0.081776	0.169696	0.117109	11.7487	Ceacam1	1
GO:0033622	integrin activation	biological process	1/86	23/23239	0.081776	0.169696	0.117109	11.7487	Ptger4	1
GO:0042044	fluid transport	biological process	1/86	23/23239	0.081776	0.169696	0.117109	11.7487	Csf2	1
GO:0048670	regulation of collateral sprouting	biological process	1/86	23/23239	0.081776	0.169696	0.117109	11.7487	Sema4d	1
GO:0050858	negative regulation of antigen receptor-mediated signaling pathway	biological process	1/86	23/23239	0.081776	0.169696	0.117109	11.7487	Ptprj	1
GO:0072202	cell differentiation involved in metanephros development	biological process	1/86	23/23239	0.081776	0.169696	0.117109	11.7487	Tcf21	1
GO:0140112	extracellular vesicle biogenesis	biological process	1/86	23/23239	0.081776	0.169696	0.117109	11.7487	Arrdc4	1
GO:1900242	regulation of synaptic vesicle endocytosis	biological process	1/86	23/23239	0.081776	0.169696	0.117109	11.7487	Syt7	1
GO:0001822	kidney development	biological process	3/86	275/23239	0.0821397	0.170299	0.117525	2.94786	Ptpro/Tcf21/Hnf1b	3
GO:1901293	nucleoside phosphate biosynthetic process	biological process	3/86	276/23239	0.0828298	0.171576	0.118406	2.93718	Prkaa2/Zbtb7a/Cbfa2t3	3
GO:0032386	regulation of intracellular transport	biological process	4/86	445/23239	0.0831477	0.172081	0.118755	2.42895	Wnt7a/Sh3tc2/Syt7/Gsk3b	4
GO:0071229	cellular response to acid chemical	biological process	3/86	277/23239	0.0835223	0.172702	0.119183	2.92658	Prkaa2/Tead1/Ptger4	3
GO:0055076	transition metal ion homeostasis	biological process	2/86	130/23239	0.0837994	0.173121	0.119472	4.15725	Ttc7/Slc31a2	2
GO:0010631	epithelial cell migration	biological process	3/86	278/23239	0.0842174	0.173192	0.119521	2.91605	Wnt7a/Ceacam1/Flt4	3
GO:0051648	vesicle localization	biological process	3/86	278/23239	0.0842174	0.173192	0.119521	2.91605	Wnt7a/Syt7/Gsk3b	3
GO:0001841	neural tube formation	biological process	2/86	131/23239	0.084901	0.173192	0.119521	4.12551	Tgif1/Grhl2	2
GO:0097306	cellular response to alcohol	biological process	2/86	131/23239	0.084901	0.173192	0.119521	4.12551	Prkaa2/Ptger4	2
GO:0010575	positive regulation of vascular endothelial growth factor production	biological process	1/86	24/23239	0.0851774	0.173192	0.119521	11.2592	Flt4	1
GO:0016578	histone deubiquitination	biological process	1/86	24/23239	0.0851774	0.173192	0.119521	11.2592	Atxn7	1
GO:0030728	ovulation	biological process	1/86	24/23239	0.0851774	0.173192	0.119521	11.2592	Plau	1
GO:0032365	intracellular lipid transport	biological process	1/86	24/23239	0.0851774	0.173192	0.119521	11.2592	Syt7	1
GO:0034104	negative regulation of tissue remodeling	biological process	1/86	24/23239	0.0851774	0.173192	0.119521	11.2592	Ceacam1	1
GO:0034114	regulation of heterotypic cell-cell adhesion	biological process	1/86	24/23239	0.0851774	0.173192	0.119521	11.2592	Tnfaip3	1
GO:0035813	regulation of renal sodium excretion	biological process	1/86	24/23239	0.0851774	0.173192	0.119521	11.2592	Ptger4	1
GO:0048799	animal organ maturation	biological process	1/86	24/23239	0.0851774	0.173192	0.119521	11.2592	Sema4d	1
GO:0051767	nitric-oxide synthase biosynthetic process	biological process	1/86	24/23239	0.0851774	0.173192	0.119521	11.2592	Ptger4	1
GO:0051769	regulation of nitric-oxide synthase biosynthetic process	biological process	1/86	24/23239	0.0851774	0.173192	0.119521	11.2592	Ptger4	1
GO:0061003	positive regulation of dendritic spine morphogenesis	biological process	1/86	24/23239	0.0851774	0.173192	0.119521	11.2592	Pak3	1
GO:0062009	secondary palate development	biological process	1/86	24/23239	0.0851774	0.173192	0.119521	11.2592	Wnt7a	1
GO:0072677	eosinophil migration	biological process	1/86	24/23239	0.0851774	0.173192	0.119521	11.2592	Ptger4	1
GO:1904030	negative regulation of cyclin-dependent protein kinase activity	biological process	1/86	24/23239	0.0851774	0.173192	0.119521	11.2592	Tnfaip3	1
GO:0043414	macromolecule methylation	biological process	3/86	282/23239	0.0870227	0.175469	0.121093	2.87469	Btg2/Grhl2/Gsk3b	3
GO:0031099	regeneration	biological process	2/86	133/23239	0.0871173	0.175469	0.121093	4.06347	Wnt7a/Plau	2
GO:0055123	digestive system development	biological process	2/86	133/23239	0.0871173	0.175469	0.121093	4.06347	Tcf21/Hnf1b	2
GO:1901655	cellular response to ketone	biological process	2/86	133/23239	0.0871173	0.175469	0.121093	4.06347	Prkaa2/Ptger4	2
GO:1903532	positive regulation of secretion by cell	biological process	4/86	453/23239	0.0874053	0.175469	0.121093	2.38606	Myo18a/Syt7/Ptger4/Ceacam1	4
GO:0051402	neuron apoptotic process	biological process	3/86	283/23239	0.0877303	0.175469	0.121093	2.86453	Btg2/Pak3/Gsk3b	3
GO:0031346	positive regulation of cell projection organization	biological process	4/86	454/23239	0.0879449	0.175469	0.121093	2.3808	Sema4d/Golga4/Pak3/Gsk3b	4
GO:0002335	mature B cell differentiation	biological process	1/86	25/23239	0.0885664	0.175469	0.121093	10.8088	Tnfaip3	1
GO:0014821	phasic smooth muscle contraction	biological process	1/86	25/23239	0.0885664	0.175469	0.121093	10.8088	Ptger4	1
GO:0030194	positive regulation of blood coagulation	biological process	1/86	25/23239	0.0885664	0.175469	0.121093	10.8088	Ptprj	1
GO:0030903	notochord development	biological process	1/86	25/23239	0.0885664	0.175469	0.121093	10.8088	Tead1	1
GO:0031342	negative regulation of cell killing	biological process	1/86	25/23239	0.0885664	0.175469	0.121093	10.8088	Ceacam1	1
GO:0031629	synaptic vesicle fusion to presynaptic active zone membrane	biological process	1/86	25/23239	0.0885664	0.175469	0.121093	10.8088	Syt7	1
GO:0031639	plasminogen activation	biological process	1/86	25/23239	0.0885664	0.175469	0.121093	10.8088	Plau	1
GO:0032878	regulation of establishment or maintenance of cell polarity	biological process	1/86	25/23239	0.0885664	0.175469	0.121093	10.8088	Cdh5	1
GO:0035809	regulation of urine volume	biological process	1/86	25/23239	0.0885664	0.175469	0.121093	10.8088	Ptger4	1
GO:0035812	renal sodium excretion	biological process	1/86	25/23239	0.0885664	0.175469	0.121093	10.8088	Ptger4	1
GO:0042059	negative regulation of epidermal growth factor receptor signaling pathway	biological process	1/86	25/23239	0.0885664	0.175469	0.121093	10.8088	Ptprj	1
GO:0050849	negative regulation of calcium-mediated signaling	biological process	1/86	25/23239	0.0885664	0.175469	0.121093	10.8088	Gsk3b	1
GO:0051443	positive regulation of ubiquitin-protein transferase activity	biological process	1/86	25/23239	0.0885664	0.175469	0.121093	10.8088	Arrdc4	1
GO:0051894	positive regulation of focal adhesion assembly	biological process	1/86	25/23239	0.0885664	0.175469	0.121093	10.8088	Ptprj	1
GO:0072012	glomerulus vasculature development	biological process	1/86	25/23239	0.0885664	0.175469	0.121093	10.8088	Tcf21	1
GO:0099010	modification of postsynaptic structure	biological process	1/86	25/23239	0.0885664	0.175469	0.121093	10.8088	Gsk3b	1
GO:1900048	positive regulation of hemostasis	biological process	1/86	25/23239	0.0885664	0.175469	0.121093	10.8088	Ptprj	1
GO:1901984	negative regulation of protein acetylation	biological process	1/86	25/23239	0.0885664	0.175469	0.121093	10.8088	Gsk3b	1
GO:1902473	regulation of protein localization to synapse	biological process	1/86	25/23239	0.0885664	0.175469	0.121093	10.8088	Gsk3b	1
GO:1903579	negative regulation of ATP metabolic process	biological process	1/86	25/23239	0.0885664	0.175469	0.121093	10.8088	Cbfa2t3	1
GO:1904646	cellular response to amyloid-beta	biological process	1/86	25/23239	0.0885664	0.175469	0.121093	10.8088	Gsk3b	1
GO:1905939	regulation of gonad development	biological process	1/86	25/23239	0.0885664	0.175469	0.121093	10.8088	Ptger4	1
GO:2000738	positive regulation of stem cell differentiation	biological process	1/86	25/23239	0.0885664	0.175469	0.121093	10.8088	Gsk3b	1
GO:0050714	positive regulation of protein secretion	biological process	3/86	285/23239	0.0891527	0.17648	0.12179	2.84443	Myo18a/Ptger4/Ceacam1	3
GO:0050671	positive regulation of lymphocyte proliferation	biological process	2/86	136/23239	0.0904742	0.177905	0.122774	3.97384	Ceacam1/Il7	2
GO:0050921	positive regulation of chemotaxis	biological process	2/86	136/23239	0.0904742	0.177905	0.122774	3.97384	Ptprj/Csf1	2
GO:0070646	protein modification by small protein removal	biological process	2/86	136/23239	0.0904742	0.177905	0.122774	3.97384	Tnfaip3/Atxn7	2
GO:0071214	cellular response to abiotic stimulus	biological process	3/86	287/23239	0.0905849	0.177905	0.122774	2.82461	Lrrc8d/Ptger4/Gsk3b	3
GO:0104004	cellular response to environmental stimulus	biological process	3/86	287/23239	0.0905849	0.177905	0.122774	2.82461	Lrrc8d/Ptger4/Gsk3b	3
GO:0002347	response to tumor cell	biological process	1/86	26/23239	0.0919429	0.177905	0.122774	10.3931	Ceacam1	1
GO:0003071	renal system process involved in regulation of systemic arterial blood pressure	biological process	1/86	26/23239	0.0919429	0.177905	0.122774	10.3931	Ptpro	1
GO:0030212	hyaluronan metabolic process	biological process	1/86	26/23239	0.0919429	0.177905	0.122774	10.3931	Ptger4	1
GO:0032528	microvillus organization	biological process	1/86	26/23239	0.0919429	0.177905	0.122774	10.3931	Podxl	1
GO:0034067	protein localization to Golgi apparatus	biological process	1/86	26/23239	0.0919429	0.177905	0.122774	10.3931	Arl5b	1
GO:0043457	regulation of cellular respiration	biological process	1/86	26/23239	0.0919429	0.177905	0.122774	10.3931	Cbfa2t3	1
GO:0044788	modulation by host of viral process	biological process	1/86	26/23239	0.0919429	0.177905	0.122774	10.3931	Ceacam1	1
GO:0045117	azole transport	biological process	1/86	26/23239	0.0919429	0.177905	0.122774	10.3931	Csf2	1
GO:0060065	uterus development	biological process	1/86	26/23239	0.0919429	0.177905	0.122774	10.3931	Wnt7a	1
GO:0060219	camera-type eye photoreceptor cell differentiation	biological process	1/86	26/23239	0.0919429	0.177905	0.122774	10.3931	Casz1	1
GO:0061437	renal system vasculature development	biological process	1/86	26/23239	0.0919429	0.177905	0.122774	10.3931	Tcf21	1
GO:0061440	kidney vasculature development	biological process	1/86	26/23239	0.0919429	0.177905	0.122774	10.3931	Tcf21	1
GO:0080154	regulation of fertilization	biological process	1/86	26/23239	0.0919429	0.177905	0.122774	10.3931	Lhfpl2	1
GO:0090189	regulation of branching involved in ureteric bud morphogenesis	biological process	1/86	26/23239	0.0919429	0.177905	0.122774	10.3931	Hnf1b	1
GO:0098901	regulation of cardiac muscle cell action potential	biological process	1/86	26/23239	0.0919429	0.177905	0.122774	10.3931	Dsc2	1
GO:0099500	vesicle fusion to plasma membrane	biological process	1/86	26/23239	0.0919429	0.177905	0.122774	10.3931	Syt7	1
GO:1900543	negative regulation of purine nucleotide metabolic process	biological process	1/86	26/23239	0.0919429	0.177905	0.122774	10.3931	Cbfa2t3	1
GO:1901071	glucosamine-containing compound metabolic process	biological process	1/86	26/23239	0.0919429	0.177905	0.122774	10.3931	Chst7	1
GO:1904467	regulation of tumor necrosis factor secretion	biological process	1/86	26/23239	0.0919429	0.177905	0.122774	10.3931	Ptger4	1
GO:1990774	tumor necrosis factor secretion	biological process	1/86	26/23239	0.0919429	0.177905	0.122774	10.3931	Ptger4	1
GO:2000178	negative regulation of neural precursor cell proliferation	biological process	1/86	26/23239	0.0919429	0.177905	0.122774	10.3931	Btg2	1
GO:2001171	positive regulation of ATP biosynthetic process	biological process	1/86	26/23239	0.0919429	0.177905	0.122774	10.3931	Prkaa2	1
GO:0009267	cellular response to starvation	biological process	2/86	138/23239	0.0927333	0.179135	0.123623	3.91625	Prkaa2/Dsc2	2
GO:0048706	embryonic skeletal system development	biological process	2/86	138/23239	0.0927333	0.179135	0.123623	3.91625	Hoxb5/Grhl2	2
GO:0032103	positive regulation of response to external stimulus	biological process	3/86	292/23239	0.0942075	0.180353	0.124463	2.77624	Ptprj/Ptger4/Csf1	3
GO:0043062	extracellular structure organization	biological process	3/86	292/23239	0.0942075	0.180353	0.124463	2.77624	Lamc2/Tnfrsf1b/Ddr1	3
GO:0008015	blood circulation	biological process	4/86	466/23239	0.0945467	0.180353	0.124463	2.31949	Ptprj/Ptpro/Dsc2/Ceacam1	4
GO:0031333	negative regulation of protein complex assembly	biological process	2/86	140/23239	0.0950088	0.180353	0.124463	3.8603	Ptger4/Gsk3b	2
GO:0045667	regulation of osteoblast differentiation	biological process	2/86	140/23239	0.0950088	0.180353	0.124463	3.8603	Sema4d/Ptger4	2
GO:0050709	negative regulation of protein secretion	biological process	2/86	140/23239	0.0950088	0.180353	0.124463	3.8603	Tnfaip3/Ptger4	2
GO:0002507	tolerance induction	biological process	1/86	27/23239	0.0953071	0.180353	0.124463	10.0082	Tnfaip3	1
GO:0021533	cell differentiation in hindbrain	biological process	1/86	27/23239	0.0953071	0.180353	0.124463	10.0082	Wnt7a	1
GO:0031063	regulation of histone deacetylation	biological process	1/86	27/23239	0.0953071	0.180353	0.124463	10.0082	Tcf21	1
GO:0035987	endodermal cell differentiation	biological process	1/86	27/23239	0.0953071	0.180353	0.124463	10.0082	Hnf1b	1
GO:0036037	CD8-positive, alpha-beta T cell activation	biological process	1/86	27/23239	0.0953071	0.180353	0.124463	10.0082	Ceacam1	1
GO:0042753	positive regulation of circadian rhythm	biological process	1/86	27/23239	0.0953071	0.180353	0.124463	10.0082	Ptger4	1
GO:0045780	positive regulation of bone resorption	biological process	1/86	27/23239	0.0953071	0.180353	0.124463	10.0082	Ptger4	1
GO:0045956	positive regulation of calcium ion-dependent exocytosis	biological process	1/86	27/23239	0.0953071	0.180353	0.124463	10.0082	Syt7	1
GO:0045980	negative regulation of nucleotide metabolic process	biological process	1/86	27/23239	0.0953071	0.180353	0.124463	10.0082	Cbfa2t3	1
GO:0046852	positive regulation of bone remodeling	biological process	1/86	27/23239	0.0953071	0.180353	0.124463	10.0082	Ptger4	1
GO:0048103	somatic stem cell division	biological process	1/86	27/23239	0.0953071	0.180353	0.124463	10.0082	Wnt7a	1
GO:0048305	immunoglobulin secretion	biological process	1/86	27/23239	0.0953071	0.180353	0.124463	10.0082	Ceacam1	1
GO:0048521	negative regulation of behavior	biological process	1/86	27/23239	0.0953071	0.180353	0.124463	10.0082	Ptger4	1
GO:0051354	negative regulation of oxidoreductase activity	biological process	1/86	27/23239	0.0953071	0.180353	0.124463	10.0082	Gsk3b	1
GO:0060008	Sertoli cell differentiation	biological process	1/86	27/23239	0.0953071	0.180353	0.124463	10.0082	Tcf21	1
GO:0060713	labyrinthine layer morphogenesis	biological process	1/86	27/23239	0.0953071	0.180353	0.124463	10.0082	Grhl2	1
GO:0097345	mitochondrial outer membrane permeabilization	biological process	1/86	27/23239	0.0953071	0.180353	0.124463	10.0082	Gsk3b	1
GO:1901185	negative regulation of ERBB signaling pathway	biological process	1/86	27/23239	0.0953071	0.180353	0.124463	10.0082	Ptprj	1
GO:1904645	response to amyloid-beta	biological process	1/86	27/23239	0.0953071	0.180353	0.124463	10.0082	Gsk3b	1
GO:0072521	purine-containing compound metabolic process	biological process	4/86	468/23239	0.0956695	0.180891	0.124834	2.30958	Prkaa2/Zbtb7a/Slc25a25/Cbfa2t3	4
GO:0001935	endothelial cell proliferation	biological process	2/86	141/23239	0.0961526	0.181214	0.125057	3.83292	Ppp1r16b/Flt4	2
GO:0002700	regulation of production of molecular mediator of immune response	biological process	2/86	141/23239	0.0961526	0.181214	0.125057	3.83292	Tnfaip3/Ceacam1	2
GO:0002831	regulation of response to biotic stimulus	biological process	2/86	141/23239	0.0961526	0.181214	0.125057	3.83292	Tnfaip3/Ceacam1	2
GO:0010634	positive regulation of epithelial cell migration	biological process	2/86	141/23239	0.0961526	0.181214	0.125057	3.83292	Wnt7a/Flt4	2
GO:0072001	renal system development	biological process	3/86	297/23239	0.0978895	0.183258	0.126468	2.7295	Ptpro/Tcf21/Hnf1b	3
GO:0030326	embryonic limb morphogenesis	biological process	2/86	143/23239	0.0984522	0.183258	0.126468	3.77931	Wnt7a/Grhl2	2
GO:0035113	embryonic appendage morphogenesis	biological process	2/86	143/23239	0.0984522	0.183258	0.126468	3.77931	Wnt7a/Grhl2	2
GO:0001945	lymph vessel development	biological process	1/86	28/23239	0.098659	0.183258	0.126468	9.65075	Flt4	1
GO:0002360	T cell lineage commitment	biological process	1/86	28/23239	0.098659	0.183258	0.126468	9.65075	Il7	1
GO:0007530	sex determination	biological process	1/86	28/23239	0.098659	0.183258	0.126468	9.65075	Tcf21	1
GO:0021697	cerebellar cortex formation	biological process	1/86	28/23239	0.098659	0.183258	0.126468	9.65075	Wnt7a	1
GO:0034390	smooth muscle cell apoptotic process	biological process	1/86	28/23239	0.098659	0.183258	0.126468	9.65075	Gsk3b	1
GO:0034391	regulation of smooth muscle cell apoptotic process	biological process	1/86	28/23239	0.098659	0.183258	0.126468	9.65075	Gsk3b	1
GO:0044003	modification by symbiont of host morphology or physiology	biological process	1/86	28/23239	0.098659	0.183258	0.126468	9.65075	Ceacam1	1
GO:0045671	negative regulation of osteoclast differentiation	biological process	1/86	28/23239	0.098659	0.183258	0.126468	9.65075	Ceacam1	1
GO:0050820	positive regulation of coagulation	biological process	1/86	28/23239	0.098659	0.183258	0.126468	9.65075	Ptprj	1
GO:0060260	regulation of transcription initiation from RNA polymerase II promoter	biological process	1/86	28/23239	0.098659	0.183258	0.126468	9.65075	Hnf1b	1
GO:0061217	regulation of mesonephros development	biological process	1/86	28/23239	0.098659	0.183258	0.126468	9.65075	Hnf1b	1
GO:0086005	ventricular cardiac muscle cell action potential	biological process	1/86	28/23239	0.098659	0.183258	0.126468	9.65075	Dsc2	1
GO:0098698	postsynaptic specialization assembly	biological process	1/86	28/23239	0.098659	0.183258	0.126468	9.65075	Lrrtm2	1
GO:1902042	negative regulation of extrinsic apoptotic signaling pathway via death domain receptors	biological process	1/86	28/23239	0.098659	0.183258	0.126468	9.65075	Tnfaip3	1
GO:2000727	positive regulation of cardiac muscle cell differentiation	biological process	1/86	28/23239	0.098659	0.183258	0.126468	9.65075	Gsk3b	1
GO:0048015	phosphatidylinositol-mediated signaling	biological process	2/86	144/23239	0.0996078	0.184653	0.127431	3.75307	Ppp1r16b/Sema4d	2
GO:0062013	positive regulation of small molecule metabolic process	biological process	2/86	144/23239	0.0996078	0.184653	0.127431	3.75307	Prkaa2/Ptger4	2
GO:0003013	circulatory system process	biological process	4/86	475/23239	0.0996492	0.184653	0.127431	2.27554	Ptprj/Ptpro/Dsc2/Ceacam1	4
GO:0045765	regulation of angiogenesis	biological process	3/86	300/23239	0.100127	0.18539	0.127939	2.70221	Ppp1r16b/Cdh5/Ceacam1	3
GO:0001824	blastocyst development	biological process	2/86	145/23239	0.100767	0.186279	0.128553	3.72719	Tbl1xr1/Hnf1b	2
GO:2000058	regulation of ubiquitin-dependent protein catabolic process	biological process	2/86	145/23239	0.100767	0.186279	0.128553	3.72719	Cbfa2t3/Gsk3b	2
GO:0042063	gliogenesis	biological process	3/86	302/23239	0.10163	0.186769	0.128891	2.68431	Sh3tc2/Ptprj/Csf1	3
GO:0050777	negative regulation of immune response	biological process	2/86	146/23239	0.101931	0.186769	0.128891	3.70166	Tnfaip3/Ceacam1	2
GO:0002691	regulation of cellular extravasation	biological process	1/86	29/23239	0.101999	0.186769	0.128891	9.31796	Ptger4	1
GO:0010800	positive regulation of peptidyl-threonine phosphorylation	biological process	1/86	29/23239	0.101999	0.186769	0.128891	9.31796	Gsk3b	1
GO:0022617	extracellular matrix disassembly	biological process	1/86	29/23239	0.101999	0.186769	0.128891	9.31796	Ddr1	1
GO:0034110	regulation of homotypic cell-cell adhesion	biological process	1/86	29/23239	0.101999	0.186769	0.128891	9.31796	Ceacam1	1
GO:0045672	positive regulation of osteoclast differentiation	biological process	1/86	29/23239	0.101999	0.186769	0.128891	9.31796	Csf1	1
GO:0048384	retinoic acid receptor signaling pathway	biological process	1/86	29/23239	0.101999	0.186769	0.128891	9.31796	Tgif1	1
GO:0050654	chondroitin sulfate proteoglycan metabolic process	biological process	1/86	29/23239	0.101999	0.186769	0.128891	9.31796	Chst7	1
GO:0050779	RNA destabilization	biological process	1/86	29/23239	0.101999	0.186769	0.128891	9.31796	Tnfrsf1b	1
GO:0070536	protein K63-linked deubiquitination	biological process	1/86	29/23239	0.101999	0.186769	0.128891	9.31796	Tnfaip3	1
GO:1905314	semi-lunar valve development	biological process	1/86	29/23239	0.101999	0.186769	0.128891	9.31796	Tnfrsf1b	1
GO:0046660	female sex differentiation	biological process	2/86	147/23239	0.103098	0.18812	0.129823	3.67648	Lhfpl2/Ptger4	2
GO:0048017	inositol lipid-mediated signaling	biological process	2/86	147/23239	0.103098	0.18812	0.129823	3.67648	Ppp1r16b/Sema4d	2
GO:0051250	negative regulation of lymphocyte activation	biological process	2/86	147/23239	0.103098	0.18812	0.129823	3.67648	Tnfaip3/Ceacam1	2
GO:0051186	cofactor metabolic process	biological process	4/86	481/23239	0.103121	0.18812	0.129823	2.24716	Prkaa2/Zbtb7a/Cbfa2t3/Ptger4	4
GO:0032943	mononuclear cell proliferation	biological process	3/86	304/23239	0.103142	0.18812	0.129823	2.66665	Ceacam1/Il7/Csf1	3
GO:0009100	glycoprotein metabolic process	biological process	3/86	305/23239	0.103901	0.189356	0.130676	2.65791	Fut1/B3galt2/Chst7	3
GO:0006937	regulation of muscle contraction	biological process	2/86	148/23239	0.104268	0.189877	0.131035	3.65163	Ptger4/Dsc2	2
GO:0022011	myelination in peripheral nervous system	biological process	1/86	30/23239	0.105326	0.189928	0.131071	9.00736	Sh3tc2	1
GO:0032292	peripheral nervous system axon ensheathment	biological process	1/86	30/23239	0.105326	0.189928	0.131071	9.00736	Sh3tc2	1
GO:0035329	hippo signaling	biological process	1/86	30/23239	0.105326	0.189928	0.131071	9.00736	Tead1	1
GO:0042481	regulation of odontogenesis	biological process	1/86	30/23239	0.105326	0.189928	0.131071	9.00736	Csf1	1
GO:0044062	regulation of excretion	biological process	1/86	30/23239	0.105326	0.189928	0.131071	9.00736	Ptger4	1
GO:0055075	potassium ion homeostasis	biological process	1/86	30/23239	0.105326	0.189928	0.131071	9.00736	Slc12a2	1
GO:0071108	protein K48-linked deubiquitination	biological process	1/86	30/23239	0.105326	0.189928	0.131071	9.00736	Tnfaip3	1
GO:0099633	protein localization to postsynaptic specialization membrane	biological process	1/86	30/23239	0.105326	0.189928	0.131071	9.00736	Gsk3b	1
GO:0099645	neurotransmitter receptor localization to postsynaptic specialization membrane	biological process	1/86	30/23239	0.105326	0.189928	0.131071	9.00736	Gsk3b	1
GO:1902110	positive regulation of mitochondrial membrane permeability involved in apoptotic process	biological process	1/86	30/23239	0.105326	0.189928	0.131071	9.00736	Gsk3b	1
GO:2000144	positive regulation of DNA-templated transcription, initiation	biological process	1/86	30/23239	0.105326	0.189928	0.131071	9.00736	Hnf1b	1
GO:2000272	negative regulation of signaling receptor activity	biological process	1/86	30/23239	0.105326	0.189928	0.131071	9.00736	Ptprj	1
GO:0030178	negative regulation of Wnt signaling pathway	biological process	2/86	149/23239	0.105443	0.189928	0.131071	3.62713	Ptpro/Gsk3b	2
GO:0071248	cellular response to metal ion	biological process	2/86	149/23239	0.105443	0.189928	0.131071	3.62713	Prkaa2/Syt7	2
GO:0002792	negative regulation of peptide secretion	biological process	2/86	150/23239	0.106621	0.191752	0.13233	3.60295	Tnfaip3/Ptger4	2
GO:0046661	male sex differentiation	biological process	2/86	150/23239	0.106621	0.191752	0.13233	3.60295	Tcf21/Lhfpl2	2
GO:0006909	phagocytosis	biological process	3/86	310/23239	0.107732	0.192992	0.133185	2.61504	Myo18a/Syt7/Ptprj	3
GO:0007159	leukocyte cell-cell adhesion	biological process	3/86	310/23239	0.107732	0.192992	0.133185	2.61504	Sema4d/Ceacam1/Il7	3
GO:0071216	cellular response to biotic stimulus	biological process	3/86	310/23239	0.107732	0.192992	0.133185	2.61504	Tnfrsf1b/Tnfaip3/Gsk3b	3
GO:0006972	hyperosmotic response	biological process	1/86	31/23239	0.108641	0.192992	0.133185	8.7168	Slc12a2	1
GO:0010574	regulation of vascular endothelial growth factor production	biological process	1/86	31/23239	0.108641	0.192992	0.133185	8.7168	Flt4	1
GO:0034260	negative regulation of GTPase activity	biological process	1/86	31/23239	0.108641	0.192992	0.133185	8.7168	Lrch1	1
GO:0045616	regulation of keratinocyte differentiation	biological process	1/86	31/23239	0.108641	0.192992	0.133185	8.7168	Grhl2	1
GO:0045932	negative regulation of muscle contraction	biological process	1/86	31/23239	0.108641	0.192992	0.133185	8.7168	Ptger4	1
GO:0048668	collateral sprouting	biological process	1/86	31/23239	0.108641	0.192992	0.133185	8.7168	Sema4d	1
GO:0050999	regulation of nitric-oxide synthase activity	biological process	1/86	31/23239	0.108641	0.192992	0.133185	8.7168	Gsk3b	1
GO:0060795	cell fate commitment involved in formation of primary germ layer	biological process	1/86	31/23239	0.108641	0.192992	0.133185	8.7168	Hnf1b	1
GO:0090162	establishment of epithelial cell polarity	biological process	1/86	31/23239	0.108641	0.192992	0.133185	8.7168	Myo18a	1
GO:0099563	modification of synaptic structure	biological process	1/86	31/23239	0.108641	0.192992	0.133185	8.7168	Gsk3b	1
GO:1903393	positive regulation of adherens junction organization	biological process	1/86	31/23239	0.108641	0.192992	0.133185	8.7168	Ptprj	1
GO:1903421	regulation of synaptic vesicle recycling	biological process	1/86	31/23239	0.108641	0.192992	0.133185	8.7168	Syt7	1
GO:2000352	negative regulation of endothelial cell apoptotic process	biological process	1/86	31/23239	0.108641	0.192992	0.133185	8.7168	Tnfaip3	1
GO:0006732	coenzyme metabolic process	biological process	3/86	312/23239	0.109279	0.193977	0.133865	2.59828	Prkaa2/Zbtb7a/Cbfa2t3	3
GO:0002793	positive regulation of peptide secretion	biological process	3/86	313/23239	0.110056	0.195207	0.134714	2.58998	Myo18a/Ptger4/Ceacam1	3
GO:0046631	alpha-beta T cell activation	biological process	2/86	153/23239	0.110177	0.195271	0.134758	3.5323	Ptger4/Ceacam1	2
GO:0001701	in utero embryonic development	biological process	4/86	494/23239	0.110834	0.195712	0.135063	2.18802	Tbl1xr1/Hnf1b/Csf2/Grhl2	4
GO:0003016	respiratory system process	biological process	1/86	32/23239	0.111944	0.195712	0.135063	8.4444	Flt4	1
GO:0030810	positive regulation of nucleotide biosynthetic process	biological process	1/86	32/23239	0.111944	0.195712	0.135063	8.4444	Prkaa2	1
GO:0031338	regulation of vesicle fusion	biological process	1/86	32/23239	0.111944	0.195712	0.135063	8.4444	Syt7	1
GO:0032733	positive regulation of interleukin-10 production	biological process	1/86	32/23239	0.111944	0.195712	0.135063	8.4444	Ptger4	1
GO:0033363	secretory granule organization	biological process	1/86	32/23239	0.111944	0.195712	0.135063	8.4444	Nbeal2	1
GO:0050869	negative regulation of B cell activation	biological process	1/86	32/23239	0.111944	0.195712	0.135063	8.4444	Tnfaip3	1
GO:0060487	lung epithelial cell differentiation	biological process	1/86	32/23239	0.111944	0.195712	0.135063	8.4444	Grhl2	1
GO:0060669	embryonic placenta morphogenesis	biological process	1/86	32/23239	0.111944	0.195712	0.135063	8.4444	Grhl2	1
GO:0060706	cell differentiation involved in embryonic placenta development	biological process	1/86	32/23239	0.111944	0.195712	0.135063	8.4444	Grhl2	1
GO:0070528	protein kinase C signaling	biological process	1/86	32/23239	0.111944	0.195712	0.135063	8.4444	Flt4	1
GO:0071539	protein localization to centrosome	biological process	1/86	32/23239	0.111944	0.195712	0.135063	8.4444	Gsk3b	1
GO:1900181	negative regulation of protein localization to nucleus	biological process	1/86	32/23239	0.111944	0.195712	0.135063	8.4444	Gsk3b	1
GO:1900373	positive regulation of purine nucleotide biosynthetic process	biological process	1/86	32/23239	0.111944	0.195712	0.135063	8.4444	Prkaa2	1
GO:1901890	positive regulation of cell junction assembly	biological process	1/86	32/23239	0.111944	0.195712	0.135063	8.4444	Ptprj	1
GO:1902624	positive regulation of neutrophil migration	biological process	1/86	32/23239	0.111944	0.195712	0.135063	8.4444	Ptger4	1
GO:1902686	mitochondrial outer membrane permeabilization involved in programmed cell death	biological process	1/86	32/23239	0.111944	0.195712	0.135063	8.4444	Gsk3b	1
GO:1905606	regulation of presynapse assembly	biological process	1/86	32/23239	0.111944	0.195712	0.135063	8.4444	Wnt7a	1
GO:0070661	leukocyte proliferation	biological process	3/86	319/23239	0.114764	0.199511	0.137685	2.54126	Ceacam1/Il7/Csf1	3
GO:0008654	phospholipid biosynthetic process	biological process	2/86	157/23239	0.114966	0.199511	0.137685	3.4423	Chka/Mboat1	2
GO:0042594	response to starvation	biological process	2/86	157/23239	0.114966	0.199511	0.137685	3.4423	Prkaa2/Dsc2	2
GO:0045333	cellular respiration	biological process	2/86	157/23239	0.114966	0.199511	0.137685	3.4423	Slc25a25/Cbfa2t3	2
GO:0010573	vascular endothelial growth factor production	biological process	1/86	33/23239	0.115235	0.199511	0.137685	8.18851	Flt4	1
GO:0014044	Schwann cell development	biological process	1/86	33/23239	0.115235	0.199511	0.137685	8.18851	Sh3tc2	1
GO:0048009	insulin-like growth factor receptor signaling pathway	biological process	1/86	33/23239	0.115235	0.199511	0.137685	8.18851	Atxn7	1
GO:0060479	lung cell differentiation	biological process	1/86	33/23239	0.115235	0.199511	0.137685	8.18851	Grhl2	1
GO:0086091	regulation of heart rate by cardiac conduction	biological process	1/86	33/23239	0.115235	0.199511	0.137685	8.18851	Dsc2	1
GO:1902895	positive regulation of pri-miRNA transcription by RNA polymerase II	biological process	1/86	33/23239	0.115235	0.199511	0.137685	8.18851	Tead1	1
GO:1903429	regulation of cell maturation	biological process	1/86	33/23239	0.115235	0.199511	0.137685	8.18851	Gsk3b	1
GO:1905508	protein localization to microtubule organizing center	biological process	1/86	33/23239	0.115235	0.199511	0.137685	8.18851	Gsk3b	1
GO:2000758	positive regulation of peptidyl-lysine acetylation	biological process	1/86	33/23239	0.115235	0.199511	0.137685	8.18851	Prkaa2	1
GO:0046486	glycerolipid metabolic process	biological process	3/86	320/23239	0.115556	0.199918	0.137965	2.53332	Ttc7/Tbl1xr1/Chka	3
GO:0021543	pallium development	biological process	2/86	158/23239	0.116171	0.200833	0.138596	3.42052	Btg2/Gsk3b	2
GO:0046425	regulation of JAK-STAT cascade	biological process	2/86	159/23239	0.11738	0.202454	0.139715	3.39901	Ptger4/Csf2	2
GO:0001773	myeloid dendritic cell activation	biological process	1/86	34/23239	0.118514	0.202454	0.139715	7.94767	Csf2	1
GO:0006984	ER-nucleus signaling pathway	biological process	1/86	34/23239	0.118514	0.202454	0.139715	7.94767	Gsk3b	1
GO:0021846	cell proliferation in forebrain	biological process	1/86	34/23239	0.118514	0.202454	0.139715	7.94767	Wnt7a	1
GO:0032094	response to food	biological process	1/86	34/23239	0.118514	0.202454	0.139715	7.94767	Slc25a25	1
GO:0034122	negative regulation of toll-like receptor signaling pathway	biological process	1/86	34/23239	0.118514	0.202454	0.139715	7.94767	Tnfaip3	1
GO:0035116	embryonic hindlimb morphogenesis	biological process	1/86	34/23239	0.118514	0.202454	0.139715	7.94767	Wnt7a	1
GO:0035308	negative regulation of protein dephosphorylation	biological process	1/86	34/23239	0.118514	0.202454	0.139715	7.94767	Ppp1r16b	1
GO:0038084	vascular endothelial growth factor signaling pathway	biological process	1/86	34/23239	0.118514	0.202454	0.139715	7.94767	Flt4	1
GO:0043001	Golgi to plasma membrane protein transport	biological process	1/86	34/23239	0.118514	0.202454	0.139715	7.94767	Golga4	1
GO:0045746	negative regulation of Notch signaling pathway	biological process	1/86	34/23239	0.118514	0.202454	0.139715	7.94767	Zbtb7a	1
GO:0048194	Golgi vesicle budding	biological process	1/86	34/23239	0.118514	0.202454	0.139715	7.94767	Myo18a	1
GO:0098751	bone cell development	biological process	1/86	34/23239	0.118514	0.202454	0.139715	7.94767	Nbeal2	1
GO:0099068	postsynapse assembly	biological process	1/86	34/23239	0.118514	0.202454	0.139715	7.94767	Lrrtm2	1
GO:2000108	positive regulation of leukocyte apoptotic process	biological process	1/86	34/23239	0.118514	0.202454	0.139715	7.94767	Ceacam1	1
GO:2000516	positive regulation of CD4-positive, alpha-beta T cell activation	biological process	1/86	34/23239	0.118514	0.202454	0.139715	7.94767	Ceacam1	1
GO:0060041	retina development in camera-type eye	biological process	2/86	160/23239	0.118592	0.202454	0.139715	3.37776	Casz1/Tgif1	2
GO:0019216	regulation of lipid metabolic process	biological process	3/86	324/23239	0.118745	0.202565	0.139792	2.50205	Prkaa2/Tbl1xr1/Ceacam1	3
GO:0007179	transforming growth factor beta receptor signaling pathway	biological process	2/86	161/23239	0.119808	0.203928	0.140733	3.35678	Cdh5/Zbtb7a	2
GO:0030902	hindbrain development	biological process	2/86	161/23239	0.119808	0.203928	0.140733	3.35678	Wnt7a/Hnf1b	2
GO:0031644	regulation of neurological system process	biological process	2/86	161/23239	0.119808	0.203928	0.140733	3.35678	Wnt7a/Gsk3b	2
GO:0048660	regulation of smooth muscle cell proliferation	biological process	2/86	162/23239	0.121026	0.205328	0.141699	3.33606	Tnfaip3/Gsk3b	2
GO:1990778	protein localization to cell periphery	biological process	3/86	327/23239	0.121159	0.205328	0.141699	2.47909	Ttc7/Golga4/Gsk3b	3
GO:0002753	cytoplasmic pattern recognition receptor signaling pathway	biological process	1/86	35/23239	0.121781	0.205328	0.141699	7.7206	Tnfaip3	1
GO:0019835	cytolysis	biological process	1/86	35/23239	0.121781	0.205328	0.141699	7.7206	Csf2	1
GO:0035794	positive regulation of mitochondrial membrane permeability	biological process	1/86	35/23239	0.121781	0.205328	0.141699	7.7206	Gsk3b	1
GO:0046329	negative regulation of JNK cascade	biological process	1/86	35/23239	0.121781	0.205328	0.141699	7.7206	Ceacam1	1
GO:0050706	regulation of interleukin-1 beta secretion	biological process	1/86	35/23239	0.121781	0.205328	0.141699	7.7206	Tnfaip3	1
GO:0051973	positive regulation of telomerase activity	biological process	1/86	35/23239	0.121781	0.205328	0.141699	7.7206	Grhl2	1
GO:0055083	monovalent inorganic anion homeostasis	biological process	1/86	35/23239	0.121781	0.205328	0.141699	7.7206	Slc12a2	1
GO:0072348	sulfur compound transport	biological process	1/86	35/23239	0.121781	0.205328	0.141699	7.7206	Lrrc8d	1
GO:0097106	postsynaptic density organization	biological process	1/86	35/23239	0.121781	0.205328	0.141699	7.7206	Lrrtm2	1
GO:1903580	positive regulation of ATP metabolic process	biological process	1/86	35/23239	0.121781	0.205328	0.141699	7.7206	Prkaa2	1
GO:2000171	negative regulation of dendrite development	biological process	1/86	35/23239	0.121781	0.205328	0.141699	7.7206	Gsk3b	1
GO:0035303	regulation of dephosphorylation	biological process	2/86	163/23239	0.122248	0.205667	0.141933	3.31559	Ppp1r16b/Sema4d	2
GO:0045807	positive regulation of endocytosis	biological process	2/86	163/23239	0.122248	0.205667	0.141933	3.31559	Myo18a/Ptprj	2
GO:1902107	positive regulation of leukocyte differentiation	biological process	2/86	163/23239	0.122248	0.205667	0.141933	3.31559	Il7/Csf1	2
GO:0009755	hormone-mediated signaling pathway	biological process	2/86	164/23239	0.123472	0.207427	0.143147	3.29538	Zbtb7a/Tcf21	2
GO:1904892	regulation of STAT cascade	biological process	2/86	164/23239	0.123472	0.207427	0.143147	3.29538	Ptger4/Csf2	2
GO:0019221	cytokine-mediated signaling pathway	biological process	3/86	330/23239	0.12359	0.207474	0.14318	2.45655	Ceacam1/Il7/Csf1	3
GO:0003401	axis elongation	biological process	1/86	36/23239	0.125036	0.208243	0.143711	7.50614	Hnf1b	1
GO:0009311	oligosaccharide metabolic process	biological process	1/86	36/23239	0.125036	0.208243	0.143711	7.50614	B3galt2	1
GO:0032885	regulation of polysaccharide biosynthetic process	biological process	1/86	36/23239	0.125036	0.208243	0.143711	7.50614	Ptger4	1
GO:0035115	embryonic forelimb morphogenesis	biological process	1/86	36/23239	0.125036	0.208243	0.143711	7.50614	Wnt7a	1
GO:0042092	type 2 immune response	biological process	1/86	36/23239	0.125036	0.208243	0.143711	7.50614	Dennd1b	1
GO:0043950	positive regulation of cAMP-mediated signaling	biological process	1/86	36/23239	0.125036	0.208243	0.143711	7.50614	Ptger4	1
GO:0046470	phosphatidylcholine metabolic process	biological process	1/86	36/23239	0.125036	0.208243	0.143711	7.50614	Chka	1
GO:0046640	regulation of alpha-beta T cell proliferation	biological process	1/86	36/23239	0.125036	0.208243	0.143711	7.50614	Ceacam1	1
GO:0060071	Wnt signaling pathway, planar cell polarity pathway	biological process	1/86	36/23239	0.125036	0.208243	0.143711	7.50614	Wnt7a	1
GO:0097028	dendritic cell differentiation	biological process	1/86	36/23239	0.125036	0.208243	0.143711	7.50614	Csf2	1
GO:0099174	regulation of presynapse organization	biological process	1/86	36/23239	0.125036	0.208243	0.143711	7.50614	Wnt7a	1
GO:0002440	production of molecular mediator of immune response	biological process	3/86	332/23239	0.125221	0.208403	0.143821	2.44176	Tnfaip3/Dennd1b/Ceacam1	3
GO:0071383	cellular response to steroid hormone stimulus	biological process	2/86	166/23239	0.125931	0.209433	0.144532	3.25567	Zbtb7a/Tcf21	2
GO:0048659	smooth muscle cell proliferation	biological process	2/86	167/23239	0.127164	0.211069	0.14566	3.23618	Tnfaip3/Gsk3b	2
GO:0061136	regulation of proteasomal protein catabolic process	biological process	2/86	167/23239	0.127164	0.211069	0.14566	3.23618	Cbfa2t3/Gsk3b	2
GO:0001782	B cell homeostasis	biological process	1/86	37/23239	0.128279	0.211069	0.14566	7.30327	Tnfaip3	1
GO:0002369	T cell cytokine production	biological process	1/86	37/23239	0.128279	0.211069	0.14566	7.30327	Dennd1b	1
GO:0010762	regulation of fibroblast migration	biological process	1/86	37/23239	0.128279	0.211069	0.14566	7.30327	Pak3	1
GO:0030225	macrophage differentiation	biological process	1/86	37/23239	0.128279	0.211069	0.14566	7.30327	Csf1	1
GO:0032456	endocytic recycling	biological process	1/86	37/23239	0.128279	0.211069	0.14566	7.30327	Dennd1b	1
GO:0035850	epithelial cell differentiation involved in kidney development	biological process	1/86	37/23239	0.128279	0.211069	0.14566	7.30327	Ptpro	1
GO:0044331	cell-cell adhesion mediated by cadherin	biological process	1/86	37/23239	0.128279	0.211069	0.14566	7.30327	Cdh5	1
GO:0048520	positive regulation of behavior	biological process	1/86	37/23239	0.128279	0.211069	0.14566	7.30327	Ptger4	1
GO:0071514	genetic imprinting	biological process	1/86	37/23239	0.128279	0.211069	0.14566	7.30327	Gsk3b	1
GO:0086065	cell communication involved in cardiac conduction	biological process	1/86	37/23239	0.128279	0.211069	0.14566	7.30327	Dsc2	1
GO:1902108	regulation of mitochondrial membrane permeability involved in apoptotic process	biological process	1/86	37/23239	0.128279	0.211069	0.14566	7.30327	Gsk3b	1
GO:1905209	positive regulation of cardiocyte differentiation	biological process	1/86	37/23239	0.128279	0.211069	0.14566	7.30327	Gsk3b	1
GO:1905710	positive regulation of membrane permeability	biological process	1/86	37/23239	0.128279	0.211069	0.14566	7.30327	Gsk3b	1
GO:0001890	placenta development	biological process	2/86	168/23239	0.128401	0.21112	0.145696	3.21692	Csf2/Grhl2	2
GO:0007416	synapse assembly	biological process	2/86	169/23239	0.12964	0.213007	0.146998	3.19788	Wnt7a/Lrrtm2	2
GO:0000578	embryonic axis specification	biological process	1/86	38/23239	0.13151	0.214408	0.147965	7.11108	Wnt7a	1
GO:0033628	regulation of cell adhesion mediated by integrin	biological process	1/86	38/23239	0.13151	0.214408	0.147965	7.11108	Plau	1
GO:0042149	cellular response to glucose starvation	biological process	1/86	38/23239	0.13151	0.214408	0.147965	7.11108	Prkaa2	1
GO:0046854	phosphatidylinositol phosphorylation	biological process	1/86	38/23239	0.13151	0.214408	0.147965	7.11108	Ttc7	1
GO:0048821	erythrocyte development	biological process	1/86	38/23239	0.13151	0.214408	0.147965	7.11108	Zbtb7a	1
GO:0071542	dopaminergic neuron differentiation	biological process	1/86	38/23239	0.13151	0.214408	0.147965	7.11108	Gsk3b	1
GO:0072210	metanephric nephron development	biological process	1/86	38/23239	0.13151	0.214408	0.147965	7.11108	Tcf21	1
GO:0086004	regulation of cardiac muscle cell contraction	biological process	1/86	38/23239	0.13151	0.214408	0.147965	7.11108	Dsc2	1
GO:0090175	regulation of establishment of planar polarity	biological process	1/86	38/23239	0.13151	0.214408	0.147965	7.11108	Wnt7a	1
GO:0097009	energy homeostasis	biological process	1/86	38/23239	0.13151	0.214408	0.147965	7.11108	Prkaa2	1
GO:2000142	regulation of DNA-templated transcription, initiation	biological process	1/86	38/23239	0.13151	0.214408	0.147965	7.11108	Hnf1b	1
GO:0001655	urogenital system development	biological process	3/86	340/23239	0.131824	0.214618	0.14811	2.3843	Ptpro/Tcf21/Hnf1b	3
GO:0032259	methylation	biological process	3/86	340/23239	0.131824	0.214618	0.14811	2.3843	Btg2/Grhl2/Gsk3b	3
GO:0002695	negative regulation of leukocyte activation	biological process	2/86	172/23239	0.133375	0.216992	0.149748	3.1421	Tnfaip3/Ceacam1	2
GO:0006644	phospholipid metabolic process	biological process	3/86	343/23239	0.134331	0.217668	0.150215	2.36345	Ttc7/Chka/Mboat1	3
GO:0007259	JAK-STAT cascade	biological process	2/86	173/23239	0.134626	0.217668	0.150215	3.12394	Ptger4/Csf2	2
GO:0035107	appendage morphogenesis	biological process	2/86	173/23239	0.134626	0.217668	0.150215	3.12394	Wnt7a/Grhl2	2
GO:0035108	limb morphogenesis	biological process	2/86	173/23239	0.134626	0.217668	0.150215	3.12394	Wnt7a/Grhl2	2
GO:0006687	glycosphingolipid metabolic process	biological process	1/86	39/23239	0.134729	0.217668	0.150215	6.92874	B3galt2	1
GO:0007257	activation of JUN kinase activity	biological process	1/86	39/23239	0.134729	0.217668	0.150215	6.92874	Map3k9	1
GO:0046633	alpha-beta T cell proliferation	biological process	1/86	39/23239	0.134729	0.217668	0.150215	6.92874	Ceacam1	1
GO:0050856	regulation of T cell receptor signaling pathway	biological process	1/86	39/23239	0.134729	0.217668	0.150215	6.92874	Ptprj	1
GO:0072666	establishment of protein localization to vacuole	biological process	1/86	39/23239	0.134729	0.217668	0.150215	6.92874	Tnfaip3	1
GO:2001025	positive regulation of response to drug	biological process	1/86	39/23239	0.134729	0.217668	0.150215	6.92874	Ptger4	1
GO:0048167	regulation of synaptic plasticity	biological process	3/86	347/23239	0.1377	0.221462	0.152833	2.3362	Syt7/Lrrtm2/Gsk3b	3
GO:0001835	blastocyst hatching	biological process	1/86	40/23239	0.137937	0.221462	0.152833	6.75552	Tbl1xr1	1
GO:0014037	Schwann cell differentiation	biological process	1/86	40/23239	0.137937	0.221462	0.152833	6.75552	Sh3tc2	1
GO:0034105	positive regulation of tissue remodeling	biological process	1/86	40/23239	0.137937	0.221462	0.152833	6.75552	Ptger4	1
GO:0035188	hatching	biological process	1/86	40/23239	0.137937	0.221462	0.152833	6.75552	Tbl1xr1	1
GO:0035307	positive regulation of protein dephosphorylation	biological process	1/86	40/23239	0.137937	0.221462	0.152833	6.75552	Ppp1r16b	1
GO:0071684	organism emergence from protective structure	biological process	1/86	40/23239	0.137937	0.221462	0.152833	6.75552	Tbl1xr1	1
GO:1902622	regulation of neutrophil migration	biological process	1/86	40/23239	0.137937	0.221462	0.152833	6.75552	Ptger4	1
GO:1990573	potassium ion import across plasma membrane	biological process	1/86	40/23239	0.137937	0.221462	0.152833	6.75552	Slc12a2	1
GO:0009749	response to glucose	biological process	2/86	176/23239	0.138393	0.222042	0.153233	3.07069	Prkaa2/Hnf1b	2
GO:0070371	ERK1 and ERK2 cascade	biological process	3/86	348/23239	0.138547	0.222134	0.153297	2.32949	Ptger4/Flt4/Ddr1	3
GO:0043901	negative regulation of multi-organism process	biological process	2/86	177/23239	0.139655	0.223447	0.154203	3.05334	Tnfaip3/Ceacam1	2
GO:0097696	STAT cascade	biological process	2/86	177/23239	0.139655	0.223447	0.154203	3.05334	Ptger4/Csf2	2
GO:1901654	response to ketone	biological process	2/86	177/23239	0.139655	0.223447	0.154203	3.05334	Prkaa2/Ptger4	2
GO:0007178	transmembrane receptor protein serine/threonine kinase signaling pathway	biological process	3/86	350/23239	0.140246	0.224111	0.154661	2.31618	Cdh5/Zbtb7a/Tgif1	3
GO:0006509	membrane protein ectodomain proteolysis	biological process	1/86	41/23239	0.141132	0.224111	0.154661	6.59075	Tnfrsf1b	1
GO:0021696	cerebellar cortex morphogenesis	biological process	1/86	41/23239	0.141132	0.224111	0.154661	6.59075	Wnt7a	1
GO:0045981	positive regulation of nucleotide metabolic process	biological process	1/86	41/23239	0.141132	0.224111	0.154661	6.59075	Prkaa2	1
GO:0046825	regulation of protein export from nucleus	biological process	1/86	41/23239	0.141132	0.224111	0.154661	6.59075	Gsk3b	1
GO:0050702	interleukin-1 beta secretion	biological process	1/86	41/23239	0.141132	0.224111	0.154661	6.59075	Tnfaip3	1
GO:0099084	postsynaptic specialization organization	biological process	1/86	41/23239	0.141132	0.224111	0.154661	6.59075	Lrrtm2	1
GO:1900544	positive regulation of purine nucleotide metabolic process	biological process	1/86	41/23239	0.141132	0.224111	0.154661	6.59075	Prkaa2	1
GO:1902476	chloride transmembrane transport	biological process	1/86	41/23239	0.141132	0.224111	0.154661	6.59075	Slc12a2	1
GO:1903672	positive regulation of sprouting angiogenesis	biological process	1/86	41/23239	0.141132	0.224111	0.154661	6.59075	Ppp1r16b	1
GO:2000404	regulation of T cell migration	biological process	1/86	41/23239	0.141132	0.224111	0.154661	6.59075	Lrch1	1
GO:0007219	Notch signaling pathway	biological process	2/86	179/23239	0.142184	0.225473	0.155601	3.01923	Zbtb7a/Hnf1b	2
GO:0009746	response to hexose	biological process	2/86	179/23239	0.142184	0.225473	0.155601	3.01923	Prkaa2/Hnf1b	2
GO:0046879	hormone secretion	biological process	3/86	353/23239	0.142808	0.226153	0.15607	2.2965	Syt7/Hnf1b/Ptger4	3
GO:1901214	regulation of neuron death	biological process	3/86	353/23239	0.142808	0.226153	0.15607	2.2965	Btg2/Pak3/Gsk3b	3
GO:0034284	response to monosaccharide	biological process	2/86	180/23239	0.143453	0.226865	0.156561	3.00245	Prkaa2/Hnf1b	2
GO:0045766	positive regulation of angiogenesis	biological process	2/86	180/23239	0.143453	0.226865	0.156561	3.00245	Ppp1r16b/Cdh5	2
GO:0032768	regulation of monooxygenase activity	biological process	1/86	42/23239	0.144316	0.227455	0.156969	6.43383	Gsk3b	1
GO:0032881	regulation of polysaccharide metabolic process	biological process	1/86	42/23239	0.144316	0.227455	0.156969	6.43383	Ptger4	1
GO:0050918	positive chemotaxis	biological process	1/86	42/23239	0.144316	0.227455	0.156969	6.43383	Ptprj	1
GO:0051898	negative regulation of protein kinase B signaling	biological process	1/86	42/23239	0.144316	0.227455	0.156969	6.43383	Ptprj	1
GO:1901985	positive regulation of protein acetylation	biological process	1/86	42/23239	0.144316	0.227455	0.156969	6.43383	Prkaa2	1
GO:0032496	response to lipopolysaccharide	biological process	3/86	355/23239	0.144525	0.227629	0.157089	2.28356	Tnfrsf1b/Tnfaip3/Ptger4	3
GO:0006486	protein glycosylation	biological process	2/86	181/23239	0.144724	0.227634	0.157092	2.98587	Fut1/B3galt2	2
GO:0043413	macromolecule glycosylation	biological process	2/86	181/23239	0.144724	0.227634	0.157092	2.98587	Fut1/B3galt2	2
GO:0098656	anion transmembrane transport	biological process	2/86	182/23239	0.145997	0.229481	0.158367	2.96946	Lrrc8d/Slc12a2	2
GO:0006473	protein acetylation	biological process	2/86	183/23239	0.147273	0.229493	0.158375	2.95323	Prkaa2/Gsk3b	2
GO:0050870	positive regulation of T cell activation	biological process	2/86	183/23239	0.147273	0.229493	0.158375	2.95323	Ceacam1/Il7	2
GO:0001709	cell fate determination	biological process	1/86	43/23239	0.147489	0.229493	0.158375	6.28421	Wnt7a	1
GO:0006040	amino sugar metabolic process	biological process	1/86	43/23239	0.147489	0.229493	0.158375	6.28421	Chst7	1
GO:0006576	cellular biogenic amine metabolic process	biological process	1/86	43/23239	0.147489	0.229493	0.158375	6.28421	Chka	1
GO:0006695	cholesterol biosynthetic process	biological process	1/86	43/23239	0.147489	0.229493	0.158375	6.28421	Prkaa2	1
GO:0010677	negative regulation of cellular carbohydrate metabolic process	biological process	1/86	43/23239	0.147489	0.229493	0.158375	6.28421	Cbfa2t3	1
GO:0030166	proteoglycan biosynthetic process	biological process	1/86	43/23239	0.147489	0.229493	0.158375	6.28421	Chst7	1
GO:0032924	activin receptor signaling pathway	biological process	1/86	43/23239	0.147489	0.229493	0.158375	6.28421	Tgif1	1
GO:0043124	negative regulation of I-kappaB kinase/NF-kappaB signaling	biological process	1/86	43/23239	0.147489	0.229493	0.158375	6.28421	Tnfaip3	1
GO:0050974	detection of mechanical stimulus involved in sensory perception	biological process	1/86	43/23239	0.147489	0.229493	0.158375	6.28421	Slc12a2	1
GO:0070232	regulation of T cell apoptotic process	biological process	1/86	43/23239	0.147489	0.229493	0.158375	6.28421	Ceacam1	1
GO:0070527	platelet aggregation	biological process	1/86	43/23239	0.147489	0.229493	0.158375	6.28421	Ceacam1	1
GO:0086002	cardiac muscle cell action potential involved in contraction	biological process	1/86	43/23239	0.147489	0.229493	0.158375	6.28421	Dsc2	1
GO:1902893	regulation of pri-miRNA transcription by RNA polymerase II	biological process	1/86	43/23239	0.147489	0.229493	0.158375	6.28421	Tead1	1
GO:0031669	cellular response to nutrient levels	biological process	2/86	184/23239	0.148551	0.230991	0.159409	2.93718	Prkaa2/Dsc2	2
GO:0001101	response to acid chemical	biological process	3/86	360/23239	0.148847	0.231296	0.159619	2.25184	Prkaa2/Tead1/Ptger4	3
GO:0009914	hormone transport	biological process	3/86	362/23239	0.150587	0.232539	0.160477	2.2394	Syt7/Hnf1b/Ptger4	3
GO:0002707	negative regulation of lymphocyte mediated immunity	biological process	1/86	44/23239	0.150649	0.232539	0.160477	6.14138	Ceacam1	1
GO:0010799	regulation of peptidyl-threonine phosphorylation	biological process	1/86	44/23239	0.150649	0.232539	0.160477	6.14138	Gsk3b	1
GO:0032757	positive regulation of interleukin-8 production	biological process	1/86	44/23239	0.150649	0.232539	0.160477	6.14138	Ptger4	1
GO:0032873	negative regulation of stress-activated MAPK cascade	biological process	1/86	44/23239	0.150649	0.232539	0.160477	6.14138	Ceacam1	1
GO:0040018	positive regulation of multicellular organism growth	biological process	1/86	44/23239	0.150649	0.232539	0.160477	6.14138	Csf1	1
GO:0050891	multicellular organismal water homeostasis	biological process	1/86	44/23239	0.150649	0.232539	0.160477	6.14138	Scnn1a	1
GO:0070303	negative regulation of stress-activated protein kinase signaling cascade	biological process	1/86	44/23239	0.150649	0.232539	0.160477	6.14138	Ceacam1	1
GO:0090207	regulation of triglyceride metabolic process	biological process	1/86	44/23239	0.150649	0.232539	0.160477	6.14138	Tbl1xr1	1
GO:1902653	secondary alcohol biosynthetic process	biological process	1/86	44/23239	0.150649	0.232539	0.160477	6.14138	Prkaa2	1
GO:0000209	protein polyubiquitination	biological process	2/86	186/23239	0.151115	0.232947	0.160759	2.9056	Znrf1/Tnfaip3	2
GO:0002285	lymphocyte activation involved in immune response	biological process	2/86	186/23239	0.151115	0.232947	0.160759	2.9056	Tnfaip3/Ptger4	2
GO:0016051	carbohydrate biosynthetic process	biological process	2/86	187/23239	0.152399	0.234772	0.162018	2.89006	B3galt2/Ptger4	2
GO:0010107	potassium ion import	biological process	1/86	45/23239	0.153798	0.235364	0.162427	6.00491	Slc12a2	1
GO:0014046	dopamine secretion	biological process	1/86	45/23239	0.153798	0.235364	0.162427	6.00491	Syt7	1
GO:0014059	regulation of dopamine secretion	biological process	1/86	45/23239	0.153798	0.235364	0.162427	6.00491	Syt7	1
GO:0030857	negative regulation of epithelial cell differentiation	biological process	1/86	45/23239	0.153798	0.235364	0.162427	6.00491	Grhl2	1
GO:0030890	positive regulation of B cell proliferation	biological process	1/86	45/23239	0.153798	0.235364	0.162427	6.00491	Il7	1
GO:0035136	forelimb morphogenesis	biological process	1/86	45/23239	0.153798	0.235364	0.162427	6.00491	Wnt7a	1
GO:0043029	T cell homeostasis	biological process	1/86	45/23239	0.153798	0.235364	0.162427	6.00491	Ceacam1	1
GO:0048010	vascular endothelial growth factor receptor signaling pathway	biological process	1/86	45/23239	0.153798	0.235364	0.162427	6.00491	Flt4	1
GO:0071470	cellular response to osmotic stress	biological process	1/86	45/23239	0.153798	0.235364	0.162427	6.00491	Lrrc8d	1
GO:1903115	regulation of actin filament-based movement	biological process	1/86	45/23239	0.153798	0.235364	0.162427	6.00491	Dsc2	1
GO:0006914	autophagy	biological process	3/86	367/23239	0.154968	0.236698	0.163347	2.20889	Prkaa2/Tnfaip3/Gsk3b	3
GO:0061919	process utilizing autophagic mechanism	biological process	3/86	367/23239	0.154968	0.236698	0.163347	2.20889	Prkaa2/Tnfaip3/Gsk3b	3
GO:0031396	regulation of protein ubiquitination	biological process	2/86	189/23239	0.154976	0.236698	0.163347	2.85948	Tnfaip3/Arrdc4	2
GO:0021915	neural tube development	biological process	2/86	190/23239	0.156267	0.238513	0.1646	2.84443	Tgif1/Grhl2	2
GO:0001503	ossification	biological process	3/86	369/23239	0.156732	0.238905	0.164871	2.19692	Sema4d/Ptger4/Csf1	3
GO:0006303	double-strand break repair via nonhomologous end joining	biological process	1/86	46/23239	0.156936	0.238905	0.164871	5.87437	Zbtb7a	1
GO:0048536	spleen development	biological process	1/86	46/23239	0.156936	0.238905	0.164871	5.87437	Tcf21	1
GO:0061014	positive regulation of mRNA catabolic process	biological process	1/86	46/23239	0.156936	0.238905	0.164871	5.87437	Btg2	1
GO:0016197	endosomal transport	biological process	2/86	191/23239	0.157561	0.239469	0.165259	2.82954	Dennd1b/Lrba	2
GO:0048469	cell maturation	biological process	2/86	191/23239	0.157561	0.239469	0.165259	2.82954	Zbtb7a/Gsk3b	2
GO:0006887	exocytosis	biological process	3/86	370/23239	0.157616	0.239469	0.165259	2.19098	Wnt7a/Syt7/Gsk3b	3
GO:0001649	osteoblast differentiation	biological process	2/86	192/23239	0.158857	0.240566	0.166017	2.8148	Sema4d/Ptger4	2
GO:0003018	vascular process in circulatory system	biological process	2/86	192/23239	0.158857	0.240566	0.166017	2.8148	Ptprj/Ceacam1	2
GO:0031032	actomyosin structure organization	biological process	2/86	192/23239	0.158857	0.240566	0.166017	2.8148	Myo18a/Ptger4	2
GO:0050866	negative regulation of cell activation	biological process	2/86	192/23239	0.158857	0.240566	0.166017	2.8148	Tnfaip3/Ceacam1	2
GO:2000377	regulation of reactive oxygen species metabolic process	biological process	2/86	192/23239	0.158857	0.240566	0.166017	2.8148	Ptger4/Plau	2
GO:0007520	myoblast fusion	biological process	1/86	47/23239	0.160062	0.240646	0.166072	5.74938	Gsk3b	1
GO:0014888	striated muscle adaptation	biological process	1/86	47/23239	0.160062	0.240646	0.166072	5.74938	Tead1	1
GO:0032715	negative regulation of interleukin-6 production	biological process	1/86	47/23239	0.160062	0.240646	0.166072	5.74938	Tnfaip3	1
GO:0045912	negative regulation of carbohydrate metabolic process	biological process	1/86	47/23239	0.160062	0.240646	0.166072	5.74938	Cbfa2t3	1
GO:0051055	negative regulation of lipid biosynthetic process	biological process	1/86	47/23239	0.160062	0.240646	0.166072	5.74938	Ceacam1	1
GO:0051438	regulation of ubiquitin-protein transferase activity	biological process	1/86	47/23239	0.160062	0.240646	0.166072	5.74938	Arrdc4	1
GO:0061001	regulation of dendritic spine morphogenesis	biological process	1/86	47/23239	0.160062	0.240646	0.166072	5.74938	Pak3	1
GO:0099054	presynapse assembly	biological process	1/86	47/23239	0.160062	0.240646	0.166072	5.74938	Wnt7a	1
GO:1904036	negative regulation of epithelial cell apoptotic process	biological process	1/86	47/23239	0.160062	0.240646	0.166072	5.74938	Tnfaip3	1
GO:2000725	regulation of cardiac muscle cell differentiation	biological process	1/86	47/23239	0.160062	0.240646	0.166072	5.74938	Gsk3b	1
GO:0051224	negative regulation of protein transport	biological process	2/86	193/23239	0.160154	0.240646	0.166072	2.80022	Tnfaip3/Ptger4	2
GO:0070085	glycosylation	biological process	2/86	193/23239	0.160154	0.240646	0.166072	2.80022	Fut1/B3galt2	2
GO:0002237	response to molecule of bacterial origin	biological process	3/86	373/23239	0.160278	0.240676	0.166093	2.17336	Tnfrsf1b/Tnfaip3/Ptger4	3
GO:0009743	response to carbohydrate	biological process	2/86	194/23239	0.161454	0.241972	0.166987	2.78578	Prkaa2/Hnf1b	2
GO:0070507	regulation of microtubule cytoskeleton organization	biological process	2/86	194/23239	0.161454	0.241972	0.166987	2.78578	Prkaa2/Gsk3b	2
GO:1903039	positive regulation of leukocyte cell-cell adhesion	biological process	2/86	194/23239	0.161454	0.241972	0.166987	2.78578	Ceacam1/Il7	2
GO:0050707	regulation of cytokine secretion	biological process	2/86	195/23239	0.162756	0.243141	0.167794	2.7715	Tnfaip3/Ptger4	2
GO:0000288	nuclear-transcribed mRNA catabolic process, deadenylation-dependent decay	biological process	1/86	48/23239	0.163177	0.243141	0.167794	5.6296	Btg2	1
GO:0002762	negative regulation of myeloid leukocyte differentiation	biological process	1/86	48/23239	0.163177	0.243141	0.167794	5.6296	Ceacam1	1
GO:0022602	ovulation cycle process	biological process	1/86	48/23239	0.163177	0.243141	0.167794	5.6296	Ptger4	1
GO:0043030	regulation of macrophage activation	biological process	1/86	48/23239	0.163177	0.243141	0.167794	5.6296	Myo18a	1
GO:0045104	intermediate filament cytoskeleton organization	biological process	1/86	48/23239	0.163177	0.243141	0.167794	5.6296	Fam83h	1
GO:0046513	ceramide biosynthetic process	biological process	1/86	48/23239	0.163177	0.243141	0.167794	5.6296	B3galt2	1
GO:0051972	regulation of telomerase activity	biological process	1/86	48/23239	0.163177	0.243141	0.167794	5.6296	Grhl2	1
GO:0071300	cellular response to retinoic acid	biological process	1/86	48/23239	0.163177	0.243141	0.167794	5.6296	Tead1	1
GO:0002274	myeloid leukocyte activation	biological process	2/86	196/23239	0.164059	0.244142	0.168485	2.75736	Myo18a/Csf2	2
GO:0007519	skeletal muscle tissue development	biological process	2/86	196/23239	0.164059	0.244142	0.168485	2.75736	Btg2/Tcf21	2
GO:0032970	regulation of actin filament-based process	biological process	3/86	378/23239	0.164745	0.245006	0.169081	2.14461	Ptger4/Dsc2/Pak3	3
GO:1903050	regulation of proteolysis involved in cellular protein catabolic process	biological process	2/86	197/23239	0.165365	0.245401	0.169353	2.74336	Cbfa2t3/Gsk3b	2
GO:1904950	negative regulation of establishment of protein localization	biological process	2/86	197/23239	0.165365	0.245401	0.169353	2.74336	Tnfaip3/Ptger4	2
GO:0002639	positive regulation of immunoglobulin production	biological process	1/86	49/23239	0.16628	0.245401	0.169353	5.51471	Ceacam1	1
GO:0010761	fibroblast migration	biological process	1/86	49/23239	0.16628	0.245401	0.169353	5.51471	Pak3	1
GO:0030104	water homeostasis	biological process	1/86	49/23239	0.16628	0.245401	0.169353	5.51471	Scnn1a	1
GO:0031663	lipopolysaccharide-mediated signaling pathway	biological process	1/86	49/23239	0.16628	0.245401	0.169353	5.51471	Tnfaip3	1
GO:0032941	secretion by tissue	biological process	1/86	49/23239	0.16628	0.245401	0.169353	5.51471	Ptger4	1
GO:0045103	intermediate filament-based process	biological process	1/86	49/23239	0.16628	0.245401	0.169353	5.51471	Fam83h	1
GO:0046834	lipid phosphorylation	biological process	1/86	49/23239	0.16628	0.245401	0.169353	5.51471	Ttc7	1
GO:0050850	positive regulation of calcium-mediated signaling	biological process	1/86	49/23239	0.16628	0.245401	0.169353	5.51471	Ceacam1	1
GO:1902041	regulation of extrinsic apoptotic signaling pathway via death domain receptors	biological process	1/86	49/23239	0.16628	0.245401	0.169353	5.51471	Tnfaip3	1
GO:2001222	regulation of neuron migration	biological process	1/86	49/23239	0.16628	0.245401	0.169353	5.51471	Gsk3b	1
GO:0048736	appendage development	biological process	2/86	199/23239	0.167981	0.247596	0.170868	2.71579	Wnt7a/Grhl2	2
GO:0060173	limb development	biological process	2/86	199/23239	0.167981	0.247596	0.170868	2.71579	Wnt7a/Grhl2	2
GO:0030900	forebrain development	biological process	3/86	382/23239	0.168346	0.247977	0.171131	2.12215	Wnt7a/Btg2/Gsk3b	3
GO:0071560	cellular response to transforming growth factor beta stimulus	biological process	2/86	200/23239	0.169292	0.248227	0.171303	2.70221	Cdh5/Zbtb7a	2
GO:0017145	stem cell division	biological process	1/86	50/23239	0.169372	0.248227	0.171303	5.40442	Wnt7a	1
GO:0035137	hindlimb morphogenesis	biological process	1/86	50/23239	0.169372	0.248227	0.171303	5.40442	Wnt7a	1
GO:0035924	cellular response to vascular endothelial growth factor stimulus	biological process	1/86	50/23239	0.169372	0.248227	0.171303	5.40442	Flt4	1
GO:0042551	neuron maturation	biological process	1/86	50/23239	0.169372	0.248227	0.171303	5.40442	Gsk3b	1
GO:0048701	embryonic cranial skeleton morphogenesis	biological process	1/86	50/23239	0.169372	0.248227	0.171303	5.40442	Grhl2	1
GO:0060428	lung epithelium development	biological process	1/86	50/23239	0.169372	0.248227	0.171303	5.40442	Grhl2	1
GO:2000677	regulation of transcription regulatory region DNA binding	biological process	1/86	50/23239	0.169372	0.248227	0.171303	5.40442	Zbtb7a	1
GO:0016126	sterol biosynthetic process	biological process	1/86	51/23239	0.172452	0.251313	0.173433	5.29845	Prkaa2	1
GO:0030219	megakaryocyte differentiation	biological process	1/86	51/23239	0.172452	0.251313	0.173433	5.29845	Nbeal2	1
GO:0031018	endocrine pancreas development	biological process	1/86	51/23239	0.172452	0.251313	0.173433	5.29845	Hnf1b	1
GO:0032653	regulation of interleukin-10 production	biological process	1/86	51/23239	0.172452	0.251313	0.173433	5.29845	Ptger4	1
GO:0033619	membrane protein proteolysis	biological process	1/86	51/23239	0.172452	0.251313	0.173433	5.29845	Tnfrsf1b	1
GO:0046902	regulation of mitochondrial membrane permeability	biological process	1/86	51/23239	0.172452	0.251313	0.173433	5.29845	Gsk3b	1
GO:0048806	genitalia development	biological process	1/86	51/23239	0.172452	0.251313	0.173433	5.29845	Hnf1b	1
GO:0061614	pri-miRNA transcription by RNA polymerase II	biological process	1/86	51/23239	0.172452	0.251313	0.173433	5.29845	Tead1	1
GO:0072698	protein localization to microtubule cytoskeleton	biological process	1/86	51/23239	0.172452	0.251313	0.173433	5.29845	Gsk3b	1
GO:1903708	positive regulation of hemopoiesis	biological process	2/86	204/23239	0.174554	0.25403	0.175308	2.64922	Il7/Csf1	2
GO:0000726	non-recombinational repair	biological process	1/86	52/23239	0.175522	0.25403	0.175308	5.19656	Zbtb7a	1
GO:0021587	cerebellum morphogenesis	biological process	1/86	52/23239	0.175522	0.25403	0.175308	5.19656	Wnt7a	1
GO:0034308	primary alcohol metabolic process	biological process	1/86	52/23239	0.175522	0.25403	0.175308	5.19656	Chka	1
GO:0045071	negative regulation of viral genome replication	biological process	1/86	52/23239	0.175522	0.25403	0.175308	5.19656	Ceacam1	1
GO:0045604	regulation of epidermal cell differentiation	biological process	1/86	52/23239	0.175522	0.25403	0.175308	5.19656	Grhl2	1
GO:0045806	negative regulation of endocytosis	biological process	1/86	52/23239	0.175522	0.25403	0.175308	5.19656	Lrrtm2	1
GO:0050775	positive regulation of dendrite morphogenesis	biological process	1/86	52/23239	0.175522	0.25403	0.175308	5.19656	Pak3	1
GO:0050854	regulation of antigen receptor-mediated signaling pathway	biological process	1/86	52/23239	0.175522	0.25403	0.175308	5.19656	Ptprj	1
GO:0072665	protein localization to vacuole	biological process	1/86	52/23239	0.175522	0.25403	0.175308	5.19656	Tnfaip3	1
GO:2000351	regulation of endothelial cell apoptotic process	biological process	1/86	52/23239	0.175522	0.25403	0.175308	5.19656	Tnfaip3	1
GO:0001666	response to hypoxia	biological process	2/86	205/23239	0.175874	0.254064	0.175332	2.6363	Cbfa2t3/Plau	2
GO:0060538	skeletal muscle organ development	biological process	2/86	205/23239	0.175874	0.254064	0.175332	2.6363	Btg2/Tcf21	2
GO:0071559	response to transforming growth factor beta	biological process	2/86	205/23239	0.175874	0.254064	0.175332	2.6363	Cdh5/Zbtb7a	2
GO:0051216	cartilage development	biological process	2/86	206/23239	0.177195	0.255813	0.176539	2.6235	Wnt7a/Zbtb7a	2
GO:0032388	positive regulation of intracellular transport	biological process	2/86	207/23239	0.178518	0.256535	0.177037	2.61083	Syt7/Gsk3b	2
GO:0042269	regulation of natural killer cell mediated cytotoxicity	biological process	1/86	53/23239	0.17858	0.256535	0.177037	5.09851	Ceacam1	1
GO:0046718	viral entry into host cell	biological process	1/86	53/23239	0.17858	0.256535	0.177037	5.09851	Ceacam1	1
GO:0048247	lymphocyte chemotaxis	biological process	1/86	53/23239	0.17858	0.256535	0.177037	5.09851	Slc12a2	1
GO:0048662	negative regulation of smooth muscle cell proliferation	biological process	1/86	53/23239	0.17858	0.256535	0.177037	5.09851	Tnfaip3	1
GO:0050732	negative regulation of peptidyl-tyrosine phosphorylation	biological process	1/86	53/23239	0.17858	0.256535	0.177037	5.09851	Sema4d	1
GO:0061383	trabecula morphogenesis	biological process	1/86	53/23239	0.17858	0.256535	0.177037	5.09851	Sema4d	1
GO:0099172	presynapse organization	biological process	1/86	53/23239	0.17858	0.256535	0.177037	5.09851	Wnt7a	1
GO:0015893	drug transport	biological process	2/86	209/23239	0.181168	0.259147	0.17884	2.58585	Syt7/Ptger4	2
GO:0097305	response to alcohol	biological process	2/86	209/23239	0.181168	0.259147	0.17884	2.58585	Prkaa2/Ptger4	2
GO:0002704	negative regulation of leukocyte mediated immunity	biological process	1/86	54/23239	0.181626	0.259147	0.17884	5.00409	Ceacam1	1
GO:0002715	regulation of natural killer cell mediated immunity	biological process	1/86	54/23239	0.181626	0.259147	0.17884	5.00409	Ceacam1	1
GO:0007585	respiratory gaseous exchange	biological process	1/86	54/23239	0.181626	0.259147	0.17884	5.00409	Flt4	1
GO:0010656	negative regulation of muscle cell apoptotic process	biological process	1/86	54/23239	0.181626	0.259147	0.17884	5.00409	Gsk3b	1
GO:0032613	interleukin-10 production	biological process	1/86	54/23239	0.181626	0.259147	0.17884	5.00409	Ptger4	1
GO:0035306	positive regulation of dephosphorylation	biological process	1/86	54/23239	0.181626	0.259147	0.17884	5.00409	Ppp1r16b	1
GO:0042743	hydrogen peroxide metabolic process	biological process	1/86	54/23239	0.181626	0.259147	0.17884	5.00409	Ptger4	1
GO:0055025	positive regulation of cardiac muscle tissue development	biological process	1/86	54/23239	0.181626	0.259147	0.17884	5.00409	Gsk3b	1
GO:0086001	cardiac muscle cell action potential	biological process	1/86	54/23239	0.181626	0.259147	0.17884	5.00409	Dsc2	1
GO:0006814	sodium ion transport	biological process	2/86	211/23239	0.183825	0.261708	0.180607	2.56134	Scnn1a/Slc12a2	2
GO:0031668	cellular response to extracellular stimulus	biological process	2/86	211/23239	0.183825	0.261708	0.180607	2.56134	Prkaa2/Dsc2	2
GO:0002548	monocyte chemotaxis	biological process	1/86	55/23239	0.184662	0.261708	0.180607	4.91311	Ptpro	1
GO:0006879	cellular iron ion homeostasis	biological process	1/86	55/23239	0.184662	0.261708	0.180607	4.91311	Ttc7	1
GO:0006900	vesicle budding from membrane	biological process	1/86	55/23239	0.184662	0.261708	0.180607	4.91311	Myo18a	1
GO:0008347	glial cell migration	biological process	1/86	55/23239	0.184662	0.261708	0.180607	4.91311	Csf1	1
GO:0035567	non-canonical Wnt signaling pathway	biological process	1/86	55/23239	0.184662	0.261708	0.180607	4.91311	Wnt7a	1
GO:0061951	establishment of protein localization to plasma membrane	biological process	1/86	55/23239	0.184662	0.261708	0.180607	4.91311	Golga4	1
GO:0072577	endothelial cell apoptotic process	biological process	1/86	55/23239	0.184662	0.261708	0.180607	4.91311	Tnfaip3	1
GO:1903539	protein localization to postsynaptic membrane	biological process	1/86	55/23239	0.184662	0.261708	0.180607	4.91311	Gsk3b	1
GO:2000401	regulation of lymphocyte migration	biological process	1/86	55/23239	0.184662	0.261708	0.180607	4.91311	Lrch1	1
GO:0007265	Ras protein signal transduction	biological process	3/86	400/23239	0.184829	0.261785	0.18066	2.02666	Psd3/Arhgef3/Csf1	3
GO:0008406	gonad development	biological process	2/86	212/23239	0.185155	0.262087	0.180868	2.54925	Tcf21/Ptger4	2
GO:0001736	establishment of planar polarity	biological process	1/86	56/23239	0.187686	0.263739	0.182008	4.82537	Wnt7a	1
GO:0001754	eye photoreceptor cell differentiation	biological process	1/86	56/23239	0.187686	0.263739	0.182008	4.82537	Casz1	1
GO:0007588	excretion	biological process	1/86	56/23239	0.187686	0.263739	0.182008	4.82537	Ptger4	1
GO:0009247	glycolipid biosynthetic process	biological process	1/86	56/23239	0.187686	0.263739	0.182008	4.82537	B3galt2	1
GO:0021575	hindbrain morphogenesis	biological process	1/86	56/23239	0.187686	0.263739	0.182008	4.82537	Wnt7a	1
GO:0030260	entry into host cell	biological process	1/86	56/23239	0.187686	0.263739	0.182008	4.82537	Ceacam1	1
GO:0044409	entry into host	biological process	1/86	56/23239	0.187686	0.263739	0.182008	4.82537	Ceacam1	1
GO:0046622	positive regulation of organ growth	biological process	1/86	56/23239	0.187686	0.263739	0.182008	4.82537	Il7	1
GO:0051806	entry into cell of other organism involved in symbiotic interaction	biological process	1/86	56/23239	0.187686	0.263739	0.182008	4.82537	Ceacam1	1
GO:0051828	entry into other organism involved in symbiotic interaction	biological process	1/86	56/23239	0.187686	0.263739	0.182008	4.82537	Ceacam1	1
GO:0051893	regulation of focal adhesion assembly	biological process	1/86	56/23239	0.187686	0.263739	0.182008	4.82537	Ptprj	1
GO:0090109	regulation of cell-substrate junction assembly	biological process	1/86	56/23239	0.187686	0.263739	0.182008	4.82537	Ptprj	1
GO:0030073	insulin secretion	biological process	2/86	216/23239	0.190491	0.26652	0.183928	2.50205	Syt7/Hnf1b	2
GO:0071241	cellular response to inorganic substance	biological process	2/86	216/23239	0.190491	0.26652	0.183928	2.50205	Prkaa2/Syt7	2
GO:0001825	blastocyst formation	biological process	1/86	57/23239	0.1907	0.26652	0.183928	4.74072	Hnf1b	1
GO:0003170	heart valve development	biological process	1/86	57/23239	0.1907	0.26652	0.183928	4.74072	Tnfrsf1b	1
GO:0006893	Golgi to plasma membrane transport	biological process	1/86	57/23239	0.1907	0.26652	0.183928	4.74072	Golga4	1
GO:0007164	establishment of tissue polarity	biological process	1/86	57/23239	0.1907	0.26652	0.183928	4.74072	Wnt7a	1
GO:0032651	regulation of interleukin-1 beta production	biological process	1/86	57/23239	0.1907	0.26652	0.183928	4.74072	Tnfaip3	1
GO:0045123	cellular extravasation	biological process	1/86	57/23239	0.1907	0.26652	0.183928	4.74072	Ptger4	1
GO:0098900	regulation of action potential	biological process	1/86	57/23239	0.1907	0.26652	0.183928	4.74072	Dsc2	1
GO:0021953	central nervous system neuron differentiation	biological process	2/86	217/23239	0.191828	0.267936	0.184905	2.49052	Wnt7a/Btg2	2
GO:0050982	detection of mechanical stimulus	biological process	1/86	58/23239	0.193702	0.269903	0.186263	4.65898	Slc12a2	1
GO:0061337	cardiac conduction	biological process	1/86	58/23239	0.193702	0.269903	0.186263	4.65898	Dsc2	1
GO:0070231	T cell apoptotic process	biological process	1/86	58/23239	0.193702	0.269903	0.186263	4.65898	Ceacam1	1
GO:0090183	regulation of kidney development	biological process	1/86	58/23239	0.193702	0.269903	0.186263	4.65898	Hnf1b	1
GO:0006650	glycerophospholipid metabolic process	biological process	2/86	219/23239	0.194507	0.270537	0.1867	2.46777	Ttc7/Chka	2
GO:0043406	positive regulation of MAP kinase activity	biological process	2/86	219/23239	0.194507	0.270537	0.1867	2.46777	Map3k9/Ceacam1	2
GO:1903320	regulation of protein modification by small protein conjugation or removal	biological process	2/86	219/23239	0.194507	0.270537	0.1867	2.46777	Tnfaip3/Arrdc4	2
GO:0007040	lysosome organization	biological process	1/86	59/23239	0.196693	0.27211	0.187786	4.58002	Syt7	1
GO:0015872	dopamine transport	biological process	1/86	59/23239	0.196693	0.27211	0.187786	4.58002	Syt7	1
GO:0032722	positive regulation of chemokine production	biological process	1/86	59/23239	0.196693	0.27211	0.187786	4.58002	Il7	1
GO:0034121	regulation of toll-like receptor signaling pathway	biological process	1/86	59/23239	0.196693	0.27211	0.187786	4.58002	Tnfaip3	1
GO:0042698	ovulation cycle	biological process	1/86	59/23239	0.196693	0.27211	0.187786	4.58002	Ptger4	1
GO:0060324	face development	biological process	1/86	59/23239	0.196693	0.27211	0.187786	4.58002	Grhl2	1
GO:0060711	labyrinthine layer development	biological process	1/86	59/23239	0.196693	0.27211	0.187786	4.58002	Grhl2	1
GO:0080171	lytic vacuole organization	biological process	1/86	59/23239	0.196693	0.27211	0.187786	4.58002	Syt7	1
GO:1903307	positive regulation of regulated secretory pathway	biological process	1/86	59/23239	0.196693	0.27211	0.187786	4.58002	Syt7	1
GO:0010001	glial cell differentiation	biological process	2/86	221/23239	0.19719	0.27231	0.187924	2.44544	Sh3tc2/Ptprj	2
GO:0033157	regulation of intracellular protein transport	biological process	2/86	221/23239	0.19719	0.27231	0.187924	2.44544	Sh3tc2/Gsk3b	2
GO:0090276	regulation of peptide hormone secretion	biological process	2/86	221/23239	0.19719	0.27231	0.187924	2.44544	Syt7/Ptger4	2
GO:0050663	cytokine secretion	biological process	2/86	222/23239	0.198534	0.274003	0.189092	2.43442	Tnfaip3/Ptger4	2
GO:0002763	positive regulation of myeloid leukocyte differentiation	biological process	1/86	60/23239	0.199674	0.274271	0.189277	4.50368	Csf1	1
GO:0006487	protein N-linked glycosylation	biological process	1/86	60/23239	0.199674	0.274271	0.189277	4.50368	B3galt2	1
GO:0032922	circadian regulation of gene expression	biological process	1/86	60/23239	0.199674	0.274271	0.189277	4.50368	Hnf1b	1
GO:0046579	positive regulation of Ras protein signal transduction	biological process	1/86	60/23239	0.199674	0.274271	0.189277	4.50368	Csf1	1
GO:0048008	platelet-derived growth factor receptor signaling pathway	biological process	1/86	60/23239	0.199674	0.274271	0.189277	4.50368	Ptprj	1
GO:0060999	positive regulation of dendritic spine development	biological process	1/86	60/23239	0.199674	0.274271	0.189277	4.50368	Pak3	1
GO:0086003	cardiac muscle cell contraction	biological process	1/86	60/23239	0.199674	0.274271	0.189277	4.50368	Dsc2	1
GO:1905207	regulation of cardiocyte differentiation	biological process	1/86	60/23239	0.199674	0.274271	0.189277	4.50368	Gsk3b	1
GO:0050670	regulation of lymphocyte proliferation	biological process	2/86	223/23239	0.199878	0.274389	0.189358	2.42351	Ceacam1/Il7	2
GO:0007595	lactation	biological process	1/86	61/23239	0.202643	0.276591	0.190878	4.42985	Ddr1	1
GO:0030858	positive regulation of epithelial cell differentiation	biological process	1/86	61/23239	0.202643	0.276591	0.190878	4.42985	Cdh5	1
GO:0032677	regulation of interleukin-8 production	biological process	1/86	61/23239	0.202643	0.276591	0.190878	4.42985	Ptger4	1
GO:0033627	cell adhesion mediated by integrin	biological process	1/86	61/23239	0.202643	0.276591	0.190878	4.42985	Plau	1
GO:0045668	negative regulation of osteoblast differentiation	biological process	1/86	61/23239	0.202643	0.276591	0.190878	4.42985	Sema4d	1
GO:0070059	intrinsic apoptotic signaling pathway in response to endoplasmic reticulum stress	biological process	1/86	61/23239	0.202643	0.276591	0.190878	4.42985	Gsk3b	1
GO:0090559	regulation of membrane permeability	biological process	1/86	61/23239	0.202643	0.276591	0.190878	4.42985	Gsk3b	1
GO:0098661	inorganic anion transmembrane transport	biological process	1/86	61/23239	0.202643	0.276591	0.190878	4.42985	Slc12a2	1
GO:2000736	regulation of stem cell differentiation	biological process	1/86	61/23239	0.202643	0.276591	0.190878	4.42985	Gsk3b	1
GO:0007517	muscle organ development	biological process	3/86	419/23239	0.202675	0.276591	0.190878	1.93476	Btg2/Tcf21/Gsk3b	3
GO:0043543	protein acylation	biological process	2/86	226/23239	0.203919	0.278126	0.191937	2.39134	Prkaa2/Gsk3b	2
GO:0016570	histone modification	biological process	3/86	422/23239	0.20553	0.278782	0.19239	1.921	Atxn7/Tbl1xr1/Tcf21	3
GO:0006367	transcription initiation from RNA polymerase II promoter	biological process	1/86	62/23239	0.205602	0.278782	0.19239	4.3584	Hnf1b	1
GO:0015800	acidic amino acid transport	biological process	1/86	62/23239	0.205602	0.278782	0.19239	4.3584	Lrrc8d	1
GO:0021695	cerebellar cortex development	biological process	1/86	62/23239	0.205602	0.278782	0.19239	4.3584	Wnt7a	1
GO:0042093	T-helper cell differentiation	biological process	1/86	62/23239	0.205602	0.278782	0.19239	4.3584	Ptger4	1
GO:0048488	synaptic vesicle endocytosis	biological process	1/86	62/23239	0.205602	0.278782	0.19239	4.3584	Syt7	1
GO:0060042	retina morphogenesis in camera-type eye	biological process	1/86	62/23239	0.205602	0.278782	0.19239	4.3584	Casz1	1
GO:0140238	presynaptic endocytosis	biological process	1/86	62/23239	0.205602	0.278782	0.19239	4.3584	Syt7	1
GO:1903391	regulation of adherens junction organization	biological process	1/86	62/23239	0.205602	0.278782	0.19239	4.3584	Ptprj	1
GO:2000514	regulation of CD4-positive, alpha-beta T cell activation	biological process	1/86	62/23239	0.205602	0.278782	0.19239	4.3584	Ceacam1	1
GO:0048545	response to steroid hormone	biological process	2/86	228/23239	0.206618	0.279996	0.193228	2.37036	Zbtb7a/Tcf21	2
GO:0006401	RNA catabolic process	biological process	2/86	229/23239	0.207969	0.281136	0.194014	2.36001	Tnfrsf1b/Btg2	2
GO:0000381	regulation of alternative mRNA splicing, via spliceosome	biological process	1/86	63/23239	0.208549	0.281136	0.194014	4.28922	Zbtb7a	1
GO:0002294	CD4-positive, alpha-beta T cell differentiation involved in immune response	biological process	1/86	63/23239	0.208549	0.281136	0.194014	4.28922	Ptger4	1
GO:0003407	neural retina development	biological process	1/86	63/23239	0.208549	0.281136	0.194014	4.28922	Casz1	1
GO:0009880	embryonic pattern specification	biological process	1/86	63/23239	0.208549	0.281136	0.194014	4.28922	Wnt7a	1
GO:0030512	negative regulation of transforming growth factor beta receptor signaling pathway	biological process	1/86	63/23239	0.208549	0.281136	0.194014	4.28922	Zbtb7a	1
GO:0043949	regulation of cAMP-mediated signaling	biological process	1/86	63/23239	0.208549	0.281136	0.194014	4.28922	Ptger4	1
GO:1901264	carbohydrate derivative transport	biological process	1/86	63/23239	0.208549	0.281136	0.194014	4.28922	Ptger4	1
GO:2000756	regulation of peptidyl-lysine acetylation	biological process	1/86	63/23239	0.208549	0.281136	0.194014	4.28922	Prkaa2	1
GO:0036293	response to decreased oxygen levels	biological process	2/86	230/23239	0.209321	0.282012	0.194619	2.34975	Cbfa2t3/Plau	2
GO:0042391	regulation of membrane potential	biological process	3/86	427/23239	0.210309	0.283179	0.195424	1.89851	Wnt7a/Dsc2/Gsk3b	3
GO:0033002	muscle cell proliferation	biological process	2/86	231/23239	0.210674	0.283506	0.19565	2.33958	Tnfaip3/Gsk3b	2
GO:0051052	regulation of DNA metabolic process	biological process	3/86	428/23239	0.211268	0.283776	0.195836	1.89407	Pak3/Grhl2/Gsk3b	3
GO:0000768	syncytium formation by plasma membrane fusion	biological process	1/86	64/23239	0.211486	0.283776	0.195836	4.2222	Gsk3b	1
GO:0002293	alpha-beta T cell differentiation involved in immune response	biological process	1/86	64/23239	0.211486	0.283776	0.195836	4.2222	Ptger4	1
GO:0007566	embryo implantation	biological process	1/86	64/23239	0.211486	0.283776	0.195836	4.2222	Ddr1	1
GO:0140253	cell-cell fusion	biological process	1/86	64/23239	0.211486	0.283776	0.195836	4.2222	Gsk3b	1
GO:0022409	positive regulation of cell-cell adhesion	biological process	2/86	232/23239	0.212028	0.284338	0.196224	2.32949	Ceacam1/Il7	2
GO:1901215	negative regulation of neuron death	biological process	2/86	233/23239	0.213383	0.285989	0.197364	2.31949	Btg2/Gsk3b	2
GO:0002757	immune response-activating signal transduction	biological process	3/86	431/23239	0.214151	0.286047	0.197404	1.88089	Tnfaip3/Dennd1b/Ptprj	3
GO:0002287	alpha-beta T cell activation involved in immune response	biological process	1/86	65/23239	0.214412	0.286047	0.197404	4.15725	Ptger4	1
GO:0003143	embryonic heart tube morphogenesis	biological process	1/86	65/23239	0.214412	0.286047	0.197404	4.15725	Tead1	1
GO:0006940	regulation of smooth muscle contraction	biological process	1/86	65/23239	0.214412	0.286047	0.197404	4.15725	Ptger4	1
GO:0031638	zymogen activation	biological process	1/86	65/23239	0.214412	0.286047	0.197404	4.15725	Plau	1
GO:0042267	natural killer cell mediated cytotoxicity	biological process	1/86	65/23239	0.214412	0.286047	0.197404	4.15725	Ceacam1	1
GO:0055117	regulation of cardiac muscle contraction	biological process	1/86	65/23239	0.214412	0.286047	0.197404	4.15725	Dsc2	1
GO:1903845	negative regulation of cellular response to transforming growth factor beta stimulus	biological process	1/86	65/23239	0.214412	0.286047	0.197404	4.15725	Zbtb7a	1
GO:0031330	negative regulation of cellular catabolic process	biological process	2/86	234/23239	0.214738	0.286318	0.19759	2.30958	Tnfaip3/Cbfa2t3	2
GO:0016569	covalent chromatin modification	biological process	3/86	433/23239	0.216078	0.287938	0.198709	1.8722	Atxn7/Tbl1xr1/Tcf21	3
GO:0000079	regulation of cyclin-dependent protein serine/threonine kinase activity	biological process	1/86	66/23239	0.217328	0.288609	0.199172	4.09426	Tnfaip3	1
GO:0006949	syncytium formation	biological process	1/86	66/23239	0.217328	0.288609	0.199172	4.09426	Gsk3b	1
GO:0014068	positive regulation of phosphatidylinositol 3-kinase signaling	biological process	1/86	66/23239	0.217328	0.288609	0.199172	4.09426	Sema4d	1
GO:0048168	regulation of neuronal synaptic plasticity	biological process	1/86	66/23239	0.217328	0.288609	0.199172	4.09426	Gsk3b	1
GO:2000179	positive regulation of neural precursor cell proliferation	biological process	1/86	66/23239	0.217328	0.288609	0.199172	4.09426	Rassf10	1
GO:2000378	negative regulation of reactive oxygen species metabolic process	biological process	1/86	66/23239	0.217328	0.288609	0.199172	4.09426	Ptger4	1
GO:0002090	regulation of receptor internalization	biological process	1/86	67/23239	0.220232	0.291133	0.200914	4.03315	Lrrtm2	1
GO:0002228	natural killer cell mediated immunity	biological process	1/86	67/23239	0.220232	0.291133	0.200914	4.03315	Ceacam1	1
GO:0006029	proteoglycan metabolic process	biological process	1/86	67/23239	0.220232	0.291133	0.200914	4.03315	Chst7	1
GO:0010507	negative regulation of autophagy	biological process	1/86	67/23239	0.220232	0.291133	0.200914	4.03315	Tnfaip3	1
GO:0032637	interleukin-8 production	biological process	1/86	67/23239	0.220232	0.291133	0.200914	4.03315	Ptger4	1
GO:0046635	positive regulation of alpha-beta T cell activation	biological process	1/86	67/23239	0.220232	0.291133	0.200914	4.03315	Ceacam1	1
GO:0051057	positive regulation of small GTPase mediated signal transduction	biological process	1/86	67/23239	0.220232	0.291133	0.200914	4.03315	Csf1	1
GO:0060688	regulation of morphogenesis of a branching structure	biological process	1/86	67/23239	0.220232	0.291133	0.200914	4.03315	Hnf1b	1
GO:0014706	striated muscle tissue development	biological process	3/86	439/23239	0.221881	0.293145	0.202302	1.84661	Btg2/Tcf21/Gsk3b	3
GO:0030032	lamellipodium assembly	biological process	1/86	68/23239	0.223126	0.294288	0.203091	3.97384	Ptpro	1
GO:0030888	regulation of B cell proliferation	biological process	1/86	68/23239	0.223126	0.294288	0.203091	3.97384	Il7	1
GO:0032611	interleukin-1 beta production	biological process	1/86	68/23239	0.223126	0.294288	0.203091	3.97384	Tnfaip3	1
GO:1903311	regulation of mRNA metabolic process	biological process	2/86	241/23239	0.22425	0.295602	0.203998	2.2425	Zbtb7a/Btg2	2
GO:0001541	ovarian follicle development	biological process	1/86	69/23239	0.22601	0.297078	0.205016	3.91625	Ptger4	1
GO:0002292	T cell differentiation involved in immune response	biological process	1/86	69/23239	0.22601	0.297078	0.205016	3.91625	Ptger4	1
GO:0045669	positive regulation of osteoblast differentiation	biological process	1/86	69/23239	0.22601	0.297078	0.205016	3.91625	Ptger4	1
GO:0048146	positive regulation of fibroblast proliferation	biological process	1/86	69/23239	0.22601	0.297078	0.205016	3.91625	Tgif1	1
GO:0097120	receptor localization to synapse	biological process	1/86	69/23239	0.22601	0.297078	0.205016	3.91625	Gsk3b	1
GO:0002764	immune response-regulating signaling pathway	biological process	3/86	445/23239	0.227715	0.298981	0.20633	1.82171	Tnfaip3/Dennd1b/Ptprj	3
GO:0045786	negative regulation of cell cycle	biological process	3/86	445/23239	0.227715	0.298981	0.20633	1.82171	Cgref1/Tnfaip3/Btg2	3
GO:0032147	activation of protein kinase activity	biological process	2/86	244/23239	0.228337	0.299628	0.206776	2.21493	Map3k9/Pak3	2
GO:0000271	polysaccharide biosynthetic process	biological process	1/86	70/23239	0.228883	0.299666	0.206802	3.8603	Ptger4	1
GO:0042130	negative regulation of T cell proliferation	biological process	1/86	70/23239	0.228883	0.299666	0.206802	3.8603	Ceacam1	1
GO:0050909	sensory perception of taste	biological process	1/86	70/23239	0.228883	0.299666	0.206802	3.8603	Scnn1a	1
GO:1904029	regulation of cyclin-dependent protein kinase activity	biological process	1/86	70/23239	0.228883	0.299666	0.206802	3.8603	Tnfaip3	1
GO:0002377	immunoglobulin production	biological process	2/86	246/23239	0.231065	0.302352	0.208656	2.19692	Tnfaip3/Ceacam1	2
GO:0010822	positive regulation of mitochondrion organization	biological process	1/86	71/23239	0.231745	0.302559	0.208799	3.80593	Gsk3b	1
GO:0031397	negative regulation of protein ubiquitination	biological process	1/86	71/23239	0.231745	0.302559	0.208799	3.80593	Tnfaip3	1
GO:0050433	regulation of catecholamine secretion	biological process	1/86	71/23239	0.231745	0.302559	0.208799	3.80593	Syt7	1
GO:0051851	modification by host of symbiont morphology or physiology	biological process	1/86	71/23239	0.231745	0.302559	0.208799	3.80593	Ceacam1	1
GO:0021537	telencephalon development	biological process	2/86	248/23239	0.233795	0.305064	0.210528	2.1792	Btg2/Gsk3b	2
GO:0043627	response to estrogen	biological process	1/86	72/23239	0.234597	0.305938	0.211131	3.75307	Wnt7a	1
GO:0070374	positive regulation of ERK1 and ERK2 cascade	biological process	2/86	249/23239	0.235161	0.306502	0.21152	2.17045	Flt4/Ddr1	2
GO:0003333	amino acid transmembrane transport	biological process	1/86	73/23239	0.237438	0.308085	0.212612	3.70166	Lrrc8d	1
GO:0007045	cell-substrate adherens junction assembly	biological process	1/86	73/23239	0.237438	0.308085	0.212612	3.70166	Ptprj	1
GO:0007422	peripheral nervous system development	biological process	1/86	73/23239	0.237438	0.308085	0.212612	3.70166	Sh3tc2	1
GO:0009060	aerobic respiration	biological process	1/86	73/23239	0.237438	0.308085	0.212612	3.70166	Cbfa2t3	1
GO:0036465	synaptic vesicle recycling	biological process	1/86	73/23239	0.237438	0.308085	0.212612	3.70166	Syt7	1
GO:0048041	focal adhesion assembly	biological process	1/86	73/23239	0.237438	0.308085	0.212612	3.70166	Ptprj	1
GO:0048844	artery morphogenesis	biological process	1/86	73/23239	0.237438	0.308085	0.212612	3.70166	Ptger4	1
GO:0051155	positive regulation of striated muscle cell differentiation	biological process	1/86	73/23239	0.237438	0.308085	0.212612	3.70166	Gsk3b	1
GO:0050867	positive regulation of cell activation	biological process	3/86	456/23239	0.238489	0.309276	0.213434	1.77777	Ptprj/Ceacam1/Il7	3
GO:0000380	alternative mRNA splicing, via spliceosome	biological process	1/86	74/23239	0.240269	0.310716	0.214428	3.65163	Zbtb7a	1
GO:0008625	extrinsic apoptotic signaling pathway via death domain receptors	biological process	1/86	74/23239	0.240269	0.310716	0.214428	3.65163	Tnfaip3	1
GO:0030148	sphingolipid biosynthetic process	biological process	1/86	74/23239	0.240269	0.310716	0.214428	3.65163	B3galt2	1
GO:0050432	catecholamine secretion	biological process	1/86	74/23239	0.240269	0.310716	0.214428	3.65163	Syt7	1
GO:0051881	regulation of mitochondrial membrane potential	biological process	1/86	74/23239	0.240269	0.310716	0.214428	3.65163	Gsk3b	1
GO:0110053	regulation of actin filament organization	biological process	2/86	254/23239	0.241997	0.312776	0.21585	2.12772	Ptger4/Pak3	2
GO:0060537	muscle tissue development	biological process	3/86	460/23239	0.24243	0.313161	0.216115	1.76231	Btg2/Tcf21/Gsk3b	3
GO:0001738	morphogenesis of a polarized epithelium	biological process	1/86	75/23239	0.243089	0.313664	0.216462	3.60295	Wnt7a	1
GO:0046824	positive regulation of nucleocytoplasmic transport	biological process	1/86	75/23239	0.243089	0.313664	0.216462	3.60295	Gsk3b	1
GO:0045088	regulation of innate immune response	biological process	2/86	256/23239	0.244734	0.315611	0.217806	2.1111	Tnfaip3/Ceacam1	2
GO:0005977	glycogen metabolic process	biological process	1/86	76/23239	0.245899	0.315884	0.217994	3.55554	Gsk3b	1
GO:0006073	cellular glucan metabolic process	biological process	1/86	76/23239	0.245899	0.315884	0.217994	3.55554	Gsk3b	1
GO:0006672	ceramide metabolic process	biological process	1/86	76/23239	0.245899	0.315884	0.217994	3.55554	B3galt2	1
GO:0032088	negative regulation of NF-kappaB transcription factor activity	biological process	1/86	76/23239	0.245899	0.315884	0.217994	3.55554	Tnfaip3	1
GO:0044042	glucan metabolic process	biological process	1/86	76/23239	0.245899	0.315884	0.217994	3.55554	Gsk3b	1
GO:0044272	sulfur compound biosynthetic process	biological process	1/86	76/23239	0.245899	0.315884	0.217994	3.55554	Chst7	1
GO:0051702	interaction with symbiont	biological process	1/86	76/23239	0.245899	0.315884	0.217994	3.55554	Ceacam1	1
GO:0048193	Golgi vesicle transport	biological process	2/86	257/23239	0.246104	0.315972	0.218055	2.10289	Myo18a/Golga4	2
GO:0002366	leukocyte activation involved in immune response	biological process	2/86	258/23239	0.247473	0.317379	0.219026	2.09474	Tnfaip3/Ptger4	2
GO:0034599	cellular response to oxidative stress	biological process	2/86	258/23239	0.247473	0.317379	0.219026	2.09474	Prkaa2/Tnfaip3	2
GO:0006835	dicarboxylic acid transport	biological process	1/86	77/23239	0.248699	0.318247	0.219625	3.50936	Lrrc8d	1
GO:0070228	regulation of lymphocyte apoptotic process	biological process	1/86	77/23239	0.248699	0.318247	0.219625	3.50936	Ceacam1	1
GO:1902117	positive regulation of organelle assembly	biological process	1/86	77/23239	0.248699	0.318247	0.219625	3.50936	Csf2	1
GO:1903901	negative regulation of viral life cycle	biological process	1/86	77/23239	0.248699	0.318247	0.219625	3.50936	Ceacam1	1
GO:0007264	small GTPase mediated signal transduction	biological process	3/86	468/23239	0.250343	0.319998	0.220834	1.73219	Psd3/Arhgef3/Csf1	3
GO:0051656	establishment of organelle localization	biological process	3/86	468/23239	0.250343	0.319998	0.220834	1.73219	Wnt7a/Syt7/Gsk3b	3
GO:0002312	B cell activation involved in immune response	biological process	1/86	78/23239	0.251489	0.320172	0.220954	3.46437	Tnfaip3	1
GO:0010923	negative regulation of phosphatase activity	biological process	1/86	78/23239	0.251489	0.320172	0.220954	3.46437	Sema4d	1
GO:0015918	sterol transport	biological process	1/86	78/23239	0.251489	0.320172	0.220954	3.46437	Syt7	1
GO:0030301	cholesterol transport	biological process	1/86	78/23239	0.251489	0.320172	0.220954	3.46437	Syt7	1
GO:0043507	positive regulation of JUN kinase activity	biological process	1/86	78/23239	0.251489	0.320172	0.220954	3.46437	Map3k9	1
GO:0044106	cellular amine metabolic process	biological process	1/86	78/23239	0.251489	0.320172	0.220954	3.46437	Chka	1
GO:0045682	regulation of epidermis development	biological process	1/86	78/23239	0.251489	0.320172	0.220954	3.46437	Grhl2	1
GO:0006790	sulfur compound metabolic process	biological process	2/86	261/23239	0.251584	0.320172	0.220954	2.07066	Sult4a1/Chst7	2
GO:0002263	cell activation involved in immune response	biological process	2/86	262/23239	0.252954	0.32174	0.222036	2.06276	Tnfaip3/Ptger4	2
GO:0003208	cardiac ventricle morphogenesis	biological process	1/86	79/23239	0.254268	0.322247	0.222385	3.42052	Grhl2	1
GO:0006664	glycolipid metabolic process	biological process	1/86	79/23239	0.254268	0.322247	0.222385	3.42052	B3galt2	1
GO:0006942	regulation of striated muscle contraction	biological process	1/86	79/23239	0.254268	0.322247	0.222385	3.42052	Dsc2	1
GO:0043279	response to alkaloid	biological process	1/86	79/23239	0.254268	0.322247	0.222385	3.42052	Prkaa2	1
GO:0051341	regulation of oxidoreductase activity	biological process	1/86	79/23239	0.254268	0.322247	0.222385	3.42052	Gsk3b	1
GO:0050864	regulation of B cell activation	biological process	2/86	263/23239	0.254325	0.322247	0.222385	2.05491	Tnfaip3/Il7	2
GO:0072659	protein localization to plasma membrane	biological process	2/86	263/23239	0.254325	0.322247	0.222385	2.05491	Ttc7/Golga4	2
GO:0010038	response to metal ion	biological process	2/86	264/23239	0.255696	0.323631	0.22334	2.04713	Prkaa2/Syt7	2
GO:0030217	T cell differentiation	biological process	2/86	264/23239	0.255696	0.323631	0.22334	2.04713	Ptger4/Il7	2
GO:0035050	embryonic heart tube development	biological process	1/86	80/23239	0.257037	0.324267	0.223779	3.37776	Tead1	1
GO:0043367	CD4-positive, alpha-beta T cell differentiation	biological process	1/86	80/23239	0.257037	0.324267	0.223779	3.37776	Ptger4	1
GO:0046530	photoreceptor cell differentiation	biological process	1/86	80/23239	0.257037	0.324267	0.223779	3.37776	Casz1	1
GO:0098659	inorganic cation import across plasma membrane	biological process	1/86	80/23239	0.257037	0.324267	0.223779	3.37776	Slc12a2	1
GO:0099587	inorganic ion import across plasma membrane	biological process	1/86	80/23239	0.257037	0.324267	0.223779	3.37776	Slc12a2	1
GO:1903509	liposaccharide metabolic process	biological process	1/86	80/23239	0.257037	0.324267	0.223779	3.37776	B3galt2	1
GO:0008593	regulation of Notch signaling pathway	biological process	1/86	81/23239	0.259796	0.326859	0.225568	3.33606	Zbtb7a	1
GO:0034333	adherens junction assembly	biological process	1/86	81/23239	0.259796	0.326859	0.225568	3.33606	Ptprj	1
GO:0048663	neuron fate commitment	biological process	1/86	81/23239	0.259796	0.326859	0.225568	3.33606	Casz1	1
GO:1901888	regulation of cell junction assembly	biological process	1/86	81/23239	0.259796	0.326859	0.225568	3.33606	Ptprj	1
GO:1903321	negative regulation of protein modification by small protein conjugation or removal	biological process	1/86	81/23239	0.259796	0.326859	0.225568	3.33606	Tnfaip3	1
GO:0010035	response to inorganic substance	biological process	3/86	478/23239	0.260291	0.327304	0.225875	1.69595	Prkaa2/Tnfaip3/Syt7	3
GO:0042110	T cell activation	biological process	3/86	480/23239	0.262288	0.329636	0.227484	1.68888	Ptger4/Ceacam1/Il7	3
GO:0048524	positive regulation of viral process	biological process	1/86	82/23239	0.262545	0.329781	0.227584	3.29538	Ceacam1	1
GO:0007044	cell-substrate junction assembly	biological process	1/86	83/23239	0.265284	0.332321	0.229338	3.25567	Ptprj	1
GO:0032642	regulation of chemokine production	biological process	1/86	83/23239	0.265284	0.332321	0.229338	3.25567	Il7	1
GO:0032945	negative regulation of mononuclear cell proliferation	biological process	1/86	83/23239	0.265284	0.332321	0.229338	3.25567	Ceacam1	1
GO:0050672	negative regulation of lymphocyte proliferation	biological process	1/86	83/23239	0.265284	0.332321	0.229338	3.25567	Ceacam1	1
GO:0070301	cellular response to hydrogen peroxide	biological process	1/86	83/23239	0.265284	0.332321	0.229338	3.25567	Tnfaip3	1
GO:0071407	cellular response to organic cyclic compound	biological process	3/86	485/23239	0.267287	0.33465	0.230945	1.67147	Zbtb7a/Tcf21/Pak3	3
GO:0014015	positive regulation of gliogenesis	biological process	1/86	84/23239	0.268013	0.334655	0.230948	3.21692	Csf1	1
GO:0042475	odontogenesis of dentin-containing tooth	biological process	1/86	84/23239	0.268013	0.334655	0.230948	3.21692	Csf1	1
GO:0045844	positive regulation of striated muscle tissue development	biological process	1/86	84/23239	0.268013	0.334655	0.230948	3.21692	Gsk3b	1
GO:0048636	positive regulation of muscle organ development	biological process	1/86	84/23239	0.268013	0.334655	0.230948	3.21692	Gsk3b	1
GO:0070252	actin-mediated cell contraction	biological process	1/86	84/23239	0.268013	0.334655	0.230948	3.21692	Dsc2	1
GO:0003007	heart morphogenesis	biological process	2/86	274/23239	0.269413	0.336223	0.232031	1.97242	Tead1/Grhl2	2
GO:0035304	regulation of protein dephosphorylation	biological process	1/86	85/23239	0.270731	0.336848	0.232462	3.17907	Ppp1r16b	1
GO:0035418	protein localization to synapse	biological process	1/86	85/23239	0.270731	0.336848	0.232462	3.17907	Gsk3b	1
GO:0045833	negative regulation of lipid metabolic process	biological process	1/86	85/23239	0.270731	0.336848	0.232462	3.17907	Ceacam1	1
GO:1901863	positive regulation of muscle tissue development	biological process	1/86	85/23239	0.270731	0.336848	0.232462	3.17907	Gsk3b	1
GO:1904035	regulation of epithelial cell apoptotic process	biological process	1/86	85/23239	0.270731	0.336848	0.232462	3.17907	Tnfaip3	1
GO:0044262	cellular carbohydrate metabolic process	biological process	2/86	275/23239	0.270785	0.336848	0.232462	1.96524	Cbfa2t3/Gsk3b	2
GO:0006112	energy reserve metabolic process	biological process	1/86	86/23239	0.27344	0.339352	0.234189	3.1421	Gsk3b	1
GO:0051492	regulation of stress fiber assembly	biological process	1/86	86/23239	0.27344	0.339352	0.234189	3.1421	Ptger4	1
GO:0097581	lamellipodium organization	biological process	1/86	86/23239	0.27344	0.339352	0.234189	3.1421	Ptpro	1
GO:1903313	positive regulation of mRNA metabolic process	biological process	1/86	86/23239	0.27344	0.339352	0.234189	3.1421	Btg2	1
GO:1903037	regulation of leukocyte cell-cell adhesion	biological process	2/86	277/23239	0.273529	0.339352	0.234189	1.95105	Ceacam1/Il7	2
GO:0000041	transition metal ion transport	biological process	1/86	87/23239	0.276139	0.341477	0.235656	3.10599	Slc31a2	1
GO:0021954	central nervous system neuron development	biological process	1/86	87/23239	0.276139	0.341477	0.235656	3.10599	Btg2	1
GO:0032602	chemokine production	biological process	1/86	87/23239	0.276139	0.341477	0.235656	3.10599	Il7	1
GO:0070664	negative regulation of leukocyte proliferation	biological process	1/86	87/23239	0.276139	0.341477	0.235656	3.10599	Ceacam1	1
GO:0009895	negative regulation of catabolic process	biological process	2/86	279/23239	0.276273	0.341477	0.235656	1.93707	Tnfaip3/Cbfa2t3	2
GO:0071222	cellular response to lipopolysaccharide	biological process	2/86	279/23239	0.276273	0.341477	0.235656	1.93707	Tnfrsf1b/Tnfaip3	2
GO:0072593	reactive oxygen species metabolic process	biological process	2/86	279/23239	0.276273	0.341477	0.235656	1.93707	Ptger4/Plau	2
GO:0006936	muscle contraction	biological process	2/86	280/23239	0.277644	0.342809	0.236575	1.93015	Ptger4/Dsc2	2
GO:0002253	activation of immune response	biological process	3/86	496/23239	0.278328	0.342809	0.236575	1.6344	Tnfaip3/Dennd1b/Ptprj	3
GO:0001708	cell fate specification	biological process	1/86	88/23239	0.278827	0.342809	0.236575	3.07069	Hnf1b	1
GO:0009308	amine metabolic process	biological process	1/86	88/23239	0.278827	0.342809	0.236575	3.07069	Chka	1
GO:0009798	axis specification	biological process	1/86	88/23239	0.278827	0.342809	0.236575	3.07069	Wnt7a	1
GO:0031016	pancreas development	biological process	1/86	88/23239	0.278827	0.342809	0.236575	3.07069	Hnf1b	1
GO:0032760	positive regulation of tumor necrosis factor production	biological process	1/86	88/23239	0.278827	0.342809	0.236575	3.07069	Ptprj	1
GO:0035914	skeletal muscle cell differentiation	biological process	1/86	88/23239	0.278827	0.342809	0.236575	3.07069	Btg2	1
GO:0051149	positive regulation of muscle cell differentiation	biological process	1/86	88/23239	0.278827	0.342809	0.236575	3.07069	Gsk3b	1
GO:0060998	regulation of dendritic spine development	biological process	1/86	88/23239	0.278827	0.342809	0.236575	3.07069	Pak3	1
GO:0070482	response to oxygen levels	biological process	2/86	281/23239	0.279016	0.342858	0.23661	1.92328	Cbfa2t3/Plau	2
GO:0034504	protein localization to nucleus	biological process	2/86	282/23239	0.280387	0.344361	0.237647	1.91646	Zbtb7a/Gsk3b	2
GO:0051937	catecholamine transport	biological process	1/86	89/23239	0.281506	0.34537	0.238343	3.03619	Syt7	1
GO:1903557	positive regulation of tumor necrosis factor superfamily cytokine production	biological process	1/86	89/23239	0.281506	0.34537	0.238343	3.03619	Ptprj	1
GO:0006906	vesicle fusion	biological process	1/86	90/23239	0.284176	0.347725	0.239968	3.00245	Syt7	1
GO:0032526	response to retinoic acid	biological process	1/86	90/23239	0.284176	0.347725	0.239968	3.00245	Tead1	1
GO:0045069	regulation of viral genome replication	biological process	1/86	90/23239	0.284176	0.347725	0.239968	3.00245	Ceacam1	1
GO:0055072	iron ion homeostasis	biological process	1/86	90/23239	0.284176	0.347725	0.239968	3.00245	Ttc7	1
GO:0098876	vesicle-mediated transport to the plasma membrane	biological process	1/86	90/23239	0.284176	0.347725	0.239968	3.00245	Golga4	1
GO:0008202	steroid metabolic process	biological process	2/86	286/23239	0.285871	0.349431	0.241146	1.88966	Prkaa2/Sult4a1	2
GO:0043588	skin development	biological process	2/86	286/23239	0.285871	0.349431	0.241146	1.88966	Wnt7a/Grhl2	2
GO:0002027	regulation of heart rate	biological process	1/86	91/23239	0.286835	0.35	0.241538	2.96946	Dsc2	1
GO:0010660	regulation of muscle cell apoptotic process	biological process	1/86	91/23239	0.286835	0.35	0.241538	2.96946	Gsk3b	1
GO:0051817	modification of morphology or physiology of other organism involved in symbiotic interaction	biological process	1/86	91/23239	0.286835	0.35	0.241538	2.96946	Ceacam1	1
GO:0006066	alcohol metabolic process	biological process	2/86	287/23239	0.287241	0.35	0.241538	1.88307	Prkaa2/Chka	2
GO:0050851	antigen receptor-mediated signaling pathway	biological process	2/86	287/23239	0.287241	0.35	0.241538	1.88307	Dennd1b/Ptprj	2
GO:0071219	cellular response to molecule of bacterial origin	biological process	2/86	287/23239	0.287241	0.35	0.241538	1.88307	Tnfrsf1b/Tnfaip3	2
GO:0048525	negative regulation of viral process	biological process	1/86	92/23239	0.289485	0.352548	0.243297	2.93718	Ceacam1	1
GO:0006892	post-Golgi vesicle-mediated transport	biological process	1/86	93/23239	0.292124	0.355018	0.245001	2.9056	Golga4	1
GO:0043506	regulation of JUN kinase activity	biological process	1/86	93/23239	0.292124	0.355018	0.245001	2.9056	Map3k9	1
GO:0062014	negative regulation of small molecule metabolic process	biological process	1/86	93/23239	0.292124	0.355018	0.245001	2.9056	Cbfa2t3	1
GO:0090263	positive regulation of canonical Wnt signaling pathway	biological process	1/86	93/23239	0.292124	0.355018	0.245001	2.9056	Tbl1xr1	1
GO:0097193	intrinsic apoptotic signaling pathway	biological process	2/86	291/23239	0.29272	0.355556	0.245372	1.85719	Tnfrsf1b/Gsk3b	2
GO:0002367	cytokine production involved in immune response	biological process	1/86	94/23239	0.294754	0.356905	0.246303	2.87469	Dennd1b	1
GO:0030279	negative regulation of ossification	biological process	1/86	94/23239	0.294754	0.356905	0.246303	2.87469	Sema4d	1
GO:0040014	regulation of multicellular organism growth	biological process	1/86	94/23239	0.294754	0.356905	0.246303	2.87469	Csf1	1
GO:0045445	myoblast differentiation	biological process	1/86	94/23239	0.294754	0.356905	0.246303	2.87469	Plekhm3	1
GO:0045582	positive regulation of T cell differentiation	biological process	1/86	94/23239	0.294754	0.356905	0.246303	2.87469	Il7	1
GO:0048709	oligodendrocyte differentiation	biological process	1/86	94/23239	0.294754	0.356905	0.246303	2.87469	Ptprj	1
GO:0046883	regulation of hormone secretion	biological process	2/86	294/23239	0.296827	0.359141	0.247846	1.83824	Syt7/Ptger4	2
GO:0002224	toll-like receptor signaling pathway	biological process	1/86	95/23239	0.297375	0.359141	0.247846	2.84443	Tnfaip3	1
GO:0006352	DNA-templated transcription, initiation	biological process	1/86	95/23239	0.297375	0.359141	0.247846	2.84443	Hnf1b	1
GO:0007006	mitochondrial membrane organization	biological process	1/86	95/23239	0.297375	0.359141	0.247846	2.84443	Gsk3b	1
GO:0043648	dicarboxylic acid metabolic process	biological process	1/86	95/23239	0.297375	0.359141	0.247846	2.84443	Me3	1
GO:0050863	regulation of T cell activation	biological process	2/86	296/23239	0.299562	0.361166	0.249244	1.82582	Ceacam1/Il7	2
GO:0010657	muscle cell apoptotic process	biological process	1/86	96/23239	0.299986	0.361166	0.249244	2.8148	Gsk3b	1
GO:0045639	positive regulation of myeloid cell differentiation	biological process	1/86	96/23239	0.299986	0.361166	0.249244	2.8148	Csf1	1
GO:0045921	positive regulation of exocytosis	biological process	1/86	96/23239	0.299986	0.361166	0.249244	2.8148	Syt7	1
GO:0090174	organelle membrane fusion	biological process	1/86	96/23239	0.299986	0.361166	0.249244	2.8148	Syt7	1
GO:0099072	regulation of postsynaptic membrane neurotransmitter receptor levels	biological process	1/86	96/23239	0.299986	0.361166	0.249244	2.8148	Gsk3b	1
GO:0006641	triglyceride metabolic process	biological process	1/86	97/23239	0.302587	0.363355	0.250755	2.78578	Tbl1xr1	1
GO:0042102	positive regulation of T cell proliferation	biological process	1/86	97/23239	0.302587	0.363355	0.250755	2.78578	Ceacam1	1
GO:0045638	negative regulation of myeloid cell differentiation	biological process	1/86	97/23239	0.302587	0.363355	0.250755	2.78578	Ceacam1	1
GO:0070227	lymphocyte apoptotic process	biological process	1/86	97/23239	0.302587	0.363355	0.250755	2.78578	Ceacam1	1
GO:0140029	exocytic process	biological process	1/86	97/23239	0.302587	0.363355	0.250755	2.78578	Syt7	1
GO:1903829	positive regulation of cellular protein localization	biological process	2/86	299/23239	0.303663	0.364458	0.251516	1.8075	Prkaa2/Gsk3b	2
GO:0002702	positive regulation of production of molecular mediator of immune response	biological process	1/86	98/23239	0.305179	0.364768	0.25173	2.75736	Ceacam1	1
GO:0006821	chloride transport	biological process	1/86	98/23239	0.305179	0.364768	0.25173	2.75736	Slc12a2	1
GO:0021782	glial cell development	biological process	1/86	98/23239	0.305179	0.364768	0.25173	2.75736	Sh3tc2	1
GO:0043255	regulation of carbohydrate biosynthetic process	biological process	1/86	98/23239	0.305179	0.364768	0.25173	2.75736	Ptger4	1
GO:0043487	regulation of RNA stability	biological process	1/86	98/23239	0.305179	0.364768	0.25173	2.75736	Tnfrsf1b	1
GO:0045778	positive regulation of ossification	biological process	1/86	98/23239	0.305179	0.364768	0.25173	2.75736	Ptger4	1
GO:0055024	regulation of cardiac muscle tissue development	biological process	1/86	98/23239	0.305179	0.364768	0.25173	2.75736	Gsk3b	1
GO:0110020	regulation of actomyosin structure organization	biological process	1/86	98/23239	0.305179	0.364768	0.25173	2.75736	Ptger4	1
GO:0046651	lymphocyte proliferation	biological process	2/86	302/23239	0.30776	0.367098	0.253338	1.78954	Ceacam1/Il7	2
GO:0016241	regulation of macroautophagy	biological process	1/86	99/23239	0.307761	0.367098	0.253338	2.7295	Prkaa2	1
GO:0044264	cellular polysaccharide metabolic process	biological process	1/86	99/23239	0.307761	0.367098	0.253338	2.7295	Gsk3b	1
GO:1902106	negative regulation of leukocyte differentiation	biological process	1/86	99/23239	0.307761	0.367098	0.253338	2.7295	Ceacam1	1
GO:0030038	contractile actin filament bundle assembly	biological process	1/86	100/23239	0.310334	0.369786	0.255193	2.70221	Ptger4	1
GO:0043149	stress fiber assembly	biological process	1/86	100/23239	0.310334	0.369786	0.255193	2.70221	Ptger4	1
GO:0017015	regulation of transforming growth factor beta receptor signaling pathway	biological process	1/86	101/23239	0.312897	0.372076	0.256773	2.67545	Zbtb7a	1
GO:0021549	cerebellum development	biological process	1/86	101/23239	0.312897	0.372076	0.256773	2.67545	Wnt7a	1
GO:0051897	positive regulation of protein kinase B signaling	biological process	1/86	101/23239	0.312897	0.372076	0.256773	2.67545	Ptprj	1
GO:0060840	artery development	biological process	1/86	101/23239	0.312897	0.372076	0.256773	2.67545	Ptger4	1
GO:0032231	regulation of actin filament bundle assembly	biological process	1/86	102/23239	0.315451	0.374729	0.258604	2.64922	Ptger4	1
GO:0046634	regulation of alpha-beta T cell activation	biological process	1/86	102/23239	0.315451	0.374729	0.258604	2.64922	Ceacam1	1
GO:0008306	associative learning	biological process	1/86	103/23239	0.317995	0.376787	0.260024	2.6235	Btg2	1
GO:1900006	positive regulation of dendrite development	biological process	1/86	103/23239	0.317995	0.376787	0.260024	2.6235	Pak3	1
GO:1903825	organic acid transmembrane transport	biological process	1/86	103/23239	0.317995	0.376787	0.260024	2.6235	Lrrc8d	1
GO:1903844	regulation of cellular response to transforming growth factor beta stimulus	biological process	1/86	103/23239	0.317995	0.376787	0.260024	2.6235	Zbtb7a	1
GO:1905039	carboxylic acid transmembrane transport	biological process	1/86	103/23239	0.317995	0.376787	0.260024	2.6235	Lrrc8d	1
GO:0031398	positive regulation of protein ubiquitination	biological process	1/86	104/23239	0.32053	0.379597	0.261963	2.59828	Arrdc4	1
GO:0000956	nuclear-transcribed mRNA catabolic process	biological process	1/86	105/23239	0.323056	0.380839	0.26282	2.57353	Btg2	1
GO:0030048	actin filament-based movement	biological process	1/86	105/23239	0.323056	0.380839	0.26282	2.57353	Dsc2	1
GO:0032091	negative regulation of protein binding	biological process	1/86	105/23239	0.323056	0.380839	0.26282	2.57353	Gsk3b	1
GO:0046474	glycerophospholipid biosynthetic process	biological process	1/86	105/23239	0.323056	0.380839	0.26282	2.57353	Chka	1
GO:0048024	regulation of mRNA splicing, via spliceosome	biological process	1/86	105/23239	0.323056	0.380839	0.26282	2.57353	Zbtb7a	1
GO:0048259	regulation of receptor-mediated endocytosis	biological process	1/86	105/23239	0.323056	0.380839	0.26282	2.57353	Lrrtm2	1
GO:0048661	positive regulation of smooth muscle cell proliferation	biological process	1/86	105/23239	0.323056	0.380839	0.26282	2.57353	Gsk3b	1
GO:0051028	mRNA transport	biological process	1/86	105/23239	0.323056	0.380839	0.26282	2.57353	Nup210	1
GO:2000379	positive regulation of reactive oxygen species metabolic process	biological process	1/86	105/23239	0.323056	0.380839	0.26282	2.57353	Plau	1
GO:0002429	immune response-activating cell surface receptor signaling pathway	biological process	2/86	316/23239	0.326814	0.385073	0.265742	1.71026	Dennd1b/Ptprj	2
GO:0019079	viral genome replication	biological process	1/86	107/23239	0.32808	0.385781	0.266231	2.52543	Ceacam1	1
GO:0021987	cerebral cortex development	biological process	1/86	107/23239	0.32808	0.385781	0.266231	2.52543	Gsk3b	1
GO:0045621	positive regulation of lymphocyte differentiation	biological process	1/86	107/23239	0.32808	0.385781	0.266231	2.52543	Il7	1
GO:0048145	regulation of fibroblast proliferation	biological process	1/86	107/23239	0.32808	0.385781	0.266231	2.52543	Tgif1	1
GO:0001910	regulation of leukocyte mediated cytotoxicity	biological process	1/86	108/23239	0.330578	0.387932	0.267715	2.50205	Ceacam1	1
GO:0006939	smooth muscle contraction	biological process	1/86	108/23239	0.330578	0.387932	0.267715	2.50205	Ptger4	1
GO:0015844	monoamine transport	biological process	1/86	108/23239	0.330578	0.387932	0.267715	2.50205	Syt7	1
GO:1904019	epithelial cell apoptotic process	biological process	1/86	108/23239	0.330578	0.387932	0.267715	2.50205	Tnfaip3	1
GO:0002286	T cell activation involved in immune response	biological process	1/86	109/23239	0.333067	0.389473	0.268779	2.47909	Ptger4	1
GO:0008637	apoptotic mitochondrial changes	biological process	1/86	109/23239	0.333067	0.389473	0.268779	2.47909	Gsk3b	1
GO:0014074	response to purine-containing compound	biological process	1/86	109/23239	0.333067	0.389473	0.268779	2.47909	Prkaa2	1
GO:0032092	positive regulation of protein binding	biological process	1/86	109/23239	0.333067	0.389473	0.268779	2.47909	Gsk3b	1
GO:0042100	B cell proliferation	biological process	1/86	109/23239	0.333067	0.389473	0.268779	2.47909	Il7	1
GO:0048144	fibroblast proliferation	biological process	1/86	109/23239	0.333067	0.389473	0.268779	2.47909	Tgif1	1
GO:2000106	regulation of leukocyte apoptotic process	biological process	1/86	109/23239	0.333067	0.389473	0.268779	2.47909	Ceacam1	1
GO:0007498	mesoderm development	biological process	1/86	110/23239	0.335547	0.392175	0.270644	2.45655	Tead1	1
GO:0046632	alpha-beta T cell differentiation	biological process	1/86	111/23239	0.338017	0.394269	0.272088	2.43442	Ptger4	1
GO:0061013	regulation of mRNA catabolic process	biological process	1/86	111/23239	0.338017	0.394269	0.272088	2.43442	Btg2	1
GO:0090101	negative regulation of transmembrane receptor protein serine/threonine kinase signaling pathway	biological process	1/86	111/23239	0.338017	0.394269	0.272088	2.43442	Zbtb7a	1
GO:0098739	import across plasma membrane	biological process	1/86	111/23239	0.338017	0.394269	0.272088	2.43442	Slc12a2	1
GO:0008286	insulin receptor signaling pathway	biological process	1/86	112/23239	0.340479	0.395945	0.273245	2.41269	Gsk3b	1
GO:0008630	intrinsic apoptotic signaling pathway in response to DNA damage	biological process	1/86	112/23239	0.340479	0.395945	0.273245	2.41269	Tnfrsf1b	1
GO:0018107	peptidyl-threonine phosphorylation	biological process	1/86	112/23239	0.340479	0.395945	0.273245	2.41269	Gsk3b	1
GO:0042476	odontogenesis	biological process	1/86	112/23239	0.340479	0.395945	0.273245	2.41269	Csf1	1
GO:0046467	membrane lipid biosynthetic process	biological process	1/86	112/23239	0.340479	0.395945	0.273245	2.41269	B3galt2	1
GO:0071346	cellular response to interferon-gamma	biological process	1/86	112/23239	0.340479	0.395945	0.273245	2.41269	Myo18a	1
GO:0008585	female gonad development	biological process	1/86	113/23239	0.342931	0.397928	0.274614	2.39134	Ptger4	1
GO:0022037	metencephalon development	biological process	1/86	113/23239	0.342931	0.397928	0.274614	2.39134	Wnt7a	1
GO:1903828	negative regulation of cellular protein localization	biological process	1/86	113/23239	0.342931	0.397928	0.274614	2.39134	Gsk3b	1
GO:2000181	negative regulation of blood vessel morphogenesis	biological process	1/86	113/23239	0.342931	0.397928	0.274614	2.39134	Ptger4	1
[truncated: 321 more rows]

## Sheet: GO-CC enrichment
goID	goDescription	goType	geneRatio	bgRatio	pvalue	padj	qvalue	enrichScore	overlapGeneList	overlapGeneCount
GO:0005903	brush border	cellular component	5/85	135/23416	0.000134012	0.0221119	0.0184795	10.2031	Cgn/Coro2a/Myo18a/Ceacam1/Ddr1	5
GO:0098862	cluster of actin-based cell projections	cellular component	5/85	186/23416	0.000587973	0.0485078	0.0405392	7.40544	Cgn/Coro2a/Myo18a/Ceacam1/Ddr1	5
GO:0016324	apical plasma membrane	cellular component	6/85	310/23416	0.000933726	0.0513549	0.0429186	5.33192	Prkaa2/Podxl/Scnn1a/Ptpro/Slc12a2/Ceacam1	6
GO:0005911	cell-cell junction	cellular component	7/85	459/23416	0.00140751	0.0580599	0.0485222	4.20126	Cgn/Podxl/Cdh5/Ptprj/Dsc2/Ceacam1/Grhl2	7
GO:0017053	transcriptional repressor complex	cellular component	3/85	83/23416	0.00344081	0.100003	0.0835749	9.95719	Coro2a/Zbtb7a/Tbl1xr1	3
GO:0045177	apical part of cell	cellular component	6/85	409/23416	0.00375279	0.100003	0.0835749	4.04131	Prkaa2/Podxl/Scnn1a/Ptpro/Slc12a2/Ceacam1	6
GO:0031253	cell projection membrane	cellular component	5/85	292/23416	0.00424254	0.100003	0.0835749	4.71716	Podxl/Scnn1a/Ptprj/Psd3/Ceacam1	5
GO:0098982	GABA-ergic synapse	cellular component	3/85	99/23416	0.00563476	0.116217	0.0971255	8.34795	Syt7/Ptpro/Lrrtm2	3
GO:0005802	trans-Golgi network	cellular component	4/85	207/23416	0.00687757	0.126089	0.105376	5.32333	Myo18a/Chst7/Arl5b/Lrba	4
GO:0098685	Schaffer collateral - CA1 synapse	cellular component	3/85	112/23416	0.00791683	0.130628	0.109169	7.37899	Wnt7a/Lrrtm2/Gsk3b	3
GO:0060170	ciliary membrane	cellular component	2/85	49/23416	0.013712	0.20568	0.171892	11.2442	Scnn1a/Ceacam1	2
GO:0032783	ELL-EAF complex	cellular component	1/85	5/23416	0.0180202	0.207706	0.173586	55.0965	Eaf1	1
GO:0016328	lateral plasma membrane	cellular component	2/85	58/23416	0.0188731	0.207706	0.173586	9.49939	Ptpro/Ceacam1	2
GO:0005912	adherens junction	cellular component	4/85	280/23416	0.0190346	0.207706	0.173586	3.93546	Cdh5/Lpp/Dsc2/Ceacam1	4
GO:0016459	myosin complex	cellular component	2/85	60/23416	0.020115	0.207706	0.173586	9.18275	Cgn/Myo18a	2
GO:0000118	histone deacetylase complex	cellular component	2/85	61/23416	0.0207485	0.207706	0.173586	9.03221	Zbtb7a/Tbl1xr1	2
GO:0070161	anchoring junction	cellular component	4/85	294/23416	0.0223017	0.207706	0.173586	3.74806	Cdh5/Lpp/Dsc2/Ceacam1	4
GO:0016607	nuclear speck	cellular component	4/85	305/23416	0.0250955	0.207706	0.173586	3.61288	Ppp1r16b/Prkaa2/Dennd1b/Adamts4	4
GO:0032587	ruffle membrane	cellular component	2/85	68/23416	0.0254107	0.207706	0.173586	8.10242	Ptprj/Psd3	2
GO:0099061	integral component of postsynaptic density membrane	cellular component	2/85	72/23416	0.0282481	0.207706	0.173586	7.65229	Ptpro/Lrrtm2	2
GO:0032009	early phagosome	cellular component	1/85	8/23416	0.0286779	0.207706	0.173586	34.4353	Syt7	1
GO:0036056	filtration diaphragm	cellular component	1/85	9/23416	0.032205	0.207706	0.173586	30.6092	Podxl	1
GO:0036057	slit diaphragm	cellular component	1/85	9/23416	0.032205	0.207706	0.173586	30.6092	Podxl	1
GO:0043256	laminin complex	cellular component	1/85	9/23416	0.032205	0.207706	0.173586	30.6092	Lamc2	1
GO:1990909	Wnt signalosome	cellular component	1/85	9/23416	0.032205	0.207706	0.173586	30.6092	Gsk3b	1
GO:0099146	intrinsic component of postsynaptic density membrane	cellular component	2/85	78/23416	0.0327295	0.207706	0.173586	7.06365	Ptpro/Lrrtm2	2
GO:0030877	beta-catenin destruction complex	cellular component	1/85	10/23416	0.0357195	0.209881	0.175403	27.5482	Gsk3b	1
GO:0045335	phagocytic vesicle	cellular component	2/85	83/23416	0.0366621	0.209881	0.175403	6.63813	Myo18a/Syt7	2
GO:0044798	nuclear transcription factor complex	cellular component	3/85	202/23416	0.0373068	0.209881	0.175403	4.09132	Tead1/Nfat5/Sox7	3
GO:0002177	manchette	cellular component	1/85	12/23416	0.0427106	0.209881	0.175403	22.9569	Strbp	1
GO:1903561	extracellular vesicle	cellular component	2/85	91/23416	0.0433089	0.209881	0.175403	6.05456	Scnn1a/Arrdc4	2
GO:0016323	basolateral plasma membrane	cellular component	3/85	222/23416	0.0471273	0.209881	0.175403	3.72273	Slc12a2/Ceacam1/Ddr1	3
GO:0098839	postsynaptic density membrane	cellular component	2/85	96/23416	0.0476736	0.209881	0.175403	5.73922	Ptpro/Lrrtm2	2
GO:0031588	nucleotide-activated protein kinase complex	cellular component	1/85	14/23416	0.0496516	0.209881	0.175403	19.6773	Prkaa2	1
GO:1902911	protein kinase complex	cellular component	2/85	101/23416	0.0521917	0.209881	0.175403	5.4551	Prkaa2/Zbtb7a	2
GO:0014069	postsynaptic density	cellular component	4/85	387/23416	0.052432	0.209881	0.175403	2.84736	Ptpro/Pak3/Lrrtm2/Gsk3b	4
GO:0042101	T cell receptor complex	cellular component	1/85	15/23416	0.0531034	0.209881	0.175403	18.3655	Ceacam1	1
GO:0032279	asymmetric synapse	cellular component	4/85	390/23416	0.0536523	0.209881	0.175403	2.82546	Ptpro/Pak3/Lrrtm2/Gsk3b	4
GO:0043230	extracellular organelle	cellular component	2/85	103/23416	0.0540403	0.209881	0.175403	5.34917	Scnn1a/Arrdc4	2
GO:0005913	cell-cell adherens junction	cellular component	2/85	104/23416	0.0549733	0.209881	0.175403	5.29774	Cdh5/Dsc2	2
GO:0005604	basement membrane	cellular component	2/85	105/23416	0.055912	0.209881	0.175403	5.24728	Lamc2/Frem1	2
GO:0043196	varicosity	cellular component	1/85	16/23416	0.0565428	0.209881	0.175403	17.2176	Tnfrsf1b	1
GO:0099060	integral component of postsynaptic specialization membrane	cellular component	2/85	106/23416	0.0568563	0.209881	0.175403	5.19778	Ptpro/Lrrtm2	2
GO:0005667	transcription factor complex	cellular component	4/85	411/23416	0.0626254	0.209881	0.175403	2.68109	Tead1/Nfat5/Hnf1b/Sox7	4
GO:0098948	intrinsic component of postsynaptic specialization membrane	cellular component	2/85	112/23416	0.0626382	0.209881	0.175403	4.91933	Ptpro/Lrrtm2	2
GO:0016581	NuRD complex	cellular component	1/85	18/23416	0.0633847	0.209881	0.175403	15.3046	Zbtb7a	1
GO:0031528	microvillus membrane	cellular component	1/85	18/23416	0.0633847	0.209881	0.175403	15.3046	Podxl	1
GO:0090545	CHD-type complex	cellular component	1/85	18/23416	0.0633847	0.209881	0.175403	15.3046	Zbtb7a	1
GO:0005764	lysosome	cellular component	4/85	415/23416	0.0644195	0.209881	0.175403	2.65525	Znrf1/Tnfaip3/Syt7/Lrba	4
GO:0098984	neuron to neuron synapse	cellular component	4/85	415/23416	0.0644195	0.209881	0.175403	2.65525	Ptpro/Pak3/Lrrtm2/Gsk3b	4
GO:0000323	lytic vacuole	cellular component	4/85	416/23416	0.0648722	0.209881	0.175403	2.64887	Znrf1/Tnfaip3/Syt7/Lrba	4
GO:0098791	Golgi subcompartment	cellular component	4/85	419/23416	0.0662406	0.210186	0.175658	2.6299	Myo18a/Chst7/Arl5b/Lrba	4
GO:0099572	postsynaptic specialization	cellular component	4/85	426/23416	0.0694919	0.21585	0.180391	2.58669	Ptpro/Pak3/Lrrtm2/Gsk3b	4
GO:0005923	bicellular tight junction	cellular component	2/85	120/23416	0.0706418	0.21585	0.180391	4.59137	Cgn/Cdh5	2
GO:0070160	tight junction	cellular component	2/85	127/23416	0.0779031	0.233709	0.195317	4.3383	Cgn/Cdh5	2
GO:0030057	desmosome	cellular component	1/85	24/23416	0.0836175	0.239835	0.200437	11.4784	Dsc2	1
GO:0034706	sodium channel complex	cellular component	1/85	24/23416	0.0836175	0.239835	0.200437	11.4784	Scnn1a	1
GO:0055037	recycling endosome	cellular component	2/85	133/23416	0.0843058	0.239835	0.200437	4.14259	Sh3tc2/Slc31a2	2
GO:0099634	postsynaptic specialization membrane	cellular component	2/85	136/23416	0.0875657	0.244887	0.204658	4.05121	Ptpro/Lrrtm2	2
GO:0043296	apical junction complex	cellular component	2/85	140/23416	0.0919704	0.246706	0.206178	3.93546	Cgn/Cdh5	2
GO:0031012	extracellular matrix	cellular component	4/85	474/23416	0.0939415	0.246706	0.206178	2.32475	Lamc2/Wnt7a/Adamts4/Frem1	4
GO:0044431	Golgi apparatus part	cellular component	4/85	474/23416	0.0939415	0.246706	0.206178	2.32475	Myo18a/Chst7/Arl5b/Lrba	4
GO:0001726	ruffle	cellular component	2/85	142/23416	0.0941968	0.246706	0.206178	3.88003	Ptprj/Psd3	2
GO:0016342	catenin complex	cellular component	1/85	28/23416	0.0968654	0.249731	0.208707	9.83866	Cdh5	1
GO:0031256	leading edge membrane	cellular component	2/85	148/23416	0.100968	0.256305	0.2142	3.72273	Ptprj/Psd3	2
GO:0097228	sperm principal piece	cellular component	1/85	30/23416	0.103418	0.258546	0.216073	9.18275	Scnn1a	1
GO:0090568	nuclear transcriptional repressor complex	cellular component	1/85	31/23416	0.106677	0.262712	0.219555	8.88653	Zbtb7a	1
GO:0030139	endocytic vesicle	cellular component	2/85	163/23416	0.118454	0.287426	0.240209	3.38015	Myo18a/Syt7	2
GO:0001772	immunological synapse	cellular component	1/85	36/23416	0.122796	0.293643	0.245405	7.65229	Ptprj	1
GO:0099055	integral component of postsynaptic membrane	cellular component	2/85	170/23416	0.126859	0.299024	0.249902	3.24097	Ptpro/Lrrtm2	2
GO:0098936	intrinsic component of postsynaptic membrane	cellular component	2/85	179/23416	0.137865	0.320391	0.267759	3.07802	Ptpro/Lrrtm2	2
GO:0009925	basal plasma membrane	cellular component	1/85	42/23416	0.14176	0.323045	0.269977	6.5591	Ceacam1	1
GO:0019897	extrinsic component of plasma membrane	cellular component	2/85	184/23416	0.144069	0.323045	0.269977	2.99437	Cdh5/Frk	2
GO:0045095	keratin filament	cellular component	1/85	43/23416	0.144881	0.323045	0.269977	6.40657	Fam83h	1
GO:0045211	postsynaptic membrane	cellular component	3/85	368/23416	0.149682	0.32911	0.275045	2.24578	Ptpro/Psd3/Lrrtm2	3
GO:0043197	dendritic spine	cellular component	2/85	190/23416	0.15159	0.32911	0.275045	2.89981	Ptpro/Gsk3b	2
GO:0044309	neuron spine	cellular component	2/85	193/23416	0.15538	0.330657	0.276338	2.85474	Ptpro/Gsk3b	2
GO:0035861	site of double-strand break	cellular component	1/85	47/23416	0.157253	0.330657	0.276338	5.86133	Zbtb7a	1
GO:0044420	extracellular matrix component	cellular component	1/85	48/23416	0.160318	0.330657	0.276338	5.73922	Lamc2	1
GO:0098686	hippocampal mossy fiber to CA3 synapse	cellular component	1/85	48/23416	0.160318	0.330657	0.276338	5.73922	Lrrtm2	1
GO:0044306	neuron projection terminus	cellular component	2/85	202/23416	0.166856	0.339893	0.284057	2.72755	Syt7/Ptger4	2
GO:0043235	receptor complex	cellular component	3/85	396/23416	0.17418	0.348847	0.29154	2.08699	Ceacam1/Flt4/Ddr1	3
GO:0008023	transcription elongation factor complex	cellular component	1/85	53/23416	0.175481	0.348847	0.29154	5.19778	Eaf1	1
GO:0045171	intercellular bridge	cellular component	1/85	56/23416	0.184448	0.362308	0.30279	4.91933	Eaf1	1
GO:0090734	site of DNA damage	cellular component	1/85	57/23416	0.187415	0.363806	0.304042	4.83302	Zbtb7a	1
GO:0010494	cytoplasmic stress granule	cellular component	1/85	59/23416	0.193318	0.370901	0.309972	4.66919	Prkaa2	1
GO:0014704	intercalated disc	cellular component	1/85	61/23416	0.199179	0.373923	0.312497	4.5161	Dsc2	1
GO:0099699	integral component of synaptic membrane	cellular component	2/85	227/23416	0.199426	0.373923	0.312497	2.42716	Ptpro/Lrrtm2	2
GO:0045178	basal part of cell	cellular component	1/85	65/23416	0.210775	0.388306	0.324517	4.23819	Ceacam1	1
GO:0033267	axon part	cellular component	3/85	441/23416	0.215662	0.388306	0.324517	1.87403	Tnfrsf1b/Syt7/Gsk3b	3
GO:0005643	nuclear pore	cellular component	1/85	67/23416	0.21651	0.388306	0.324517	4.11168	Nup210	1
GO:0043198	dendritic shaft	cellular component	1/85	67/23416	0.21651	0.388306	0.324517	4.11168	Gsk3b	1
GO:0099240	intrinsic component of synaptic membrane	cellular component	2/85	245/23416	0.223324	0.396221	0.331132	2.24884	Ptpro/Lrrtm2	2
GO:0061695	transferase complex, transferring phosphorus-containing groups	cellular component	2/85	247/23416	0.225996	0.396694	0.331528	2.23063	Prkaa2/Zbtb7a	2
GO:0060076	excitatory synapse	cellular component	1/85	73/23416	0.23347	0.405501	0.338887	3.77373	Lrrtm2	1
GO:0031526	brush border membrane	cellular component	1/85	74/23416	0.236261	0.406074	0.339367	3.72273	Ceacam1	1
GO:0015629	actin cytoskeleton	cellular component	3/85	466/23416	0.239565	0.407135	0.340253	1.77349	Cgn/Myo18a/Scnn1a	3
GO:0070603	SWI/SNF superfamily-type complex	cellular component	1/85	76/23416	0.241814	0.407135	0.340253	3.62477	Zbtb7a	1
GO:0044291	cell-cell contact zone	cellular component	1/85	81/23416	0.25552	0.425867	0.355908	3.40102	Dsc2	1
GO:1902554	serine/threonine protein kinase complex	cellular component	1/85	82/23416	0.258232	0.426083	0.356089	3.35954	Zbtb7a	1
GO:0030864	cortical actin cytoskeleton	cellular component	1/85	83/23416	0.260934	0.426279	0.356252	3.31906	Scnn1a	1
GO:0070062	extracellular exosome	cellular component	1/85	84/23416	0.263627	0.426455	0.356399	3.27955	Scnn1a	1
GO:0044304	main axon	cellular component	1/85	85/23416	0.266309	0.426612	0.356531	3.24097	Tnfrsf1b	1
GO:0042641	actomyosin	cellular component	1/85	88/23416	0.2743	0.435187	0.363697	3.13048	Myo18a	1
GO:0005902	microvillus	cellular component	1/85	91/23416	0.282204	0.441706	0.369145	3.02728	Podxl	1
GO:0034702	ion channel complex	cellular component	2/85	290/23416	0.283763	0.441706	0.369145	1.89988	Scnn1a/Lrrc8d	2
GO:1904949	ATPase complex	cellular component	1/85	94/23416	0.290023	0.445847	0.372606	2.93066	Zbtb7a	1
GO:0005938	cell cortex	cellular component	2/85	296/23416	0.291827	0.445847	0.372606	1.86137	Lamc2/Scnn1a	2
GO:0031234	extrinsic component of cytoplasmic side of plasma membrane	cellular component	1/85	96/23416	0.295189	0.446845	0.37344	2.86961	Frk	1
GO:1902495	transmembrane transporter complex	cellular component	2/85	305/23416	0.303903	0.451662	0.377466	1.80644	Scnn1a/Lrrc8d	2
GO:0072686	mitotic spindle	cellular component	1/85	100/23416	0.305409	0.451662	0.377466	2.75482	Tbl1xr1	1
GO:0019898	extrinsic component of membrane	cellular component	2/85	307/23416	0.306583	0.451662	0.377466	1.79467	Cdh5/Frk	2
GO:1990351	transporter complex	cellular component	2/85	312/23416	0.313273	0.457434	0.38229	1.76591	Scnn1a/Lrrc8d	2
GO:0062023	collagen-containing extracellular matrix	cellular component	2/85	330/23416	0.337239	0.488109	0.407925	1.66959	Lamc2/Frem1	2
GO:0030863	cortical cytoskeleton	cellular component	1/85	116/23416	0.344847	0.493915	0.412778	2.37485	Scnn1a	1
GO:0036126	sperm flagellum	cellular component	1/85	117/23416	0.347237	0.493915	0.412778	2.35455	Scnn1a	1
GO:0097729	9+2 motile cilium	cellular component	1/85	124/23416	0.363728	0.504421	0.421558	2.22163	Scnn1a	1
GO:0045121	membrane raft	cellular component	2/85	354/23416	0.368805	0.504421	0.421558	1.5564	Tnfrsf1b/Gsk3b	2
GO:0098857	membrane microdomain	cellular component	2/85	355/23416	0.370108	0.504421	0.421558	1.55201	Tnfrsf1b/Gsk3b	2
GO:0001669	acrosomal vesicle	cellular component	1/85	127/23416	0.370669	0.504421	0.421558	2.16915	Scnn1a	1
GO:0005882	intermediate filament	cellular component	1/85	127/23416	0.370669	0.504421	0.421558	2.16915	Fam83h	1
GO:0001650	fibrillar center	cellular component	1/85	128/23416	0.372966	0.504421	0.421558	2.15221	Hoxb5	1
GO:0150034	distal axon	cellular component	2/85	361/23416	0.377908	0.50695	0.423671	1.52622	Syt7/Gsk3b	2
GO:0098589	membrane region	cellular component	2/85	367/23416	0.385669	0.513188	0.428885	1.50127	Tnfrsf1b/Gsk3b	2
GO:0031252	cell leading edge	cellular component	2/85	371/23416	0.39082	0.515883	0.431136	1.48508	Ptprj/Psd3	2
GO:0005777	peroxisome	cellular component	1/85	142/23416	0.404266	0.525228	0.438946	1.94002	Syt7	1
GO:0042579	microbody	cellular component	1/85	142/23416	0.404266	0.525228	0.438946	1.94002	Syt7	1
GO:0005925	focal adhesion	cellular component	1/85	147/23416	0.415066	0.535047	0.447152	1.87403	Lpp	1
GO:0005924	cell-substrate adherens junction	cellular component	1/85	153/23416	0.427772	0.545858	0.456187	1.80054	Lpp	1
GO:0005635	nuclear envelope	cellular component	2/85	402/23416	0.43007	0.545858	0.456187	1.37056	Nup210/Ptger4	2
GO:0009898	cytoplasmic side of plasma membrane	cellular component	1/85	160/23416	0.44225	0.551185	0.460639	1.72176	Frk	1
GO:0030055	cell-substrate junction	cellular component	1/85	160/23416	0.44225	0.551185	0.460639	1.72176	Lpp	1
GO:0090575	RNA polymerase II transcription factor complex	cellular component	1/85	161/23416	0.444288	0.551185	0.460639	1.71107	Tead1	1
GO:0045111	intermediate filament cytoskeleton	cellular component	1/85	165/23416	0.452369	0.557022	0.465518	1.66959	Fam83h	1
GO:0098562	cytoplasmic side of membrane	cellular component	1/85	175/23416	0.472067	0.573577	0.479353	1.57418	Frk	1
GO:0044441	ciliary part	cellular component	2/85	437/23416	0.472766	0.573577	0.479353	1.26079	Scnn1a/Ceacam1	2
GO:0044452	nucleolar part	cellular component	1/85	180/23416	0.481652	0.573996	0.479703	1.53046	Hoxb5	1
GO:0043679	axon terminus	cellular component	1/85	181/23416	0.483548	0.573996	0.479703	1.522	Syt7	1
GO:0098802	plasma membrane receptor complex	cellular component	1/85	181/23416	0.483548	0.573996	0.479703	1.522	Ceacam1	1
GO:0099568	cytoplasmic region	cellular component	2/85	454/23416	0.492818	0.579	0.483885	1.21358	Lamc2/Scnn1a	2
GO:0005770	late endosome	cellular component	1/85	187/23416	0.494782	0.579	0.483885	1.47317	Slc31a2	1
GO:0044448	cell cortex part	cellular component	1/85	191/23416	0.502137	0.579801	0.484554	1.44232	Scnn1a	1
GO:0036464	cytoplasmic ribonucleoprotein granule	cellular component	1/85	193/23416	0.505774	0.579801	0.484554	1.42737	Prkaa2	1
GO:0031514	motile cilium	cellular component	1/85	195/23416	0.509385	0.579801	0.484554	1.41273	Scnn1a	1
GO:0030426	growth cone	cellular component	1/85	198/23416	0.514754	0.579801	0.484554	1.39133	Gsk3b	1
GO:0042734	presynaptic membrane	cellular component	1/85	198/23416	0.514754	0.579801	0.484554	1.39133	Syt7	1
GO:0030427	site of polarized growth	cellular component	1/85	201/23416	0.520064	0.579801	0.484554	1.37056	Gsk3b	1
GO:0098858	actin-based cell projection	cellular component	1/85	201/23416	0.520064	0.579801	0.484554	1.37056	Podxl	1
GO:0035770	ribonucleoprotein granule	cellular component	1/85	206/23416	0.528787	0.585569	0.489375	1.33729	Prkaa2	1
GO:0034703	cation channel complex	cellular component	1/85	218/23416	0.549088	0.601802	0.502941	1.26368	Scnn1a	1
GO:0008021	synaptic vesicle	cellular component	1/85	219/23416	0.55074	0.601802	0.502941	1.25791	Syt7	1
GO:0000139	Golgi membrane	cellular component	1/85	224/23416	0.558911	0.606713	0.507046	1.22983	Chst7	1
GO:0031965	nuclear membrane	cellular component	1/85	237/23416	0.579477	0.621769	0.519628	1.16237	Ptger4	1
GO:0097223	sperm part	cellular component	1/85	238/23416	0.581019	0.621769	0.519628	1.15749	Scnn1a	1
GO:0070382	exocytic vesicle	cellular component	1/85	240/23416	0.584086	0.621769	0.519628	1.14784	Syt7	1
GO:0005819	spindle	cellular component	1/85	262/23416	0.616398	0.651959	0.544859	1.05146	Tbl1xr1	1
GO:0030133	transport vesicle	cellular component	1/85	314/23416	0.683239	0.718054	0.600096	0.877332	Syt7	1
GO:0030141	secretory granule	cellular component	1/85	380/23416	0.751729	0.785034	0.656073	0.724954	Scnn1a	1
GO:0000790	nuclear chromatin	cellular component	1/85	398/23416	0.767717	0.796688	0.665812	0.692167	Zbtb7a	1
GO:0005874	microtubule	cellular component	1/85	416/23416	0.782687	0.807146	0.674553	0.662217	Gsk3b	1
GO:0005743	mitochondrial inner membrane	cellular component	1/85	425/23416	0.789811	0.809433	0.676464	0.648194	Slc25a25	1
GO:0019866	organelle inner membrane	cellular component	1/85	467/23416	0.820117	0.832196	0.695488	0.589898	Slc25a25	1
GO:0005789	endoplasmic reticulum membrane	cellular component	1/85	470/23416	0.822109	0.832196	0.695488	0.586133	Nup210	1
GO:0098827	endoplasmic reticulum subcompartment	cellular component	1/85	483/23416	0.83049	0.835554	0.698294	0.570357	Nup210	1
GO:0042175	nuclear outer membrane-endoplasmic reticulum membrane network	cellular component	1/85	493/23416	0.83667	0.83667	0.699227	0.558788	Nup210	1

## Sheet: GO-MF enrichment
goID	goDescription	goType	geneRatio	bgRatio	pvalue	padj	qvalue	enrichScore	overlapGeneList	overlapGeneCount
GO:0008013	beta-catenin binding	molecular function	4/85	86/22744	0.00030551	0.0635984	0.0500775	12.4454	Cdh5/Ptprj/Tbl1xr1/Gsk3b	4
GO:0000982	transcription factor activity, RNA polymerase II proximal promoter sequence-specific DNA binding	molecular function	8/85	491/22744	0.000500775	0.0635984	0.0500775	4.3597	Zbtb7a/Btg2/Tead1/Nfat5/Tcf21/Tgif1/Ehf/Hoxb5	8
GO:0070851	growth factor receptor binding	molecular function	4/85	144/22744	0.00209785	0.154296	0.121493	7.43268	Ptprj/Ceacam1/Il7/Csf2	4
GO:0038191	neuropilin binding	molecular function	2/85	20/22744	0.00251037	0.154296	0.121493	26.7576	Sema4d/Sema3g	2
GO:0030215	semaphorin receptor binding	molecular function	2/85	22/22744	0.00303732	0.154296	0.121493	24.3251	Sema4d/Sema3g	2
GO:0045499	chemorepellent activity	molecular function	2/85	28/22744	0.00489849	0.159632	0.125694	19.1126	Sema4d/Sema3g	2
GO:0001078	proximal promoter DNA-binding transcription repressor activity, RNA polymerase II-specific	molecular function	4/85	186/22744	0.00523869	0.159632	0.125694	5.75433	Zbtb7a/Btg2/Tcf21/Tgif1	4
GO:0050681	androgen receptor binding	molecular function	2/85	30/22744	0.00560996	0.159632	0.125694	17.8384	Zbtb7a/Tcf21	2
GO:0005085	guanyl-nucleotide exchange factor activity	molecular function	4/85	191/22744	0.00574888	0.159632	0.125694	5.6037	Dennd1b/Psd3/Arhgef3/Rasgef1b	4
GO:0001077	proximal promoter DNA-binding transcription activator activity, RNA polymerase II-specific	molecular function	5/85	328/22744	0.00775351	0.159632	0.125694	4.07891	Tead1/Nfat5/Tcf21/Ehf/Hoxb5	5
GO:0001228	DNA-binding transcription activator activity, RNA polymerase II-specific	molecular function	6/85	463/22744	0.00779002	0.159632	0.125694	3.46751	Tead1/Nfat5/Tcf21/Ehf/Hoxb5/Grhl2	6
GO:0005125	cytokine activity	molecular function	4/85	214/22744	0.00852321	0.159632	0.125694	5.00143	Wnt7a/Il7/Csf1/Csf2	4
GO:0004712	protein serine/threonine/tyrosine kinase activity	molecular function	2/85	38/22744	0.00889273	0.159632	0.125694	14.083	Prkaa2/Pak3	2
GO:0003705	transcription factor activity, RNA polymerase II distal enhancer sequence-specific binding	molecular function	3/85	114/22744	0.00899128	0.159632	0.125694	7.04149	Hnf1b/Sox7/Hoxb5	3
GO:0048018	receptor ligand activity	molecular function	6/85	484/22744	0.0095717	0.159632	0.125694	3.31706	Wnt7a/Sema4d/Sema3g/Il7/Csf1/Csf2	6
GO:0005088	Ras guanyl-nucleotide exchange factor activity	molecular function	3/85	124/22744	0.0112916	0.159632	0.125694	6.47362	Dennd1b/Arhgef3/Rasgef1b	3
GO:0004713	protein tyrosine kinase activity	molecular function	3/85	133/22744	0.0136265	0.159632	0.125694	6.03556	Frk/Flt4/Ddr1	3
GO:0001221	transcription cofactor binding	molecular function	2/85	48/22744	0.0139292	0.159632	0.125694	11.149	Zbtb7a/Tead1	2
GO:0002020	protease binding	molecular function	3/85	138/22744	0.0150337	0.159632	0.125694	5.81688	Tnfaip3/Adamts4/Gsk3b	3
GO:0051018	protein kinase A binding	molecular function	2/85	51/22744	0.0156313	0.159632	0.125694	10.4932	Lrba/Gsk3b	2
GO:0001227	DNA-binding transcription repressor activity, RNA polymerase II-specific	molecular function	4/85	264/22744	0.017262	0.159632	0.125694	4.05419	Zbtb7a/Btg2/Tcf21/Tgif1	4
GO:0008083	growth factor activity	molecular function	3/85	147/22744	0.0177668	0.159632	0.125694	5.46074	Il7/Csf1/Csf2	3
GO:0008146	sulfotransferase activity	molecular function	2/85	55/22744	0.0180318	0.159632	0.125694	9.73005	Sult4a1/Chst7	2
GO:0001134	transcription regulator recruiting activity	molecular function	1/85	5/22744	0.0185487	0.159632	0.125694	53.5153	Tead1	1
GO:0004957	prostaglandin E receptor activity	molecular function	1/85	5/22744	0.0185487	0.159632	0.125694	53.5153	Ptger4	1
GO:0034481	chondroitin sulfotransferase activity	molecular function	1/85	5/22744	0.0185487	0.159632	0.125694	53.5153	Chst7	1
GO:0004714	transmembrane receptor protein tyrosine kinase activity	molecular function	2/85	61/22744	0.0219035	0.159632	0.125694	8.773	Flt4/Ddr1	2
GO:0001517	N-acetylglucosamine 6-O-sulfotransferase activity	molecular function	1/85	6/22744	0.0222175	0.159632	0.125694	44.5961	Chst7	1
GO:0005031	tumor necrosis factor-activated receptor activity	molecular function	1/85	6/22744	0.0222175	0.159632	0.125694	44.5961	Tnfrsf1b	1
GO:0016615	malate dehydrogenase activity	molecular function	1/85	6/22744	0.0222175	0.159632	0.125694	44.5961	Me3	1
GO:0033265	choline binding	molecular function	1/85	6/22744	0.0222175	0.159632	0.125694	44.5961	Chka	1
GO:0035174	histone serine kinase activity	molecular function	1/85	6/22744	0.0222175	0.159632	0.125694	44.5961	Prkaa2	1
GO:0038064	collagen receptor activity	molecular function	1/85	6/22744	0.0222175	0.159632	0.125694	44.5961	Ddr1	1
GO:1990254	keratin filament binding	molecular function	1/85	6/22744	0.0222175	0.159632	0.125694	44.5961	Fam83h	1
GO:0019903	protein phosphatase binding	molecular function	3/85	162/22744	0.0228985	0.159632	0.125694	4.95512	Cdh5/Ceacam1/Flt4	3
GO:0004679	AMP-activated protein kinase activity	molecular function	1/85	7/22744	0.0258726	0.159632	0.125694	38.2252	Prkaa2	1
GO:0005021	vascular endothelial growth factor-activated receptor activity	molecular function	1/85	7/22744	0.0258726	0.159632	0.125694	38.2252	Flt4	1
GO:0005035	death receptor activity	molecular function	1/85	7/22744	0.0258726	0.159632	0.125694	38.2252	Tnfrsf1b	1
GO:0008499	UDP-galactose:beta-N-acetylglucosamine beta-1,3-galactosyltransferase activity	molecular function	1/85	7/22744	0.0258726	0.159632	0.125694	38.2252	B3galt2	1
GO:0015280	ligand-gated sodium channel activity	molecular function	1/85	7/22744	0.0258726	0.159632	0.125694	38.2252	Scnn1a	1
GO:0046790	virion binding	molecular function	1/85	7/22744	0.0258726	0.159632	0.125694	38.2252	Ceacam1	1
GO:0008509	anion transmembrane transporter activity	molecular function	4/85	301/22744	0.0263958	0.159632	0.125694	3.55583	Slc25a25/Lrrc8d/Slc12a2/Ceacam1	4
GO:0016782	transferase activity, transferring sulfur-containing groups	molecular function	2/85	75/22744	0.0321207	0.166721	0.131276	7.13537	Sult4a1/Chst7	2
GO:0003714	transcription corepressor activity	molecular function	3/85	185/22744	0.0321709	0.166721	0.131276	4.33908	Zbtb7a/Tbl1xr1/Cbfa2t3	3
GO:0005126	cytokine receptor binding	molecular function	4/85	322/22744	0.0326598	0.166721	0.131276	3.32393	Ceacam1/Il7/Csf1/Csf2	4
GO:0005225	volume-sensitive anion channel activity	molecular function	1/85	9/22744	0.0331425	0.166721	0.131276	29.7307	Lrrc8d	1
GO:0048531	beta-1,3-galactosyltransferase activity	molecular function	1/85	9/22744	0.0331425	0.166721	0.131276	29.7307	B3galt2	1
GO:0070097	delta-catenin binding	molecular function	1/85	9/22744	0.0331425	0.166721	0.131276	29.7307	Ptprj	1
GO:0019199	transmembrane receptor protein kinase activity	molecular function	2/85	78/22744	0.0345119	0.166721	0.131276	6.86094	Flt4/Ddr1	2
GO:0004706	JUN kinase kinase kinase activity	molecular function	1/85	10/22744	0.0367574	0.166721	0.131276	26.7576	Map3k9	1
GO:0004955	prostaglandin receptor activity	molecular function	1/85	10/22744	0.0367574	0.166721	0.131276	26.7576	Ptger4	1
GO:0005347	ATP transmembrane transporter activity	molecular function	1/85	10/22744	0.0367574	0.166721	0.131276	26.7576	Slc25a25	1
GO:0015378	sodium:chloride symporter activity	molecular function	1/85	10/22744	0.0367574	0.166721	0.131276	26.7576	Slc12a2	1
GO:0015379	potassium:chloride symporter activity	molecular function	1/85	10/22744	0.0367574	0.166721	0.131276	26.7576	Slc12a2	1
GO:0034452	dynactin binding	molecular function	1/85	10/22744	0.0367574	0.166721	0.131276	26.7576	Gsk3b	1
GO:0061578	Lys63-specific deubiquitinase activity	molecular function	1/85	10/22744	0.0367574	0.166721	0.131276	26.7576	Tnfaip3	1
GO:0046332	SMAD binding	molecular function	2/85	84/22744	0.0394941	0.170852	0.134529	6.37087	Zbtb7a/Tgif1	2
GO:0004954	prostanoid receptor activity	molecular function	1/85	11/22744	0.0403588	0.170852	0.134529	24.3251	Ptger4	1
GO:0008417	fucosyltransferase activity	molecular function	1/85	11/22744	0.0403588	0.170852	0.134529	24.3251	Fut1	1
GO:0070410	co-SMAD binding	molecular function	1/85	11/22744	0.0403588	0.170852	0.134529	24.3251	Tgif1	1
GO:0035258	steroid hormone receptor binding	molecular function	2/85	86/22744	0.0412122	0.171605	0.135122	6.22271	Zbtb7a/Tcf21	2
GO:0019902	phosphatase binding	molecular function	3/85	209/22744	0.0436362	0.174415	0.137334	3.84081	Cdh5/Ceacam1/Flt4	3
GO:0004708	MAP kinase kinase activity	molecular function	1/85	12/22744	0.043947	0.174415	0.137334	22.298	Pak3	1
GO:0015373	anion:sodium symporter activity	molecular function	1/85	12/22744	0.043947	0.174415	0.137334	22.298	Slc12a2	1
GO:0004725	protein tyrosine phosphatase activity	molecular function	2/85	96/22744	0.0502095	0.177904	0.140082	5.57451	Ptprj/Ptpro	2
GO:0001161	intronic transcription regulatory region sequence-specific DNA binding	molecular function	1/85	14/22744	0.0510835	0.177904	0.140082	19.1126	Grhl2	1
GO:0005161	platelet-derived growth factor receptor binding	molecular function	1/85	14/22744	0.0510835	0.177904	0.140082	19.1126	Ptprj	1
GO:0008432	JUN kinase binding	molecular function	1/85	14/22744	0.0510835	0.177904	0.140082	19.1126	Tgif1	1
GO:0035325	Toll-like receptor binding	molecular function	1/85	14/22744	0.0510835	0.177904	0.140082	19.1126	Ceacam1	1
GO:0042043	neurexin family protein binding	molecular function	1/85	14/22744	0.0510835	0.177904	0.140082	19.1126	Lrrtm2	1
GO:0045295	gamma-catenin binding	molecular function	1/85	14/22744	0.0510835	0.177904	0.140082	19.1126	Ptprj	1
GO:0000295	adenine nucleotide transmembrane transporter activity	molecular function	1/85	15/22744	0.0546321	0.177904	0.140082	17.8384	Slc25a25	1
GO:0004953	icosanoid receptor activity	molecular function	1/85	15/22744	0.0546321	0.177904	0.140082	17.8384	Ptger4	1
GO:0005346	purine ribonucleotide transmembrane transporter activity	molecular function	1/85	15/22744	0.0546321	0.177904	0.140082	17.8384	Slc25a25	1
GO:0015216	purine nucleotide transmembrane transporter activity	molecular function	1/85	15/22744	0.0546321	0.177904	0.140082	17.8384	Slc25a25	1
GO:0019215	intermediate filament binding	molecular function	1/85	15/22744	0.0546321	0.177904	0.140082	17.8384	Fam83h	1
GO:0034236	protein kinase A catalytic subunit binding	molecular function	1/85	15/22744	0.0546321	0.177904	0.140082	17.8384	Gsk3b	1
GO:0044213	intronic transcription regulatory region DNA binding	molecular function	1/85	15/22744	0.0546321	0.177904	0.140082	17.8384	Grhl2	1
GO:0031005	filamin binding	molecular function	1/85	16/22744	0.0581675	0.187019	0.147259	16.7235	Ceacam1	1
GO:0005086	ARF guanyl-nucleotide exchange factor activity	molecular function	1/85	17/22744	0.0616898	0.191088	0.150463	15.7398	Psd3	1
GO:0015377	cation:chloride symporter activity	molecular function	1/85	17/22744	0.0616898	0.191088	0.150463	15.7398	Slc12a2	1
GO:0035173	histone kinase activity	molecular function	1/85	17/22744	0.0616898	0.191088	0.150463	15.7398	Prkaa2	1
GO:0017016	Ras GTPase binding	molecular function	4/85	401/22744	0.0634408	0.194144	0.152869	2.66909	Dennd1b/Arhgef3/Pak3/Rasgef1b	4
GO:0015215	nucleotide transmembrane transporter activity	molecular function	1/85	18/22744	0.0651991	0.197134	0.155223	14.8654	Slc25a25	1
GO:0001618	virus receptor activity	molecular function	1/85	19/22744	0.0686955	0.197134	0.155223	14.083	Ceacam1	1
GO:0015125	bile acid transmembrane transporter activity	molecular function	1/85	19/22744	0.0686955	0.197134	0.155223	14.083	Ceacam1	1
GO:0015296	anion:cation symporter activity	molecular function	1/85	19/22744	0.0686955	0.197134	0.155223	14.083	Slc12a2	1
GO:0104005	hijacked molecular function	molecular function	1/85	19/22744	0.0686955	0.197134	0.155223	14.083	Ceacam1	1
GO:0003779	actin binding	molecular function	4/85	414/22744	0.0695909	0.197134	0.155223	2.58528	Coro2a/Myo18a/Scnn1a/Ceacam1	4
GO:0031267	small GTPase binding	molecular function	4/85	417/22744	0.0710526	0.197134	0.155223	2.56668	Dennd1b/Arhgef3/Pak3/Rasgef1b	4
GO:0001222	transcription corepressor binding	molecular function	1/85	20/22744	0.0721789	0.197134	0.155223	13.3788	Zbtb7a	1
GO:0001223	transcription coactivator binding	molecular function	1/85	20/22744	0.0721789	0.197134	0.155223	13.3788	Tead1	1
GO:0050321	tau-protein kinase activity	molecular function	1/85	20/22744	0.0721789	0.197134	0.155223	13.3788	Gsk3b	1
GO:0048156	tau protein binding	molecular function	1/85	21/22744	0.0756495	0.204346	0.160903	12.7417	Gsk3b	1
GO:0030674	protein binding, bridging	molecular function	2/85	122/22744	0.0764287	0.204346	0.160903	4.3865	Prkaa2/Arrdc4	2
GO:0070530	K63-linked polyubiquitin modification-dependent protein binding	molecular function	1/85	22/22744	0.0791072	0.209304	0.164807	12.1626	Tnfaip3	1
GO:0070840	dynein complex binding	molecular function	1/85	23/22744	0.0825521	0.216167	0.170211	11.6338	Gsk3b	1
GO:0015103	inorganic anion transmembrane transporter activity	molecular function	2/85	130/22744	0.0852074	0.220844	0.173893	4.11656	Lrrc8d/Slc12a2	2
GO:0003774	motor activity	molecular function	2/85	131/22744	0.0863256	0.221482	0.174395	4.08514	Cgn/Myo18a	2
GO:0035250	UDP-galactosyltransferase activity	molecular function	1/85	25/22744	0.0894038	0.227086	0.178808	10.7031	B3galt2	1
GO:0004674	protein serine/threonine kinase activity	molecular function	4/85	458/22744	0.0925847	0.228873	0.180215	2.33691	Prkaa2/Map3k9/Pak3/Gsk3b	4
GO:0004709	MAP kinase kinase kinase activity	molecular function	1/85	26/22744	0.0928107	0.228873	0.180215	10.2914	Map3k9	1
GO:0015605	organophosphate ester transmembrane transporter activity	molecular function	1/85	26/22744	0.0928107	0.228873	0.180215	10.2914	Slc25a25	1
GO:0015081	sodium ion transmembrane transporter activity	molecular function	2/85	138/22744	0.0942751	0.230249	0.181298	3.87792	Scnn1a/Slc12a2	2
GO:0035257	nuclear hormone receptor binding	molecular function	2/85	148/22744	0.105979	0.256369	0.201865	3.6159	Zbtb7a/Tcf21	2
GO:0043425	bHLH transcription factor binding	molecular function	1/85	31/22744	0.109657	0.260307	0.204966	8.6315	Tcf21	1
GO:0050699	WW domain binding	molecular function	1/85	31/22744	0.109657	0.260307	0.204966	8.6315	Scnn1a	1
GO:0008519	ammonium transmembrane transporter activity	molecular function	1/85	32/22744	0.112989	0.263295	0.207319	8.36176	Slc12a2	1
GO:0051059	NF-kappaB binding	molecular function	1/85	32/22744	0.112989	0.263295	0.207319	8.36176	Gsk3b	1
GO:0001085	RNA polymerase II transcription factor binding	molecular function	2/85	156/22744	0.11561	0.266955	0.210201	3.43047	Tead1/Gsk3b	2
GO:1901981	phosphatidylinositol phosphate binding	molecular function	2/85	159/22744	0.119278	0.268871	0.21171	3.36574	Syt7/Dennd1b	2
GO:0016831	carboxy-lyase activity	molecular function	1/85	34/22744	0.119616	0.268871	0.21171	7.8699	Me3	1
GO:0035035	histone acetyltransferase binding	molecular function	1/85	34/22744	0.119616	0.268871	0.21171	7.8699	Zbtb7a	1
GO:0017112	Rab guanyl-nucleotide exchange factor activity	molecular function	1/85	35/22744	0.122911	0.271473	0.213759	7.64504	Dennd1b	1
GO:0017147	Wnt-protein binding	molecular function	1/85	35/22744	0.122911	0.271473	0.213759	7.64504	Ptpro	1
GO:0008378	galactosyltransferase activity	molecular function	1/85	36/22744	0.126194	0.272728	0.214747	7.43268	B3galt2	1
GO:0051019	mitogen-activated protein kinase binding	molecular function	1/85	36/22744	0.126194	0.272728	0.214747	7.43268	Ptprj	1
GO:0017048	Rho GTPase binding	molecular function	2/85	165/22744	0.126701	0.272728	0.214747	3.24335	Arhgef3/Pak3	2
GO:0004721	phosphoprotein phosphatase activity	molecular function	2/85	172/22744	0.135495	0.28242	0.222378	3.11135	Ptprj/Ptpro	2
GO:0005272	sodium channel activity	molecular function	1/85	39/22744	0.13597	0.28242	0.222378	6.86094	Scnn1a	1
GO:0015932	nucleobase-containing compound transmembrane transporter activity	molecular function	1/85	39/22744	0.13597	0.28242	0.222378	6.86094	Slc25a25	1
GO:0043531	ADP binding	molecular function	1/85	39/22744	0.13597	0.28242	0.222378	6.86094	Myo18a	1
GO:0060090	molecular adaptor activity	molecular function	2/85	173/22744	0.136762	0.28242	0.222378	3.09337	Prkaa2/Arrdc4	2
GO:0051427	hormone receptor binding	molecular function	2/85	175/22744	0.139306	0.285352	0.224686	3.05802	Zbtb7a/Tcf21	2
GO:0001205	distal enhancer DNA-binding transcription activator activity, RNA polymerase II-specific	molecular function	1/85	42/22744	0.145638	0.289001	0.22756	6.37087	Hoxb5	1
GO:0005109	frizzled binding	molecular function	1/85	42/22744	0.145638	0.289001	0.22756	6.37087	Wnt7a	1
GO:0035255	ionotropic glutamate receptor binding	molecular function	1/85	42/22744	0.145638	0.289001	0.22756	6.37087	Gsk3b	1
GO:1901505	carbohydrate derivative transmembrane transporter activity	molecular function	1/85	42/22744	0.145638	0.289001	0.22756	6.37087	Slc25a25	1
GO:1901618	organic hydroxy compound transmembrane transporter activity	molecular function	1/85	43/22744	0.148837	0.292255	0.230122	6.22271	Ceacam1	1
GO:0005516	calmodulin binding	molecular function	2/85	183/22744	0.149579	0.292255	0.230122	2.92433	Syt7/Ceacam1	2
GO:0008376	acetylgalactosaminyltransferase activity	molecular function	1/85	44/22744	0.152024	0.294765	0.232098	6.08128	B3galt2	1
GO:0004715	non-membrane spanning protein tyrosine kinase activity	molecular function	1/85	45/22744	0.155199	0.298641	0.235151	5.94614	Frk	1
GO:0070888	E-box binding	molecular function	1/85	47/22744	0.161515	0.308265	0.242729	5.69312	Tcf21	1
GO:0051015	actin filament binding	molecular function	2/85	193/22744	0.162628	0.308265	0.242729	2.77281	Coro2a/Myo18a	2
GO:0016758	transferase activity, transferring hexosyl groups	molecular function	2/85	194/22744	0.163944	0.308458	0.242881	2.75852	Fut1/B3galt2	2
GO:0008514	organic anion transmembrane transporter activity	molecular function	2/85	199/22744	0.170555	0.314556	0.247682	2.68921	Slc25a25/Ceacam1	2
GO:0008028	monocarboxylic acid transmembrane transporter activity	molecular function	1/85	50/22744	0.1709	0.314556	0.247682	5.35153	Ceacam1	1
GO:0031593	polyubiquitin modification-dependent protein binding	molecular function	1/85	50/22744	0.1709	0.314556	0.247682	5.35153	Tnfaip3	1
GO:0016830	carbon-carbon lyase activity	molecular function	1/85	51/22744	0.174006	0.317967	0.250368	5.2466	Me3	1
GO:0030276	clathrin binding	molecular function	1/85	52/22744	0.1771	0.321309	0.252999	5.1457	Syt7	1
GO:0005544	calcium-dependent phospholipid binding	molecular function	1/85	53/22744	0.180182	0.324583	0.255577	5.04861	Syt7	1
GO:0001786	phosphatidylserine binding	molecular function	1/85	57/22744	0.192398	0.344149	0.270983	4.69432	Syt7	1
GO:0045296	cadherin binding	molecular function	1/85	59/22744	0.198438	0.352471	0.277536	4.53519	Cdh5	1
GO:0042165	neurotransmitter binding	molecular function	1/85	61/22744	0.204434	0.360599	0.283936	4.3865	Chka	1
GO:0051287	NAD binding	molecular function	1/85	62/22744	0.207415	0.363334	0.28609	4.31575	Me3	1
GO:0050839	cell adhesion molecule binding	molecular function	2/85	229/22744	0.211026	0.367127	0.289077	2.33691	Cdh5/Gsk3b	2
GO:0019003	GDP binding	molecular function	1/85	64/22744	0.213345	0.368636	0.290265	4.18088	Rasef	1
GO:0043621	protein self-association	molecular function	1/85	65/22744	0.216293	0.371147	0.292242	4.11656	Tnfaip3	1
GO:0008017	microtubule binding	molecular function	2/85	234/22744	0.217873	0.371147	0.292242	2.28698	Strbp/Cgn	2
GO:0015370	solute:sodium symporter activity	molecular function	1/85	66/22744	0.21923	0.371147	0.292242	4.05419	Slc12a2	1
GO:0035254	glutamate receptor binding	molecular function	1/85	67/22744	0.222157	0.371147	0.292242	3.99368	Gsk3b	1
GO:0048365	Rac GTPase binding	molecular function	1/85	67/22744	0.222157	0.371147	0.292242	3.99368	Pak3	1
GO:0019888	protein phosphatase regulator activity	molecular function	1/85	68/22744	0.225072	0.371147	0.292242	3.93495	Ppp1r16b	1
GO:0002039	p53 binding	molecular function	1/85	69/22744	0.227977	0.371147	0.292242	3.87792	Gsk3b	1
GO:0005518	collagen binding	molecular function	1/85	69/22744	0.227977	0.371147	0.292242	3.87792	Ddr1	1
GO:0035091	phosphatidylinositol binding	molecular function	2/85	243/22744	0.230246	0.371147	0.292242	2.20228	Syt7/Dennd1b	2
GO:0005089	Rho guanyl-nucleotide exchange factor activity	molecular function	1/85	70/22744	0.230871	0.371147	0.292242	3.82252	Arhgef3	1
GO:0043130	ubiquitin binding	molecular function	1/85	70/22744	0.230871	0.371147	0.292242	3.82252	Tnfaip3	1
GO:0003712	transcription coregulator activity	molecular function	3/85	454/22744	0.240926	0.384876	0.303052	1.76813	Zbtb7a/Tbl1xr1/Cbfa2t3	3
GO:0005546	phosphatidylinositol-4,5-bisphosphate binding	molecular function	1/85	76/22744	0.248011	0.393718	0.310014	3.52074	Syt7	1
GO:0005253	anion channel activity	molecular function	1/85	78/22744	0.253641	0.399124	0.314271	3.43047	Lrrc8d	1
GO:0070405	ammonium ion binding	molecular function	1/85	79/22744	0.256439	0.399124	0.314271	3.38704	Chka	1
GO:0033613	activating transcription factor binding	molecular function	1/85	80/22744	0.259228	0.399124	0.314271	3.34471	Zbtb7a	1
GO:0016757	transferase activity, transferring glycosyl groups	molecular function	2/85	264/22744	0.259273	0.399124	0.314271	2.02709	Fut1/B3galt2	2
GO:0016791	phosphatase activity	molecular function	2/85	264/22744	0.259273	0.399124	0.314271	2.02709	Ptprj/Ptpro	2
GO:0019208	phosphatase regulator activity	molecular function	1/85	81/22744	0.262006	0.400901	0.31567	3.30341	Ppp1r16b	1
GO:0003725	double-stranded RNA binding	molecular function	1/85	84/22744	0.270279	0.411083	0.323688	3.18543	Strbp	1
GO:0004843	thiol-dependent ubiquitin-specific protease activity	molecular function	1/85	89/22744	0.283864	0.424127	0.333958	3.00648	Tnfaip3	1
GO:0032182	ubiquitin-like protein binding	molecular function	1/85	89/22744	0.283864	0.424127	0.333958	3.00648	Tnfaip3	1
GO:1990782	protein tyrosine kinase binding	molecular function	1/85	89/22744	0.283864	0.424127	0.333958	3.00648	Ceacam1	1
GO:0000980	RNA polymerase II distal enhancer sequence-specific DNA binding	molecular function	1/85	94/22744	0.2972	0.433843	0.341609	2.84656	Hoxb5	1
GO:0003727	single-stranded RNA binding	molecular function	1/85	94/22744	0.2972	0.433843	0.341609	2.84656	Strbp	1
GO:0015108	chloride transmembrane transporter activity	molecular function	1/85	94/22744	0.2972	0.433843	0.341609	2.84656	Slc12a2	1
GO:0015294	solute:cation symporter activity	molecular function	1/85	94/22744	0.2972	0.433843	0.341609	2.84656	Slc12a2	1
GO:0031490	chromatin DNA binding	molecular function	1/85	95/22744	0.299837	0.435192	0.342671	2.81659	Grhl2	1
GO:0072341	modified amino acid binding	molecular function	1/85	97/22744	0.305083	0.437853	0.344766	2.75852	Syt7	1
GO:0036459	thiol-dependent ubiquitinyl hydrolase activity	molecular function	1/85	98/22744	0.307691	0.437853	0.344766	2.73037	Tnfaip3	1
GO:0015238	drug transmembrane transporter activity	molecular function	1/85	99/22744	0.310289	0.437853	0.344766	2.70279	Slc25a25	1
GO:0099094	ligand-gated cation channel activity	molecular function	1/85	99/22744	0.310289	0.437853	0.344766	2.70279	Scnn1a	1
GO:0101005	ubiquitinyl hydrolase activity	molecular function	1/85	99/22744	0.310289	0.437853	0.344766	2.70279	Tnfaip3	1
GO:0004222	metalloendopeptidase activity	molecular function	1/85	100/22744	0.312878	0.439041	0.345701	2.67576	Adamts4	1
GO:0031625	ubiquitin protein ligase binding	molecular function	2/85	304/22744	0.314588	0.439041	0.345701	1.76037	Tnfrsf1b/Gsk3b	2
GO:1902936	phosphatidylinositol bisphosphate binding	molecular function	1/85	105/22744	0.325679	0.452036	0.355934	2.54835	Syt7	1
GO:0019783	ubiquitin-like protein-specific protease activity	molecular function	1/85	108/22744	0.333247	0.460025	0.362225	2.47756	Tnfaip3	1
GO:0044389	ubiquitin-like protein ligase binding	molecular function	2/85	320/22744	0.33652	0.462033	0.363805	1.67235	Tnfrsf1b/Gsk3b	2
GO:0015631	tubulin binding	molecular function	2/85	326/22744	0.344695	0.469523	0.369703	1.64157	Strbp/Cgn	2
GO:0000149	SNARE binding	molecular function	1/85	113/22744	0.345673	0.469523	0.369703	2.36793	Syt7	1
GO:0004519	endonuclease activity	molecular function	1/85	116/22744	0.353018	0.47695	0.375551	2.30669	Zc3h12c	1
GO:0001158	enhancer sequence-specific DNA binding	molecular function	1/85	118/22744	0.35787	0.480947	0.378698	2.2676	Hoxb5	1
GO:0005178	integrin binding	molecular function	1/85	122/22744	0.367465	0.48903	0.385063	2.19325	Gsk3b	1
GO:0042826	histone deacetylase binding	molecular function	1/85	123/22744	0.369842	0.48903	0.385063	2.17542	Tcf21	1
GO:0005525	GTP binding	molecular function	2/85	347/22744	0.373046	0.48903	0.385063	1.54223	Arl5b/Rasef	2
GO:0042578	phosphoric ester hydrolase activity	molecular function	2/85	352/22744	0.379729	0.48903	0.385063	1.52032	Ptprj/Ptpro	2
GO:0032550	purine ribonucleoside binding	molecular function	2/85	353/22744	0.381062	0.48903	0.385063	1.51601	Arl5b/Rasef	2
GO:0019955	cytokine binding	molecular function	1/85	128/22744	0.381594	0.48903	0.385063	2.09044	Tnfrsf1b	1
GO:0017124	SH3 domain binding	molecular function	1/85	129/22744	0.383918	0.48903	0.385063	2.07424	Pak3	1
GO:0035326	enhancer binding	molecular function	1/85	129/22744	0.383918	0.48903	0.385063	2.07424	Hoxb5	1
GO:0047485	protein N-terminus binding	molecular function	1/85	129/22744	0.383918	0.48903	0.385063	2.07424	Tbl1xr1	1
GO:0015077	monovalent inorganic cation transmembrane transporter activity	molecular function	2/85	356/22744	0.385053	0.48903	0.385063	1.50324	Scnn1a/Slc12a2	2
GO:0001883	purine nucleoside binding	molecular function	2/85	357/22744	0.386382	0.48903	0.385063	1.49903	Arl5b/Rasef	2
GO:0032549	ribonucleoside binding	molecular function	2/85	358/22744	0.387709	0.48903	0.385063	1.49484	Arl5b/Rasef	2
GO:0015276	ligand-gated ion channel activity	molecular function	1/85	132/22744	0.390839	0.48903	0.385063	2.02709	Scnn1a	1
GO:0022834	ligand-gated channel activity	molecular function	1/85	132/22744	0.390839	0.48903	0.385063	2.02709	Scnn1a	1
GO:0016616	oxidoreductase activity, acting on the CH-OH group of donors, NAD or NADP as acceptor	molecular function	1/85	134/22744	0.39541	0.491177	0.386754	1.99684	Me3	1
GO:0044325	ion channel binding	molecular function	1/85	135/22744	0.397683	0.491177	0.386754	1.98205	Cdh5	1
GO:0001882	nucleoside binding	molecular function	2/85	368/22744	0.400911	0.491177	0.386754	1.45422	Arl5b/Rasef	2
GO:0019001	guanyl nucleotide binding	molecular function	2/85	369/22744	0.402224	0.491177	0.386754	1.45028	Arl5b/Rasef	2
GO:0032561	guanyl ribonucleotide binding	molecular function	2/85	369/22744	0.402224	0.491177	0.386754	1.45028	Arl5b/Rasef	2
GO:0005201	extracellular matrix structural constituent	molecular function	1/85	139/22744	0.406691	0.494255	0.389178	1.92501	Lamc2	1
GO:0015293	symporter activity	molecular function	1/85	143/22744	0.415565	0.49613	0.390654	1.87116	Slc12a2	1
GO:0016614	oxidoreductase activity, acting on CH-OH group of donors	molecular function	1/85	143/22744	0.415565	0.49613	0.390654	1.87116	Me3	1
GO:0008194	UDP-glycosyltransferase activity	molecular function	1/85	144/22744	0.417763	0.49613	0.390654	1.85817	B3galt2	1
GO:0005319	lipid transporter activity	molecular function	1/85	145/22744	0.419953	0.49613	0.390654	1.84535	Ceacam1	1
GO:0005342	organic acid transmembrane transporter activity	molecular function	1/85	145/22744	0.419953	0.49613	0.390654	1.84535	Ceacam1	1
GO:0046943	carboxylic acid transmembrane transporter activity	molecular function	1/85	145/22744	0.419953	0.49613	0.390654	1.84535	Ceacam1	1
GO:0019838	growth factor binding	molecular function	1/85	147/22744	0.424308	0.498955	0.392878	1.82025	Flt4	1
GO:0008201	heparin binding	molecular function	1/85	150/22744	0.43078	0.503394	0.396373	1.78384	Lamc2	1
GO:0004842	ubiquitin-protein transferase activity	molecular function	2/85	392/22744	0.432047	0.503394	0.396373	1.36519	Znrf1/Tnfaip3	2
GO:0052689	carboxylic ester hydrolase activity	molecular function	1/85	154/22744	0.439298	0.509506	0.401186	1.73751	Chka	1
GO:0005216	ion channel activity	molecular function	2/85	403/22744	0.446037	0.51454	0.40515	1.32792	Scnn1a/Lrrc8d	2
GO:0015079	potassium ion transmembrane transporter activity	molecular function	1/85	158/22744	0.447691	0.51454	0.40515	1.69352	Slc12a2	1
GO:0017137	Rab GTPase binding	molecular function	1/85	161/22744	0.453903	0.51807	0.407929	1.66197	Dennd1b	1
GO:0005543	phospholipid binding	molecular function	2/85	410/22744	0.454841	0.51807	0.407929	1.30525	Syt7/Dennd1b	2
GO:0019787	ubiquitin-like protein transferase activity	molecular function	2/85	412/22744	0.457342	0.518594	0.408341	1.29891	Znrf1/Tnfaip3	2
GO:0022838	substrate-specific channel activity	molecular function	2/85	416/22744	0.462325	0.521914	0.410956	1.28643	Scnn1a/Lrrc8d	2
GO:0046873	metal ion transmembrane transporter activity	molecular function	2/85	421/22744	0.468517	0.526564	0.414617	1.27115	Scnn1a/Slc12a2	2
GO:0008234	cysteine-type peptidase activity	molecular function	1/85	175/22744	0.481994	0.53599	0.422039	1.52901	Tnfaip3	1
GO:0008237	metallopeptidase activity	molecular function	1/85	176/22744	0.483945	0.53599	0.422039	1.52032	Adamts4	1
GO:0015267	channel activity	molecular function	2/85	436/22744	0.486841	0.53599	0.422039	1.22742	Scnn1a/Lrrc8d	2
GO:0022803	passive transmembrane transporter activity	molecular function	2/85	436/22744	0.486841	0.53599	0.422039	1.22742	Scnn1a/Lrrc8d	2
GO:0016829	lyase activity	molecular function	1/85	179/22744	0.489754	0.53599	0.422039	1.49484	Me3	1
GO:0004175	endopeptidase activity	molecular function	2/85	439/22744	0.49046	0.53599	0.422039	1.21903	Adamts4/Plau	2
GO:0140030	modification-dependent protein binding	molecular function	1/85	180/22744	0.491676	0.53599	0.422039	1.48654	Tnfaip3	1
GO:0004252	serine-type endopeptidase activity	molecular function	1/85	182/22744	0.495499	0.537849	0.423503	1.4702	Plau	1
GO:0004518	nuclease activity	molecular function	1/85	189/22744	0.508656	0.549781	0.432898	1.41575	Zc3h12c	1
GO:0005539	glycosaminoglycan binding	molecular function	1/85	202/22744	0.532196	0.572788	0.451014	1.32464	Lamc2	1
GO:0008236	serine-type peptidase activity	molecular function	1/85	204/22744	0.535718	0.574145	0.452083	1.31165	Plau	1
GO:0017171	serine hydrolase activity	molecular function	1/85	209/22744	0.544407	0.581006	0.457485	1.28027	Plau	1
GO:0061630	ubiquitin protein ligase activity	molecular function	1/85	217/22744	0.557977	0.592996	0.466926	1.23307	Znrf1	1
GO:0015291	secondary active transmembrane transporter activity	molecular function	1/85	221/22744	0.564611	0.595067	0.468557	1.21075	Slc12a2	1
GO:0061659	ubiquitin-like protein ligase activity	molecular function	1/85	221/22744	0.564611	0.595067	0.468557	1.21075	Znrf1	1
GO:0042393	histone binding	molecular function	1/85	227/22744	0.574378	0.60286	0.474693	1.17875	Tbl1xr1	1
GO:1901681	sulfur compound binding	molecular function	1/85	244/22744	0.600892	0.628092	0.494561	1.09662	Lamc2	1
GO:0016746	transferase activity, transferring acyl groups	molecular function	1/85	260/22744	0.624351	0.64994	0.511763	1.02914	Mboat1	1
GO:0030246	carbohydrate binding	molecular function	1/85	270/22744	0.638316	0.661765	0.521074	0.991024	Frem1	1
GO:0003924	GTPase activity	molecular function	1/85	282/22744	0.654398	0.674234	0.530893	0.948853	Rasef	1
GO:0001664	G protein-coupled receptor binding	molecular function	1/85	285/22744	0.658307	0.674234	0.530893	0.938865	Wnt7a	1
GO:0050662	coenzyme binding	molecular function	1/85	285/22744	0.658307	0.674234	0.530893	0.938865	Me3	1
GO:0042277	peptide binding	molecular function	1/85	307/22744	0.685667	0.699053	0.550435	0.871585	Memo1	1
GO:0005261	cation channel activity	molecular function	1/85	309/22744	0.688044	0.699053	0.550435	0.865943	Scnn1a	1
GO:0022839	ion gated channel activity	molecular function	1/85	315/22744	0.69507	0.703377	0.55384	0.849449	Scnn1a	1
GO:0022836	gated channel activity	molecular function	1/85	324/22744	0.705316	0.710913	0.559774	0.825853	Scnn1a	1
GO:0022804	active transmembrane transporter activity	molecular function	1/85	342/22744	0.724798	0.727662	0.572963	0.782387	Slc12a2	1
GO:0033218	amide binding	molecular function	1/85	373/22744	0.755411	0.755411	0.594812	0.717363	Memo1	1

## Sheet: KEGG enrichment
pathID	pathDescription	geneRatio	bgRatio	pvalue	padj	qvalue	enrichScore	overlapGeneList	overlapGeneCount
mmu04668	TNF signaling pathway	4/36	113/8914	0.00105484	0.120824	0.107276	8.765	Tnfrsf1b/Tnfaip3/Csf1/Csf2	4
mmu04151	PI3K-Akt signaling pathway	6/36	359/8914	0.00286075	0.120824	0.107276	4.13835	Lamc2/Prkaa2/Il7/Csf1/Flt4/Gsk3b	6
mmu00601	Glycosphingolipid biosynthesis - lacto and neolacto series	2/36	26/8914	0.00484938	0.120824	0.107276	19.047	Fut1/B3galt2	2
mmu04657	IL-17 signaling pathway	3/36	91/8914	0.00576066	0.120824	0.107276	8.163	Tnfaip3/Csf2/Gsk3b	3
mmu04360	Axon guidance	4/36	181/8914	0.00583247	0.120824	0.107276	5.47207	Sema4d/Pak3/Sema3g/Gsk3b	4
mmu04640	Hematopoietic cell lineage	3/36	94/8914	0.00630387	0.120824	0.107276	7.90248	Il7/Csf1/Csf2	3
mmu04660	T cell receptor signaling pathway	3/36	103/8914	0.00811343	0.120827	0.107279	7.21197	Pak3/Csf2/Gsk3b	3
mmu04510	Focal adhesion	4/36	201/8914	0.00840537	0.120827	0.107279	4.92758	Lamc2/Pak3/Flt4/Gsk3b	4
mmu05224	Breast cancer	3/36	147/8914	0.0210877	0.244771	0.217325	5.05329	Wnt7a/Flt4/Gsk3b	3
mmu04150	mTOR signaling pathway	3/36	156/8914	0.0246192	0.244771	0.217325	4.76175	Prkaa2/Wnt7a/Gsk3b	3
mmu04390	Hippo signaling pathway	3/36	157/8914	0.0250303	0.244771	0.217325	4.73142	Wnt7a/Tead1/Gsk3b	3
mmu05217	Basal cell carcinoma	2/36	63/8914	0.0265459	0.244771	0.217325	7.86067	Wnt7a/Gsk3b	2
mmu04060	Cytokine-cytokine receptor interaction	4/36	292/8914	0.029162	0.244771	0.217325	3.39193	Tnfrsf1b/Il7/Csf1/Csf2	4
mmu04310	Wnt signaling pathway	3/36	168/8914	0.0297982	0.244771	0.217325	4.42163	Wnt7a/Tbl1xr1/Gsk3b	3
mmu04920	Adipocytokine signaling pathway	2/36	71/8914	0.0331065	0.253816	0.225356	6.97496	Tnfrsf1b/Prkaa2	2
mmu04012	ErbB signaling pathway	2/36	84/8914	0.0449573	0.294181	0.261195	5.8955	Pak3/Gsk3b	2
mmu05323	Rheumatoid arthritis	2/36	87/8914	0.0478862	0.294181	0.261195	5.69221	Csf1/Csf2	2
mmu04512	ECM-receptor interaction	2/36	88/8914	0.0488779	0.294181	0.261195	5.62753	Lamc2/Frem1	2
mmu04061	Viral protein interaction with cytokine and cytokine receptor	2/36	95/8914	0.0560261	0.294181	0.261195	5.21287	Tnfrsf1b/Csf1	2
mmu05165	Human papillomavirus infection	4/36	362/8914	0.0567168	0.294181	0.261195	2.73603	Lamc2/Wnt7a/Ptger4/Gsk3b	4
mmu00564	Glycerophospholipid metabolism	2/36	98/8914	0.0591965	0.294181	0.261195	5.05329	Chka/Mboat1	2
mmu05215	Prostate cancer	2/36	99/8914	0.060267	0.294181	0.261195	5.00224	Plau/Gsk3b	2
mmu04916	Melanogenesis	2/36	100/8914	0.0613443	0.294181	0.261195	4.95222	Wnt7a/Gsk3b	2
mmu00603	Glycosphingolipid biosynthesis - globo and isoglobo series	1/36	16/8914	0.0627479	0.294181	0.261195	15.4757	Fut1	1
mmu04014	Ras signaling pathway	3/36	232/8914	0.0662706	0.294181	0.261195	3.20187	Pak3/Csf1/Flt4	3
mmu04064	NF-kappa B signaling pathway	2/36	105/8914	0.0668296	0.294181	0.261195	4.7164	Tnfaip3/Plau	2
mmu05146	Amoebiasis	2/36	107/8914	0.0690687	0.294181	0.261195	4.62825	Lamc2/Csf2	2
mmu04931	Insulin resistance	2/36	110/8914	0.0724737	0.29766	0.264284	4.50202	Prkaa2/Gsk3b	2
mmu00532	Glycosaminoglycan biosynthesis - chondroitin sulfate / dermatan sulfate	1/36	20/8914	0.0778265	0.308622	0.274017	12.3806	Chst7	1
mmu04392	Hippo signaling pathway - multiple species	1/36	27/8914	0.103649	0.364908	0.323991	9.17078	Tead1	1
mmu04950	Maturity onset diabetes of the young	1/36	27/8914	0.103649	0.364908	0.323991	9.17078	Hnf1b	1
mmu04910	Insulin signaling pathway	2/36	139/8914	0.107936	0.364908	0.323991	3.56275	Prkaa2/Gsk3b	2
mmu04550	Signaling pathways regulating pluripotency of stem cells	2/36	140/8914	0.109231	0.364908	0.323991	3.5373	Wnt7a/Gsk3b	2
mmu04710	Circadian rhythm	1/36	30/8914	0.114499	0.364908	0.323991	8.2537	Prkaa2	1
mmu05162	Measles	2/36	146/8914	0.117092	0.364908	0.323991	3.39193	Tnfaip3/Gsk3b	2
mmu05418	Fluid shear stress and atherosclerosis	2/36	147/8914	0.118416	0.364908	0.323991	3.36886	Prkaa2/Cdh5	2
mmu05022	Pathways of neurodegeneration - multiple diseases	4/36	472/8914	0.120756	0.364908	0.323991	2.0984	Tnfrsf1b/Wnt7a/Csf1/Gsk3b	4
mmu05226	Gastric cancer	2/36	150/8914	0.122412	0.364908	0.323991	3.30148	Wnt7a/Gsk3b	2
mmu04932	Non-alcoholic fatty liver disease	2/36	151/8914	0.123751	0.364908	0.323991	3.27962	Prkaa2/Gsk3b	2
mmu04934	Cushing syndrome	2/36	162/8914	0.138719	0.39327	0.349174	3.05693	Wnt7a/Gsk3b	2
mmu04960	Aldosterone-regulated sodium reabsorption	1/36	38/8914	0.142812	0.39327	0.349174	6.51608	Scnn1a	1
mmu04530	Tight junction	2/36	167/8914	0.145653	0.39327	0.349174	2.9654	Cgn/Prkaa2	2
mmu04630	JAK-STAT signaling pathway	2/36	168/8914	0.147049	0.39327	0.349174	2.94775	Il7/Csf2	2
mmu05225	Hepatocellular carcinoma	2/36	174/8914	0.155483	0.406377	0.360811	2.8461	Wnt7a/Gsk3b	2
mmu00620	Pyruvate metabolism	1/36	44/8914	0.163467	0.417749	0.370908	5.62753	Me3	1
mmu05010	Alzheimer disease	3/36	369/8914	0.185652	0.464129	0.412087	2.0131	Wnt7a/Csf1/Gsk3b	3
mmu05205	Proteoglycans in cancer	2/36	205/8914	0.200381	0.482971	0.428817	2.41572	Wnt7a/Plau	2
mmu04340	Hedgehog signaling pathway	1/36	58/8914	0.209799	0.482971	0.428817	4.26916	Gsk3b	1
mmu05213	Endometrial cancer	1/36	58/8914	0.209799	0.482971	0.428817	4.26916	Gsk3b	1
mmu04015	Rap1 signaling pathway	2/36	214/8914	0.213724	0.482971	0.428817	2.31412	Csf1/Flt4	2
mmu00561	Glycerolipid metabolism	1/36	62/8914	0.222572	0.482971	0.428817	3.99373	Mboat1	1
mmu04213	Longevity regulating pathway - multiple species	1/36	62/8914	0.222572	0.482971	0.428817	3.99373	Prkaa2	1
mmu05202	Transcriptional misregulation in cancer	2/36	223/8914	0.22716	0.482971	0.428817	2.22073	Csf2/Plau	2
mmu05167	Kaposi sarcoma-associated herpesvirus infection	2/36	225/8914	0.230156	0.482971	0.428817	2.20099	Csf2/Gsk3b	2
mmu04664	Fc epsilon RI signaling pathway	1/36	66/8914	0.235144	0.482971	0.428817	3.75168	Csf2	1
mmu05211	Renal cell carcinoma	1/36	68/8914	0.241355	0.482971	0.428817	3.64134	Pak3	1
mmu05221	Acute myeloid leukemia	1/36	70/8914	0.247518	0.482971	0.428817	3.5373	Csf2	1
mmu04520	Adherens junction	1/36	71/8914	0.250581	0.482971	0.428817	3.48748	Ptprj	1
mmu05170	Human immunodeficiency virus 1 infection	2/36	240/8914	0.252712	0.482971	0.428817	2.06343	Tnfrsf1b/Pak3	2
mmu04917	Prolactin signaling pathway	1/36	74/8914	0.259697	0.482971	0.428817	3.3461	Gsk3b	1
mmu04924	Renin secretion	1/36	76/8914	0.265715	0.482971	0.428817	3.25804	Ptger4	1
mmu05412	Arrhythmogenic right ventricular cardiomyopathy	1/36	77/8914	0.268706	0.482971	0.428817	3.21573	Dsc2	1
mmu05132	Salmonella infection	2/36	253/8914	0.272333	0.482971	0.428817	1.9574	Podxl/Pak3	2
mmu01521	EGFR tyrosine kinase inhibitor resistance	1/36	79/8914	0.274653	0.482971	0.428817	3.13432	Gsk3b	1
mmu05163	Human cytomegalovirus infection	2/36	256/8914	0.276863	0.482971	0.428817	1.93446	Ptger4/Gsk3b	2
mmu04662	B cell receptor signaling pathway	1/36	81/8914	0.280552	0.482971	0.428817	3.05693	Gsk3b	1
mmu03018	RNA degradation	1/36	84/8914	0.289314	0.482971	0.428817	2.94775	Btg2	1
mmu04970	Salivary secretion	1/36	86/8914	0.295097	0.482971	0.428817	2.8792	Slc12a2	1
mmu05210	Colorectal cancer	1/36	88/8914	0.300835	0.482971	0.428817	2.81376	Gsk3b	1
mmu03320	PPAR signaling pathway	1/36	89/8914	0.303687	0.482971	0.428817	2.78215	Me3	1
mmu04211	Longevity regulating pathway	1/36	90/8914	0.306527	0.482971	0.428817	2.75123	Prkaa2	1
mmu05410	Hypertrophic cardiomyopathy	1/36	91/8914	0.309356	0.482971	0.428817	2.721	Prkaa2	1
mmu04742	Taste transduction	1/36	92/8914	0.312174	0.482971	0.428817	2.69143	Scnn1a	1
mmu04610	Complement and coagulation cascades	1/36	93/8914	0.314981	0.482971	0.428817	2.66249	Plau	1
mmu05222	Small cell lung cancer	1/36	93/8914	0.314981	0.482971	0.428817	2.66249	Lamc2	1
mmu04350	TGF-beta signaling pathway	1/36	95/8914	0.320562	0.48506	0.430671	2.60643	Tgif1	1
mmu05231	Choline metabolism in cancer	1/36	98/8914	0.328849	0.491138	0.436068	2.52664	Chka	1
mmu04010	MAPK signaling pathway	2/36	294/8914	0.334027	0.492476	0.437256	1.68443	Csf1/Flt4	2
mmu04922	Glucagon signaling pathway	1/36	104/8914	0.345131	0.502405	0.446071	2.38088	Prkaa2	1
mmu05145	Toxoplasmosis	1/36	110/8914	0.361028	0.51371	0.456108	2.25101	Lamc2	1
mmu04972	Pancreatic secretion	1/36	114/8914	0.371417	0.51371	0.456108	2.17203	Slc12a2	1
mmu04935	Growth hormone synthesis, secretion and action	1/36	116/8914	0.376549	0.51371	0.456108	2.13458	Gsk3b	1
mmu04670	Leukocyte transendothelial migration	1/36	118/8914	0.381641	0.51371	0.456108	2.0984	Cdh5	1
mmu04919	Thyroid hormone signaling pathway	1/36	120/8914	0.386693	0.51371	0.456108	2.06343	Gsk3b	1
mmu04650	Natural killer cell mediated cytotoxicity	1/36	121/8914	0.389204	0.51371	0.456108	2.04637	Csf2	1
mmu04722	Neurotrophin signaling pathway	1/36	121/8914	0.389204	0.51371	0.456108	2.04637	Gsk3b	1
mmu01200	Carbon metabolism	1/36	122/8914	0.391704	0.51371	0.456108	2.0296	Me3	1
mmu04110	Cell cycle	1/36	123/8914	0.394195	0.51371	0.456108	2.0131	Gsk3b	1
mmu04152	AMPK signaling pathway	1/36	126/8914	0.401608	0.51371	0.456108	1.96517	Prkaa2	1
mmu04750	Inflammatory mediator regulation of TRP channels	1/36	127/8914	0.404059	0.51371	0.456108	1.94969	Ptger4	1
mmu04380	Osteoclast differentiation	1/36	128/8914	0.406501	0.51371	0.456108	1.93446	Csf1	1
mmu04068	FoxO signaling pathway	1/36	131/8914	0.413767	0.515568	0.457759	1.89016	Prkaa2	1
mmu05135	Yersinia infection	1/36	134/8914	0.420947	0.515568	0.457759	1.84784	Gsk3b	1
mmu04728	Dopaminergic synapse	1/36	135/8914	0.423321	0.515568	0.457759	1.83416	Gsk3b	1
mmu04371	Apelin signaling pathway	1/36	137/8914	0.428042	0.515568	0.457759	1.80738	Prkaa2	1
mmu04140	Autophagy - animal	1/36	138/8914	0.430388	0.515568	0.457759	1.79428	Prkaa2	1
mmu05014	Amyotrophic lateral sclerosis	2/36	369/8914	0.442688	0.524837	0.465988	1.34207	Tnfrsf1b/Nup210	2
mmu04921	Oxytocin signaling pathway	1/36	153/8914	0.464474	0.545046	0.483931	1.61837	Prkaa2	1
mmu05160	Hepatitis C	1/36	165/8914	0.490308	0.56955	0.505687	1.50067	Gsk3b	1
mmu04217	Necroptosis	1/36	174/8914	0.508884	0.579422	0.514453	1.42305	Tnfaip3	1
mmu04514	Cell adhesion molecules	1/36	174/8914	0.508884	0.579422	0.514453	1.42305	Cdh5	1
mmu03013	RNA transport	1/36	183/8914	0.526801	0.593942	0.527345	1.35307	Nup210	1
mmu04062	Chemokine signaling pathway	1/36	192/8914	0.544082	0.60747	0.539356	1.28964	Gsk3b	1
mmu04621	NOD-like receptor signaling pathway	1/36	211/8914	0.578573	0.633675	0.562622	1.17351	Tnfaip3	1
mmu05415	Diabetic cardiomyopathy	1/36	211/8914	0.578573	0.633675	0.562622	1.17351	Gsk3b	1
mmu04810	Regulation of actin cytoskeleton	1/36	220/8914	0.594012	0.644447	0.572186	1.12551	Pak3	1
mmu04714	Thermogenesis	1/36	231/8914	0.612136	0.651812	0.578725	1.07191	Prkaa2	1
mmu05169	Epstein-Barr virus infection	1/36	231/8914	0.612136	0.651812	0.578725	1.07191	Tnfaip3	1
mmu04020	Calcium signaling pathway	1/36	240/8914	0.626378	0.66006	0.586049	1.03171	Flt4	1
mmu05166	Human T-cell leukemia virus 1 infection	1/36	247/8914	0.637102	0.66006	0.586049	1.00247	Csf2	1
mmu05171	Coronavirus disease - COVID-19	1/36	247/8914	0.637102	0.66006	0.586049	1.00247	Csf2	1
mmu05020	Prion disease	1/36	268/8914	0.667509	0.685389	0.608538	0.923922	Gsk3b	1
mmu04144	Endocytosis	1/36	273/8914	0.674375	0.686311	0.609356	0.907	Psd3	1
mmu05206	MicroRNAs in cancer	1/36	303/8914	0.712769	0.719021	0.638399	0.817198	Plau	1
mmu04080	Neuroactive ligand-receptor interaction	1/36	358/8914	0.772047	0.772047	0.685479	0.691651	Ptger4	1
