# Supplementary material for: Hypoxia promotes the proliferation of mouse liver sinusoidal endothelial cells: miRNA–mRNA expression analysis
Source: Bioengineered. 2021 Oct 21;12(1):8666–78. doi: 10.1080/21655979.2021.1988371 (PMC8806994; doi:10.1080/21655979.2021.1988371)
Supplement: Supplemental Material [file KBIE_A_1988371_SM5653.zip › Table S5.xlsx]

## Sheet: The document states
The name of the table	At the head of the column	The meaning of the column head
Up-regulated gene GO enrichment.	goID	GO term index number, which is consistent with the GO index number of the Gene Ontology database.
	goDescription	Description information of GO term.
	goType	The classification of GO term, including the proportion of genes enriched in GO term by Biological Pathway/Cell Component/Molecular Function to all up-regulated genes, is displayed in the form of "number of enriched genes / number of down-regulated genes".
	geneRatio	The proportion of genes enriched in GOterm to all up-regulated genes, displayed in the form of "number of enriched genes / number of up-regulated genes".
	bgRatio	The ratio of the number of background ratio,GO term genes to the number of background genes, expressed as "number of GO term genes / number of background genes".
	pvalue	P value to evaluate the statistical significance level of up-regulated gene enrichment to GO term.
	padj	P value correction value FDR, that is, the multiple test correction for the difference significance of the test under the same conditions, the commonly used methods include Bonfferoni,BH and so on.
	qvalue	q value is an extension of FDR value, and it can also be simply understood as another FDR calculation method.
	enrichScore	Enrichment fraction of up-regulated genes in GO term.
	overlapGeneList	The intersection of up-regulated gene set and GO term gene set.
	overlapCount	The number of genes in which the up-regulated gene set intersects with the GO term gene set.
Up-regulated gene KEGG enrichment.	pathID	KEGG term index number, which is consistent with the index number of the KEGG database.
	pathDescription	Description information of KEGG term.
	geneRatio	The proportion of genes enriched in KEGG term to all up-regulated genes, displayed in the form of "number of enriched genes / number of up-regulated genes".
	bgRatio	The ratio of the number of background ratio,KEGG term genes to the number of background genes is expressed as "number of KEGG term genes / number of background genes".
	pvalue	P value to evaluate the statistical significance level of up-regulated gene enrichment to KEGG term.
	padj	P value correction value FDR, that is, the multiple test correction for the difference significance of the test under the same conditions, the commonly used methods include Bonfferoni,BH and so on.
	qvalue	q value is an extension of FDR value, and it can also be simply understood as another FDR calculation method.
	enrichScore	Enrichment fraction of up-regulated genes in GO term.
	overlapGeneList	The intersection of up-regulated gene set and GO term gene set.
	overlapCount	The number of genes in which the up-regulated gene set intersects with the GO term gene set.

## Sheet:  GO-BP enrichment
goID	goDescription	goType	geneRatio	bgRatio	pvalue	padj	qvalue	enrichScore	overlapGeneList	overlapGeneCount
GO:0022407	regulation of cell-cell adhesion	biological process	14/148	382/23239	1.66489e-07	0.000498135	0.000376265	5.75467	Cited2/Mdga1/Pag1/Klf4/Pik3r1/Gcnt2/Tnfsf11/Igfbp2/Epha7/Gpnmb/Hes1/Hlx/Bmi1/Adam19	14
GO:0090100	positive regulation of transmembrane receptor protein serine/threonine kinase signaling pathway	biological process	8/148	109/23239	4.94006e-07	0.000739034	0.000558227	11.5244	Sulf1/Cited2/Ing2/Smad2/Rbpj/Thbs1/Hes1/Tgfb3	8
GO:0010721	negative regulation of cell development	biological process	13/148	375/23239	8.76759e-07	0.000874421	0.000660492	5.44337	Rgs4/Sema3a/Cdk5r1/Id4/Fbn1/Pbx1/Rbpj/Mycn/Epha7/Hes1/Sema6d/Ulk1/Ntrk3	13
GO:0048732	gland development	biological process	14/148	466/23239	1.78234e-06	0.00131285	0.00099166	4.71735	Sulf1/Cited2/Sema3a/Id4/E2f7/Smad2/Pbx1/Rbpj/Tnfsf11/Hes1/Irs1/Hlx/Tgfb3/Lbh	14
GO:0098656	anion transmembrane transport	biological process	9/148	182/23239	2.61761e-06	0.00131285	0.00099166	7.76474	Slc37a4/Rgs4/Slc20a1/Slc7a5/Slc7a11/Per2/Thbs1/Clcn3/Slc38a4	9
GO:0051961	negative regulation of nervous system development	biological process	12/148	350/23239	2.63273e-06	0.00131285	0.00099166	5.38355	Mdga1/Sema3a/Cdk5r1/Id4/Pbx1/Rbpj/Mycn/Epha7/Hes1/Sema6d/Ulk1/Ntrk3	12
GO:0090287	regulation of cellular response to growth factor stimulus	biological process	10/148	265/23239	8.04196e-06	0.00281258	0.00212447	5.92529	Sulf1/Cited2/Fbn1/Ing2/Smad2/Rbpj/Thbs1/Hes1/Ulk1/Tgfb3	10
GO:0050768	negative regulation of neurogenesis	biological process	11/148	327/23239	8.3451e-06	0.00281258	0.00212447	5.28203	Sema3a/Cdk5r1/Id4/Pbx1/Rbpj/Mycn/Epha7/Hes1/Sema6d/Ulk1/Ntrk3	11
GO:0060485	mesenchyme development	biological process	10/148	269/23239	9.16579e-06	0.00281258	0.00212447	5.83718	Cited2/Fn1/Sema3a/Smad2/Rbpj/Gcnt2/Thbs1/Hes1/Sema6d/Tgfb3	10
GO:0048762	mesenchymal cell differentiation	biological process	9/148	213/23239	9.40032e-06	0.00281258	0.00212447	6.63466	Cited2/Fn1/Sema3a/Smad2/Rbpj/Gcnt2/Hes1/Sema6d/Tgfb3	9
GO:0048640	negative regulation of developmental growth	biological process	7/148	122/23239	1.33952e-05	0.00325175	0.0024562	9.00936	Cited2/Rgs4/Sema3a/Cdk5r1/Epha7/Sema6d/Ulk1	7
GO:0048863	stem cell differentiation	biological process	9/148	223/23239	1.35676e-05	0.00325175	0.0024562	6.33714	Cited2/Fn1/Sema3a/Kdm3a/Rbpj/Hes1/Sema6d/Shc4/Lbh	9
GO:0061387	regulation of extent of cell growth	biological process	7/148	123/23239	1.41286e-05	0.00325175	0.0024562	8.93611	Fn1/Sema3a/Cdk5r1/Epha7/Sema6d/Ulk1/Ntrk3	7
GO:0090092	regulation of transmembrane receptor protein serine/threonine kinase signaling pathway	biological process	9/148	228/23239	1.61838e-05	0.00345871	0.00261253	6.19817	Sulf1/Cited2/Fbn1/Ing2/Smad2/Rbpj/Thbs1/Hes1/Tgfb3	9
GO:0048662	negative regulation of smooth muscle cell proliferation	biological process	5/148	53/23239	2.19628e-05	0.00438085	0.00330906	14.8132	Klf4/Cnn1/Pik3r1/Npr3/Tgfb3	5
GO:0048588	developmental cell growth	biological process	9/148	252/23239	3.55604e-05	0.0066498	0.00502291	5.60787	Fn1/Rgs4/Sema3a/Cdk5r1/Flrt3/Epha7/Sema6d/Ulk1/Ntrk3	9
GO:0045665	negative regulation of neuron differentiation	biological process	9/148	255/23239	3.89919e-05	0.00669966	0.00506057	5.54189	Sema3a/Cdk5r1/Id4/Pbx1/Rbpj/Epha7/Hes1/Sema6d/Ulk1	9
GO:0048638	regulation of developmental growth	biological process	11/148	392/23239	4.43733e-05	0.00669966	0.00506057	4.40618	Cited2/Fn1/Rgs4/Sema3a/Cdk5r1/Rbpj/Epha7/Hlx/Sema6d/Ulk1/Ntrk3	11
GO:0017015	regulation of transforming growth factor beta receptor signaling pathway	biological process	6/148	101/23239	4.64442e-05	0.00669966	0.00506057	9.32794	Cited2/Fbn1/Ing2/Smad2/Thbs1/Tgfb3	6
GO:1903825	organic acid transmembrane transport	biological process	6/148	103/23239	5.18559e-05	0.00669966	0.00506057	9.14681	Rgs4/Slc7a5/Slc7a11/Per2/Thbs1/Slc38a4	6
GO:1903844	regulation of cellular response to transforming growth factor beta stimulus	biological process	6/148	103/23239	5.18559e-05	0.00669966	0.00506057	9.14681	Cited2/Fbn1/Ing2/Smad2/Thbs1/Tgfb3	6
GO:1905039	carboxylic acid transmembrane transport	biological process	6/148	103/23239	5.18559e-05	0.00669966	0.00506057	9.14681	Rgs4/Slc7a5/Slc7a11/Per2/Thbs1/Slc38a4	6
GO:0008361	regulation of cell size	biological process	8/148	206/23239	5.42745e-05	0.00669966	0.00506057	6.09787	Fn1/Sema3a/Cdk5r1/Epha7/Clcn3/Sema6d/Ulk1/Ntrk3	8
GO:0001706	endoderm formation	biological process	4/148	33/23239	5.59798e-05	0.00669966	0.00506057	19.0328	Fn1/Col12a1/Smad2/Col5a1	4
GO:0045686	negative regulation of glial cell differentiation	biological process	4/148	33/23239	5.59798e-05	0.00669966	0.00506057	19.0328	Id4/Mycn/Hes1/Ntrk3	4
GO:0061564	axon development	biological process	12/148	483/23239	6.43735e-05	0.00740791	0.00559555	3.90112	Fn1/Sema3a/Cdk5r1/Klf4/Flrt3/Dcc/Epha7/Cdh11/Sema6d/Ulk1/Ntrk3/Flrt2	12
GO:0050771	negative regulation of axonogenesis	biological process	5/148	67/23239	6.88108e-05	0.00762526	0.00575972	11.7179	Sema3a/Cdk5r1/Epha7/Sema6d/Ulk1	5
GO:0007179	transforming growth factor beta receptor signaling pathway	biological process	7/148	161/23239	7.93163e-05	0.00819162	0.00618752	6.82697	Cited2/Fbn1/Ing2/Smad2/Gcnt2/Thbs1/Tgfb3	7
GO:0048710	regulation of astrocyte differentiation	biological process	4/148	36/23239	7.93974e-05	0.00819162	0.00618752	17.4467	Id4/Mycn/Hes1/Ntrk3	4
GO:0048660	regulation of smooth muscle cell proliferation	biological process	7/148	162/23239	8.24617e-05	0.00822418	0.00621212	6.78483	Klf4/Cnn1/Pik3r1/Rbpj/Thbs1/Npr3/Tgfb3	7
GO:0007178	transmembrane receptor protein serine/threonine kinase signaling pathway	biological process	10/148	350/23239	8.56488e-05	0.00826649	0.00624407	4.48629	Sulf1/Cited2/Fbn1/Ing2/Smad2/Rbpj/Gcnt2/Thbs1/Hes1/Tgfb3	10
GO:0030513	positive regulation of BMP signaling pathway	biological process	4/148	37/23239	8.85824e-05	0.00828246	0.00625614	16.9752	Sulf1/Smad2/Rbpj/Hes1	4
GO:0048659	smooth muscle cell proliferation	biological process	7/148	167/23239	9.97539e-05	0.00904436	0.00683163	6.58169	Klf4/Cnn1/Pik3r1/Rbpj/Thbs1/Npr3/Tgfb3	7
GO:0003333	amino acid transmembrane transport	biological process	5/148	73/23239	0.000103793	0.00913375	0.00689916	10.7548	Rgs4/Slc7a5/Slc7a11/Per2/Slc38a4	5
GO:0043062	extracellular structure organization	biological process	9/148	292/23239	0.000110219	0.00942217	0.00711701	4.83967	Sulf1/Fn1/Col12a1/Lox/Plod2/Col5a1/Antxr1/Plagl2/Flrt2	9
GO:0010977	negative regulation of neuron projection development	biological process	7/148	171/23239	0.000115619	0.00960924	0.00725832	6.42773	Sema3a/Cdk5r1/Rbpj/Epha7/Hes1/Sema6d/Ulk1	7
GO:0033002	muscle cell proliferation	biological process	8/148	231/23239	0.000120565	0.00974951	0.00736427	5.43793	Cited2/Klf4/Cnn1/Pik3r1/Rbpj/Thbs1/Npr3/Tgfb3	8
GO:0022409	positive regulation of cell-cell adhesion	biological process	8/148	232/23239	0.000124208	0.00977974	0.00738711	5.41449	Cited2/Gcnt2/Tnfsf11/Igfbp2/Hes1/Hlx/Bmi1/Adam19	8
GO:0007409	axonogenesis	biological process	11/148	448/23239	0.000144962	0.0111212	0.00840037	3.85541	Fn1/Sema3a/Cdk5r1/Flrt3/Dcc/Epha7/Cdh11/Sema6d/Ulk1/Ntrk3/Flrt2	11
GO:0001764	neuron migration	biological process	7/148	179/23239	0.000153512	0.0114827	0.00867344	6.14046	Mdga1/Sema3a/Ddit4/Cdk5r1/Dcc/Ntrk3/Flrt2	7
GO:0003156	regulation of animal organ formation	biological process	4/148	44/23239	0.000175888	0.0128355	0.0096953	14.2746	Sulf1/Cited2/Rbpj/Hes1	4
GO:0048712	negative regulation of astrocyte differentiation	biological process	3/148	18/23239	0.000192542	0.0133297	0.0100686	26.17	Id4/Mycn/Ntrk3	3
GO:1990138	neuron projection extension	biological process	7/148	186/23239	0.0001944	0.0133297	0.0100686	5.90937	Fn1/Sema3a/Cdk5r1/Flrt3/Sema6d/Ulk1/Ntrk3	7
GO:0030198	extracellular matrix organization	biological process	8/148	248/23239	0.000196026	0.0133297	0.0100686	5.06517	Sulf1/Fn1/Col12a1/Lox/Plod2/Col5a1/Antxr1/Flrt2	8
GO:0001504	neurotransmitter uptake	biological process	4/148	46/23239	0.000209357	0.013573	0.0102524	13.6539	Rgs4/Slc7a11/Nat8l/Per2	4
GO:0048675	axon extension	biological process	6/148	133/23239	0.000212711	0.013573	0.0102524	7.08362	Fn1/Sema3a/Cdk5r1/Sema6d/Ulk1/Ntrk3	6
GO:0014032	neural crest cell development	biological process	5/148	85/23239	0.000213213	0.013573	0.0102524	9.23649	Cited2/Fn1/Sema3a/Hes1/Sema6d	5
GO:0032535	regulation of cellular component size	biological process	10/148	395/23239	0.000228664	0.0142534	0.0107663	3.9752	Fn1/Sema3a/Tmsb4x/Cdk5r1/Add3/Epha7/Clcn3/Sema6d/Ulk1/Ntrk3	10
GO:0030308	negative regulation of cell growth	biological process	7/148	192/23239	0.000236073	0.0144149	0.0108883	5.7247	Rgs4/Sema3a/Cdk5r1/Epha7/Sema6d/Cth/Ulk1	7
GO:0045785	positive regulation of cell adhesion	biological process	10/148	399/23239	0.000247803	0.0148086	0.0111857	3.93535	Cited2/Fn1/Gcnt2/Tnfsf11/Igfbp2/Thbs1/Hes1/Hlx/Bmi1/Adam19	10
GO:0048706	embryonic skeletal system development	biological process	6/148	138/23239	0.000259712	0.0148086	0.0111857	6.82697	Sulf1/Smad2/Pbx1/Mycn/Bmi1/Tgfb3	6
GO:0048483	autonomic nervous system development	biological process	4/148	49/23239	0.000267832	0.0148086	0.0111857	12.818	Fn1/Sema3a/Hes1/Hlx	4
GO:0070372	regulation of ERK1 and ERK2 cascade	biological process	9/148	330/23239	0.000274323	0.0148086	0.0111857	4.28237	Fn1/Klf4/Gcnt2/Tnfsf11/Dcc/Camk2n1/Epha7/Gpnmb/Ntrk3	9
GO:0014031	mesenchymal cell development	biological process	5/148	90/23239	0.000278492	0.0148086	0.0111857	8.72335	Cited2/Fn1/Sema3a/Hes1/Sema6d	5
GO:0090316	positive regulation of intracellular protein transport	biological process	6/148	140/23239	0.00028065	0.0148086	0.0111857	6.72944	Sec16b/Cdk5r1/Prr5l/Asph/Nutf2/Pik3r1	6
GO:0060560	developmental growth involved in morphogenesis	biological process	8/148	262/23239	0.000284074	0.0148086	0.0111857	4.79451	Fn1/Sema3a/Cdk5r1/Flrt3/Epha7/Sema6d/Ulk1/Ntrk3	8
GO:0014014	negative regulation of gliogenesis	biological process	4/148	50/23239	0.00028969	0.0148086	0.0111857	12.5616	Id4/Mycn/Hes1/Ntrk3	4
GO:0048864	stem cell development	biological process	5/148	91/23239	0.000293187	0.0148086	0.0111857	8.62749	Cited2/Fn1/Sema3a/Hes1/Sema6d	5
GO:0071560	cellular response to transforming growth factor beta stimulus	biological process	7/148	200/23239	0.000302543	0.0148086	0.0111857	5.49571	Cited2/Fbn1/Ing2/Smad2/Gcnt2/Thbs1/Tgfb3	7
GO:0001704	formation of primary germ layer	biological process	5/148	92/23239	0.000308463	0.0148086	0.0111857	8.53371	Fn1/Col12a1/Gpi1/Smad2/Col5a1	5
GO:0014033	neural crest cell differentiation	biological process	5/148	92/23239	0.000308463	0.0148086	0.0111857	8.53371	Cited2/Fn1/Sema3a/Hes1/Sema6d	5
GO:0031345	negative regulation of cell projection organization	biological process	7/148	201/23239	0.000311813	0.0148086	0.0111857	5.46837	Sema3a/Cdk5r1/Rbpj/Epha7/Hes1/Sema6d/Ulk1	7
GO:0050770	regulation of axonogenesis	biological process	7/148	201/23239	0.000311813	0.0148086	0.0111857	5.46837	Fn1/Sema3a/Cdk5r1/Epha7/Sema6d/Ulk1/Ntrk3	7
GO:0048015	phosphatidylinositol-mediated signaling	biological process	6/148	144/23239	0.000326493	0.0152635	0.0115293	6.54251	Prr5l/Klf4/Synj1/Pik3r1/Npr3/Irs1	6
GO:0001701	in utero embryonic development	biological process	11/148	494/23239	0.000335184	0.0154288	0.0116541	3.4964	Cited2/Gpi1/E2f7/Smad2/Sf3b1/Rbpj/Tet1/Hes1/Bmi1/Eif2s2/Tgfb3	11
GO:0030510	regulation of BMP signaling pathway	biological process	5/148	94/23239	0.000340817	0.0154504	0.0116704	8.35214	Sulf1/Fbn1/Smad2/Rbpj/Hes1	5
GO:0071559	response to transforming growth factor beta	biological process	7/148	205/23239	0.0003512	0.0156834	0.0118465	5.36167	Cited2/Fbn1/Ing2/Smad2/Gcnt2/Thbs1/Tgfb3	7
GO:0048017	inositol lipid-mediated signaling	biological process	6/148	147/23239	0.000364573	0.0160049	0.0120893	6.40899	Prr5l/Klf4/Synj1/Pik3r1/Npr3/Irs1	6
GO:0030199	collagen fibril organization	biological process	4/148	54/23239	0.000390041	0.0160049	0.0120893	11.6311	Col12a1/Lox/Plod2/Col5a1	4
GO:0061448	connective tissue development	biological process	8/148	275/23239	0.000392552	0.0160049	0.0120893	4.56786	Sulf1/Col12a1/Id4/Dyrk1b/Maf/Col5a1/Mycn/Thbs1	8
GO:0035265	organ growth	biological process	7/148	209/23239	0.000394481	0.0160049	0.0120893	5.25905	Cited2/Rgs4/Col12a1/Smad2/Rbpj/Thbs1/Hlx	7
GO:0051964	negative regulation of synapse assembly	biological process	2/148	5/23239	0.000397829	0.0160049	0.0120893	62.8081	Mdga1/Epha7	2
GO:0071847	TNFSF11-mediated signaling pathway	biological process	2/148	5/23239	0.000397829	0.0160049	0.0120893	62.8081	Pias3/Tnfsf11	2
GO:0045926	negative regulation of growth	biological process	8/148	276/23239	0.000402127	0.0160049	0.0120893	4.55131	Cited2/Rgs4/Sema3a/Cdk5r1/Epha7/Sema6d/Cth/Ulk1	8
GO:0070371	ERK1 and ERK2 cascade	biological process	9/148	348/23239	0.000404096	0.0160049	0.0120893	4.06087	Fn1/Klf4/Gcnt2/Tnfsf11/Dcc/Camk2n1/Epha7/Gpnmb/Ntrk3	9
GO:0051580	regulation of neurotransmitter uptake	biological process	3/148	23/23239	0.00040824	0.0160049	0.0120893	20.4809	Rgs4/Nat8l/Per2	3
GO:1903037	regulation of leukocyte cell-cell adhesion	biological process	8/148	277/23239	0.000411891	0.0160049	0.0120893	4.53488	Pag1/Klf4/Tnfsf11/Igfbp2/Gpnmb/Hes1/Hlx/Bmi1	8
GO:0010771	negative regulation of cell morphogenesis involved in differentiation	biological process	5/148	99/23239	0.000432934	0.0166069	0.012544	7.93032	Sema3a/Cdk5r1/Epha7/Sema6d/Ulk1	5
GO:1901214	regulation of neuron death	biological process	9/148	353/23239	0.000447991	0.0169669	0.0128159	4.00335	Ddit4/Cdk5r1/Slc7a11/Gpi1/Dcc/Epha7/Gpnmb/Set/Tgfb3	9
GO:0001558	regulation of cell growth	biological process	10/148	432/23239	0.00046333	0.0173285	0.0130891	3.63473	Fn1/Rgs4/Sema3a/Cdk5r1/Igfbp2/Epha7/Sema6d/Cth/Ulk1/Ntrk3	10
GO:0030324	lung development	biological process	7/148	217/23239	0.000493831	0.0182413	0.0137785	5.06517	Lox/Slc7a11/Smad2/Rbpj/Mycn/Hes1/Tgfb3	7
GO:0015807	L-amino acid transport	biological process	4/148	58/23239	0.000513057	0.0184948	0.01397	10.829	Rgs4/Slc7a5/Slc7a11/Per2	4
GO:2000134	negative regulation of G1/S transition of mitotic cell cycle	biological process	4/148	58/23239	0.000513057	0.0184948	0.01397	10.829	Klf4/E2f7/Rbm38/Gpnmb	4
GO:0030325	adrenal gland development	biological process	3/148	25/23239	0.00052526	0.0187093	0.014132	18.8424	Cited2/Smad2/Pbx1	3
GO:0030323	respiratory tube development	biological process	7/148	220/23239	0.000535858	0.0188622	0.0142475	4.9961	Lox/Slc7a11/Smad2/Rbpj/Mycn/Hes1/Tgfb3	7
GO:0007411	axon guidance	biological process	7/148	223/23239	0.000580686	0.0198228	0.0149731	4.92889	Sema3a/Cdk5r1/Flrt3/Dcc/Epha7/Sema6d/Flrt2	7
GO:0089718	amino acid import across plasma membrane	biological process	3/148	26/23239	0.00059101	0.0198228	0.0149731	18.1177	Rgs4/Slc7a11/Per2	3
GO:0010754	negative regulation of cGMP-mediated signaling	biological process	2/148	6/23239	0.000594248	0.0198228	0.0149731	52.3401	Thbs1/Pde10a	2
GO:0035166	post-embryonic hemopoiesis	biological process	2/148	6/23239	0.000594248	0.0198228	0.0149731	52.3401	Slc37a4/Klf4	2
GO:0097485	neuron projection guidance	biological process	7/148	224/23239	0.000596274	0.0198228	0.0149731	4.90688	Sema3a/Cdk5r1/Flrt3/Dcc/Epha7/Sema6d/Flrt2	7
GO:0019827	stem cell population maintenance	biological process	6/148	163/23239	0.000630098	0.0207171	0.0156486	5.77989	Kdm3a/Klf4/Rbpj/Tet1/Hes1/Lbh	6
GO:0030516	regulation of axon extension	biological process	5/148	108/23239	0.000644565	0.0208491	0.0157483	7.26946	Fn1/Sema3a/Cdk5r1/Sema6d/Ntrk3	5
GO:1902807	negative regulation of cell cycle G1/S phase transition	biological process	4/148	62/23239	0.000661437	0.0208491	0.0157483	10.1303	Klf4/E2f7/Rbm38/Gpnmb	4
GO:0035987	endodermal cell differentiation	biological process	3/148	27/23239	0.000661795	0.0208491	0.0157483	17.4467	Fn1/Col12a1/Col5a1	3
GO:0048545	response to steroid hormone	biological process	7/148	228/23239	0.000661986	0.0208491	0.0157483	4.8208	Kdm3a/Ddit4/Lox/Pappa/Pik3r1/Tgfb3/Lbh	7
GO:0000082	G1/S transition of mitotic cell cycle	biological process	6/148	165/23239	0.000671705	0.0209348	0.0158131	5.70983	Id4/Klf4/E2f7/Rbm38/Camk2g/Gpnmb	6
GO:0007369	gastrulation	biological process	6/148	167/23239	0.00071541	0.021431	0.0161879	5.64145	Fn1/Col12a1/Klf4/Gpi1/Smad2/Col5a1	6
GO:0098727	maintenance of cell number	biological process	6/148	167/23239	0.00071541	0.021431	0.0161879	5.64145	Kdm3a/Klf4/Rbpj/Tet1/Hes1/Lbh	6
GO:0042063	gliogenesis	biological process	8/148	302/23239	0.000726151	0.021431	0.0161879	4.15948	Fn1/Cdk5r1/Id4/Synj1/Mycn/Vcan/Hes1/Ntrk3	8
GO:0006929	substrate-dependent cell migration	biological process	3/148	28/23239	0.000737765	0.021431	0.0161879	16.8236	Fn1/Sema3a/Itga11	3
GO:0030511	positive regulation of transforming growth factor beta receptor signaling pathway	biological process	3/148	28/23239	0.000737765	0.021431	0.0161879	16.8236	Cited2/Ing2/Thbs1	3
GO:0045671	negative regulation of osteoclast differentiation	biological process	3/148	28/23239	0.000737765	0.021431	0.0161879	16.8236	Fbn1/Pik3r1/Pias3	3
GO:1903846	positive regulation of cellular response to transforming growth factor beta stimulus	biological process	3/148	28/23239	0.000737765	0.021431	0.0161879	16.8236	Cited2/Ing2/Thbs1	3
GO:0002158	osteoclast proliferation	biological process	2/148	7/23239	0.000828469	0.0225344	0.0170213	44.8629	Tnfsf11/Npr3	2
GO:0038107	nodal signaling pathway involved in determination of left/right asymmetry	biological process	2/148	7/23239	0.000828469	0.0225344	0.0170213	44.8629	Cited2/Smad2	2
GO:0061343	cell adhesion involved in heart morphogenesis	biological process	2/148	7/23239	0.000828469	0.0225344	0.0170213	44.8629	Rbpj/Flrt2	2
GO:0070345	negative regulation of fat cell proliferation	biological process	2/148	7/23239	0.000828469	0.0225344	0.0170213	44.8629	E2f3/Per2	2
GO:1900094	regulation of transcription from RNA polymerase II promoter involved in determination of left/right symmetry	biological process	2/148	7/23239	0.000828469	0.0225344	0.0170213	44.8629	Cited2/Smad2	2
GO:1900164	nodal signaling pathway involved in determination of lateral mesoderm left/right asymmetry	biological process	2/148	7/23239	0.000828469	0.0225344	0.0170213	44.8629	Cited2/Smad2	2
GO:1901166	neural crest cell migration involved in autonomic nervous system development	biological process	2/148	7/23239	0.000828469	0.0225344	0.0170213	44.8629	Fn1/Sema3a	2
GO:0007492	endoderm development	biological process	4/148	66/23239	0.000837914	0.0225859	0.0170602	9.51638	Fn1/Col12a1/Smad2/Col5a1	4
GO:0007159	leukocyte cell-cell adhesion	biological process	8/148	310/23239	0.00085997	0.0229735	0.017353	4.05214	Pag1/Klf4/Tnfsf11/Igfbp2/Gpnmb/Hes1/Hlx/Bmi1	8
GO:0043090	amino acid import	biological process	3/148	30/23239	0.000905847	0.0239849	0.0181169	15.702	Rgs4/Slc7a11/Per2	3
GO:0051963	regulation of synapse assembly	biological process	5/148	117/23239	0.000925584	0.0242925	0.0183493	6.71027	Mdga1/Flrt3/Epha7/Ntrk3/Flrt2	5
GO:0001818	negative regulation of cytokine production	biological process	7/148	242/23239	0.000938475	0.0243374	0.0183832	4.54191	Slc37a4/Fn1/Klf4/Nutf2/Thbs1/Gpnmb/Tgfb3	7
GO:0070997	neuron death	biological process	9/148	392/23239	0.000943562	0.0243374	0.0183832	3.60506	Ddit4/Cdk5r1/Slc7a11/Gpi1/Dcc/Epha7/Gpnmb/Set/Tgfb3	9
GO:0048562	embryonic organ morphogenesis	biological process	8/148	315/23239	0.000953206	0.024376	0.0184124	3.98782	Cited2/Smad2/Rbpj/Mycn/Hes1/Hlx/Bmi1/Tgfb3	8
GO:0001659	temperature homeostasis	biological process	6/148	177/23239	0.000967945	0.0245432	0.0185386	5.32272	Kdm3a/Per2/Rbpj/Tnfsf11/Npr3/Elovl6	6
GO:0044843	cell cycle G1/S phase transition	biological process	6/148	179/23239	0.00102578	0.0257909	0.0194811	5.26325	Id4/Klf4/E2f7/Rbm38/Camk2g/Gpnmb	6
GO:0015711	organic anion transport	biological process	9/148	399/23239	0.00106763	0.026502	0.0200182	3.54181	Slc37a4/Rgs4/Slc7a5/Slc7a11/Slc2a1/Per2/Tnfsf11/Thbs1/Slc38a4	9
GO:0021537	telencephalon development	biological process	7/148	248/23239	0.00108174	0.026502	0.0200182	4.43202	Mdga1/Sema3a/Cdk5r1/Id4/Slc7a11/Kcna1/Hes1	7
GO:0009912	auditory receptor cell fate commitment	biological process	2/148	8/23239	0.00110001	0.026502	0.0200182	39.2551	Rbpj/Hes1	2
GO:0060120	inner ear receptor cell fate commitment	biological process	2/148	8/23239	0.00110001	0.026502	0.0200182	39.2551	Rbpj/Hes1	2
GO:0045670	regulation of osteoclast differentiation	biological process	4/148	71/23239	0.00110222	0.026502	0.0200182	8.84621	Fbn1/Pik3r1/Pias3/Tnfsf11	4
GO:0060541	respiratory system development	biological process	7/148	249/23239	0.0011072	0.026502	0.0200182	4.41422	Lox/Slc7a11/Smad2/Rbpj/Mycn/Hes1/Tgfb3	7
GO:0008543	fibroblast growth factor receptor signaling pathway	biological process	4/148	72/23239	0.00116134	0.0273601	0.0206663	8.72335	Sulf1/Flrt3/Thbs1/Flrt2	4
GO:0048645	animal organ formation	biological process	4/148	72/23239	0.00116134	0.0273601	0.0206663	8.72335	Sulf1/Cited2/Rbpj/Hes1	4
GO:0048568	embryonic organ development	biological process	10/148	488/23239	0.00117436	0.0274508	0.0207349	3.21763	Cited2/E2f7/Smad2/Pbx1/Rbpj/Mycn/Hes1/Hlx/Bmi1/Tgfb3	10
GO:0048013	ephrin receptor signaling pathway	biological process	3/148	33/23239	0.00120044	0.0278427	0.0210309	14.2746	Cdk5r1/Rbpj/Epha7	3
GO:0050807	regulation of synapse organization	biological process	7/148	257/23239	0.00132829	0.0302746	0.0228678	4.27682	Mdga1/Cdk5r1/Slc7a11/Flrt3/Epha7/Ntrk3/Flrt2	7
GO:0032956	regulation of actin cytoskeleton organization	biological process	8/148	332/23239	0.00133251	0.0302746	0.0228678	3.78362	Rgs4/Tmsb4x/Cdk5r1/Add3/Pik3r1/Rnd3/Ntrk3/Tgfb3	8
GO:0010769	regulation of cell morphogenesis involved in differentiation	biological process	8/148	333/23239	0.00135809	0.0302746	0.0228678	3.77226	Sdc2/Fn1/Sema3a/Cdk5r1/Epha7/Sema6d/Ulk1/Ntrk3	8
GO:0003140	determination of left/right asymmetry in lateral mesoderm	biological process	2/148	9/23239	0.00140839	0.0302746	0.0228678	34.8934	Cited2/Smad2	2
GO:0036353	histone H2A-K119 monoubiquitination	biological process	2/148	9/23239	0.00140839	0.0302746	0.0228678	34.8934	Pcgf5/Bmi1	2
GO:2000020	positive regulation of male gonad development	biological process	2/148	9/23239	0.00140839	0.0302746	0.0228678	34.8934	Cited2/Sema3a	2
GO:0048705	skeletal system morphogenesis	biological process	7/148	260/23239	0.00141957	0.0302746	0.0228678	4.22747	Cited2/Col12a1/Smad2/Mycn/Thbs1/Bmi1/Tgfb3	7
GO:0005977	glycogen metabolic process	biological process	4/148	76/23239	0.00142012	0.0302746	0.0228678	8.26422	Slc37a4/Per2/Irs1/Gys1	4
GO:0006073	cellular glucan metabolic process	biological process	4/148	76/23239	0.00142012	0.0302746	0.0228678	8.26422	Slc37a4/Per2/Irs1/Gys1	4
GO:0032890	regulation of organic acid transport	biological process	4/148	76/23239	0.00142012	0.0302746	0.0228678	8.26422	Rgs4/Per2/Tnfsf11/Thbs1	4
GO:0044042	glucan metabolic process	biological process	4/148	76/23239	0.00142012	0.0302746	0.0228678	8.26422	Slc37a4/Per2/Irs1/Gys1	4
GO:1903959	regulation of anion transmembrane transport	biological process	3/148	35/23239	0.00142671	0.0302746	0.0228678	13.4589	Rgs4/Per2/Thbs1	3
GO:0030336	negative regulation of cell migration	biological process	7/148	261/23239	0.00145106	0.0305744	0.0230943	4.21127	Sulf1/Cited2/Sema3a/Klf4/Rbpj/Thbs1/Sema6d	7
GO:0001655	urogenital system development	biological process	8/148	340/23239	0.00154833	0.0319668	0.0241461	3.69459	Sulf1/Id4/Fbn1/Smad2/Pbx1/Vcan/Epha7/Hes1	8
GO:0050803	regulation of synapse structure or activity	biological process	7/148	264/23239	0.00154882	0.0319668	0.0241461	4.16342	Mdga1/Cdk5r1/Slc7a11/Flrt3/Epha7/Ntrk3/Flrt2	7
GO:1902475	L-alpha-amino acid transmembrane transport	biological process	3/148	36/23239	0.00154919	0.0319668	0.0241461	13.085	Rgs4/Slc7a11/Per2	3
GO:0048708	astrocyte differentiation	biological process	4/148	78/23239	0.00156349	0.0320408	0.024202	8.05232	Id4/Mycn/Hes1/Ntrk3	4
GO:0051222	positive regulation of protein transport	biological process	9/148	423/23239	0.0015971	0.0325069	0.024554	3.34086	Sec16b/Cdk5r1/Prr5l/Asph/Gpi1/Rab34/Nutf2/Pik3r1/Tgfb3	9
GO:0022411	cellular component disassembly	biological process	8/148	343/23239	0.00163607	0.0329084	0.0248573	3.66228	Ddit4/Eml4/Add3/Asph/Synj1/Per2/Ulk1/Tgfb3	8
GO:0021675	nerve development	biological process	4/148	79/23239	0.00163882	0.0329084	0.0248573	7.95039	Sulf1/Cited2/Sema3a/Hes1	4
GO:0010958	regulation of amino acid import across plasma membrane	biological process	2/148	10/23239	0.00175314	0.034061	0.0257279	31.4041	Rgs4/Per2	2
GO:0045607	regulation of inner ear auditory receptor cell differentiation	biological process	2/148	10/23239	0.00175314	0.034061	0.0257279	31.4041	Mycn/Hes1	2
GO:0045631	regulation of mechanoreceptor differentiation	biological process	2/148	10/23239	0.00175314	0.034061	0.0257279	31.4041	Mycn/Hes1	2
GO:0048671	negative regulation of collateral sprouting	biological process	2/148	10/23239	0.00175314	0.034061	0.0257279	31.4041	Epha7/Ulk1	2
GO:2000980	regulation of inner ear receptor cell differentiation	biological process	2/148	10/23239	0.00175314	0.034061	0.0257279	31.4041	Mycn/Hes1	2
GO:0035270	endocrine system development	biological process	5/148	137/23239	0.00186482	0.0359971	0.0271903	5.73067	Cited2/Smad2/Pbx1/Rbpj/Hes1	5
GO:0001822	kidney development	biological process	7/148	275/23239	0.00195195	0.037199	0.0280981	3.99688	Sulf1/Fbn1/Smad2/Pbx1/Vcan/Epha7/Hes1	7
GO:2000146	negative regulation of cell motility	biological process	7/148	275/23239	0.00195195	0.037199	0.0280981	3.99688	Sulf1/Cited2/Sema3a/Klf4/Rbpj/Thbs1/Sema6d	7
GO:0003151	outflow tract morphogenesis	biological process	4/148	83/23239	0.00196543	0.0372188	0.0281132	7.56724	Cited2/Rbpj/Thbs1/Hes1	4
GO:0007162	negative regulation of cell adhesion	biological process	7/148	276/23239	0.00199228	0.03749	0.028318	3.9824	Pag1/Klf4/Pik3r1/Gcnt2/Thbs1/Gpnmb/Hlx	7
GO:0001666	response to hypoxia	biological process	6/148	205/23239	0.00204544	0.0380121	0.0287123	4.59572	Cited2/Ddit4/Vldlr/Rbpj/Camk2g/Tgfb3	6
GO:0032984	protein-containing complex disassembly	biological process	6/148	205/23239	0.00204544	0.0380121	0.0287123	4.59572	Ddit4/Eml4/Add3/Asph/Synj1/Per2	6
GO:0106106	cold-induced thermogenesis	biological process	5/148	141/23239	0.00211477	0.0382442	0.0288876	5.56809	Kdm3a/Per2/Rbpj/Npr3/Elovl6	5
GO:0120161	regulation of cold-induced thermogenesis	biological process	5/148	141/23239	0.00211477	0.0382442	0.0288876	5.56809	Kdm3a/Per2/Rbpj/Npr3/Elovl6	5
GO:1904951	positive regulation of establishment of protein localization	biological process	9/148	441/23239	0.00211858	0.0382442	0.0288876	3.2045	Sec16b/Cdk5r1/Prr5l/Asph/Gpi1/Rab34/Nutf2/Pik3r1/Tgfb3	9
GO:0032026	response to magnesium ion	biological process	2/148	11/23239	0.00213379	0.0382442	0.0288876	28.5491	Kcna1/Thbs1	2
GO:2001204	regulation of osteoclast development	biological process	2/148	11/23239	0.00213379	0.0382442	0.0288876	28.5491	Fbn1/Tnfsf11	2
GO:0042490	mechanoreceptor differentiation	biological process	4/148	85/23239	0.0021445	0.0382442	0.0288876	7.38919	Rbpj/Mycn/Hes1/Ntrk3	4
GO:0032388	positive regulation of intracellular transport	biological process	6/148	207/23239	0.0021474	0.0382442	0.0288876	4.55131	Sec16b/Cdk5r1/Prr5l/Asph/Nutf2/Pik3r1	6
GO:0006112	energy reserve metabolic process	biological process	4/148	86/23239	0.00223813	0.0385226	0.0290979	7.30327	Slc37a4/Per2/Irs1/Gys1	4
GO:0044344	cellular response to fibroblast growth factor stimulus	biological process	4/148	86/23239	0.00223813	0.0385226	0.0290979	7.30327	Sulf1/Flrt3/Thbs1/Flrt2	4
GO:0045685	regulation of glial cell differentiation	biological process	4/148	86/23239	0.00223813	0.0385226	0.0290979	7.30327	Id4/Mycn/Hes1/Ntrk3	4
GO:0014013	regulation of gliogenesis	biological process	5/148	143/23239	0.00224852	0.0385226	0.0290979	5.49022	Id4/Synj1/Mycn/Hes1/Ntrk3	5
GO:0072073	kidney epithelium development	biological process	5/148	143/23239	0.00224852	0.0385226	0.0290979	5.49022	Smad2/Pbx1/Vcan/Epha7/Hes1	5
GO:0048608	reproductive structure development	biological process	9/148	445/23239	0.00225111	0.0385226	0.0290979	3.17569	Sulf1/Cited2/Sema3a/Id4/Ing2/E2f7/Rbpj/Hes1/Eif2s2	9
GO:0002573	myeloid leukocyte differentiation	biological process	6/148	209/23239	0.00225316	0.0385226	0.0290979	4.50776	Cited2/Fbn1/Pik3r1/Pias3/Rbpj/Tnfsf11	6
GO:0006865	amino acid transport	biological process	5/148	144/23239	0.00231766	0.0394002	0.0297608	5.45209	Rgs4/Slc7a5/Slc7a11/Per2/Slc38a4	5
GO:0061458	reproductive system development	biological process	9/148	449/23239	0.00239018	0.0404035	0.0305187	3.1474	Sulf1/Cited2/Sema3a/Id4/Ing2/E2f7/Rbpj/Hes1/Eif2s2	9
GO:0005978	glycogen biosynthetic process	biological process	3/148	42/23239	0.00242242	0.0404545	0.0305572	11.2157	Per2/Irs1/Gys1	3
GO:0009250	glucan biosynthetic process	biological process	3/148	42/23239	0.00242242	0.0404545	0.0305572	11.2157	Per2/Irs1/Gys1	3
GO:0071774	response to fibroblast growth factor	biological process	4/148	88/23239	0.00243376	0.0404545	0.0305572	7.13729	Sulf1/Flrt3/Thbs1/Flrt2	4
GO:1902105	regulation of leukocyte differentiation	biological process	7/148	287/23239	0.00247989	0.0409935	0.0309643	3.82976	Fbn1/Pik3r1/Pias3/Tox/Tnfsf11/Hlx/Bmi1	7
GO:0003002	regionalization	biological process	8/148	368/23239	0.00253055	0.0410173	0.0309823	3.41348	Cited2/Sema3a/Smad2/Pbx1/Sf3b1/Rbpj/Hes1/Bmi1	8
GO:0043649	dicarboxylic acid catabolic process	biological process	2/148	12/23239	0.00254987	0.0410173	0.0309823	26.17	Gad2/Aldh1l2	2
GO:0070341	fat cell proliferation	biological process	2/148	12/23239	0.00254987	0.0410173	0.0309823	26.17	E2f3/Per2	2
GO:0070344	regulation of fat cell proliferation	biological process	2/148	12/23239	0.00254987	0.0410173	0.0309823	26.17	E2f3/Per2	2
GO:1903789	regulation of amino acid transmembrane transport	biological process	2/148	12/23239	0.00254987	0.0410173	0.0309823	26.17	Rgs4/Per2	2
GO:0002683	negative regulation of immune system process	biological process	9/148	454/23239	0.00257355	0.0411768	0.0311028	3.11274	Fbn1/Pag1/Pik3r1/Pias3/Thbs1/Gpnmb/Hes1/Hlx/Tgfb3	9
GO:0001505	regulation of neurotransmitter levels	biological process	8/148	370/23239	0.00261598	0.041633	0.0314474	3.39503	Rgs4/Slc7a11/Klf4/Nat8l/Synj1/Per2/Gad2/Pde1b	8
GO:0021953	central nervous system neuron differentiation	biological process	6/148	217/23239	0.00271592	0.0429949	0.0324761	4.34157	Sema3a/Id4/Dcc/Cdh11/Hes1/Ulk1	6
GO:0010660	regulation of muscle cell apoptotic process	biological process	4/148	91/23239	0.00274878	0.043286	0.032696	6.90199	E2f3/Pik3r1/Rbpj/Lifr	4
GO:0019318	hexose metabolic process	biological process	6/148	219/23239	0.002842	0.0440135	0.0332455	4.30193	Gpi1/Chst15/Pik3r1/Per2/Irs1/Pfkfb4	6
GO:0046942	carboxylic acid transport	biological process	7/148	295/23239	0.00288874	0.0440135	0.0332455	3.7259	Rgs4/Slc7a5/Slc7a11/Per2/Tnfsf11/Thbs1/Slc38a4	7
GO:0007389	pattern specification process	biological process	9/148	462/23239	0.00289001	0.0440135	0.0332455	3.05884	Cited2/Sema3a/Asph/Smad2/Pbx1/Sf3b1/Rbpj/Hes1/Bmi1	9
GO:0060348	bone development	biological process	6/148	220/23239	0.00290666	0.0440135	0.0332455	4.28237	Sulf1/Cited2/Col12a1/Fbn1/Tnfsf11/Thbs1	6
GO:1990845	adaptive thermogenesis	biological process	5/148	152/23239	0.00292769	0.0440135	0.0332455	5.16514	Kdm3a/Per2/Rbpj/Npr3/Elovl6	5
GO:0015849	organic acid transport	biological process	7/148	296/23239	0.00294327	0.0440135	0.0332455	3.71332	Rgs4/Slc7a5/Slc7a11/Per2/Tnfsf11/Thbs1/Slc38a4	7
GO:0050863	regulation of T cell activation	biological process	7/148	296/23239	0.00294327	0.0440135	0.0332455	3.71332	Pag1/Tnfsf11/Igfbp2/Gpnmb/Hes1/Hlx/Bmi1	7
GO:0033157	regulation of intracellular protein transport	biological process	6/148	221/23239	0.00297241	0.0440135	0.0332455	4.26299	Sec16b/Cdk5r1/Prr5l/Asph/Nutf2/Pik3r1	6
GO:0032970	regulation of actin filament-based process	biological process	8/148	378/23239	0.00298053	0.0440135	0.0332455	3.32318	Rgs4/Tmsb4x/Cdk5r1/Add3/Pik3r1/Rnd3/Ntrk3/Tgfb3	8
GO:0072001	renal system development	biological process	7/148	297/23239	0.00299859	0.0440135	0.0332455	3.70081	Sulf1/Fbn1/Smad2/Pbx1/Vcan/Epha7/Hes1	7
GO:0035435	phosphate ion transmembrane transport	biological process	2/148	13/23239	0.00300092	0.0440135	0.0332455	24.157	Slc37a4/Slc20a1	2
GO:0048505	regulation of timing of cell differentiation	biological process	2/148	13/23239	0.00300092	0.0440135	0.0332455	24.157	Rbpj/Hes1	2
GO:0061418	regulation of transcription from RNA polymerase II promoter in response to hypoxia	biological process	2/148	13/23239	0.00300092	0.0440135	0.0332455	24.157	Cited2/Rbpj	2
GO:2000018	regulation of male gonad development	biological process	2/148	13/23239	0.00300092	0.0440135	0.0332455	24.157	Cited2/Sema3a	2
GO:1903707	negative regulation of hemopoiesis	biological process	5/148	154/23239	0.00309674	0.0451941	0.0341372	5.09806	Fbn1/Pik3r1/Pias3/Hes1/Hlx	5
GO:1903829	positive regulation of cellular protein localization	biological process	7/148	299/23239	0.00311162	0.0451941	0.0341372	3.67606	Sec16b/Cdk5r1/Prr5l/Asph/Rab34/Nutf2/Pik3r1	7
GO:0010718	positive regulation of epithelial to mesenchymal transition	biological process	3/148	46/23239	0.0031443	0.0452296	0.0341641	10.2405	Smad2/Gcnt2/Tgfb3	3
GO:0030517	negative regulation of axon extension	biological process	3/148	46/23239	0.0031443	0.0452296	0.0341641	10.2405	Sema3a/Cdk5r1/Sema6d	3
GO:0030900	forebrain development	biological process	8/148	382/23239	0.00317707	0.0454823	0.0343549	3.28838	Mdga1/Sema3a/Cdk5r1/Id4/Slc7a11/Kcna1/Rbpj/Hes1	8
GO:0010657	muscle cell apoptotic process	biological process	4/148	96/23239	0.00333405	0.0474064	0.0358083	6.54251	E2f3/Pik3r1/Rbpj/Lifr	4
GO:0003197	endocardial cushion development	biological process	3/148	47/23239	0.00334316	0.0474064	0.0358083	10.0226	Cited2/Rbpj/Thbs1	3
GO:0021543	pallium development	biological process	5/148	158/23239	0.00345581	0.0474163	0.0358158	4.969	Mdga1/Sema3a/Cdk5r1/Id4/Kcna1	5
GO:0021761	limbic system development	biological process	4/148	97/23239	0.0034605	0.0474163	0.0358158	6.47506	Sema3a/Cdk5r1/Id4/Kcna1	4
GO:0009952	anterior/posterior pattern specification	biological process	6/148	228/23239	0.00346433	0.0474163	0.0358158	4.13211	Smad2/Pbx1/Sf3b1/Rbpj/Hes1/Bmi1	6
GO:0006534	cysteine metabolic process	biological process	2/148	14/23239	0.00348649	0.0474163	0.0358158	22.4315	Slc7a11/Cth	2
GO:0021903	rostrocaudal neural tube patterning	biological process	2/148	14/23239	0.00348649	0.0474163	0.0358158	22.4315	Hes1/Bmi1	2
GO:0051152	positive regulation of smooth muscle cell differentiation	biological process	2/148	14/23239	0.00348649	0.0474163	0.0358158	22.4315	Tmsb4x/Cth	2
GO:0061308	cardiac neural crest cell development involved in heart development	biological process	2/148	14/23239	0.00348649	0.0474163	0.0358158	22.4315	Cited2/Hes1	2
GO:0098712	L-glutamate import across plasma membrane	biological process	2/148	14/23239	0.00348649	0.0474163	0.0358158	22.4315	Slc7a11/Per2	2
GO:1905941	positive regulation of gonad development	biological process	2/148	14/23239	0.00348649	0.0474163	0.0358158	22.4315	Cited2/Sema3a	2
GO:0002762	negative regulation of myeloid leukocyte differentiation	biological process	3/148	48/23239	0.00354956	0.0476312	0.0359781	9.81377	Fbn1/Pik3r1/Pias3	3
GO:0021545	cranial nerve development	biological process	3/148	48/23239	0.00354956	0.0476312	0.0359781	9.81377	Cited2/Sema3a/Hes1	3
GO:0051147	regulation of muscle cell differentiation	biological process	5/148	159/23239	0.00355006	0.0476312	0.0359781	4.93774	Rgs4/Tmsb4x/Rbm38/Rbpj/Cth	5
GO:0036293	response to decreased oxygen levels	biological process	6/148	230/23239	0.0036154	0.0482914	0.0364768	4.09618	Cited2/Ddit4/Vldlr/Rbpj/Camk2g/Tgfb3	6
GO:0044264	cellular polysaccharide metabolic process	biological process	4/148	99/23239	0.00372311	0.0491174	0.0371007	6.34425	Slc37a4/Per2/Irs1/Gys1	4
GO:1902106	negative regulation of leukocyte differentiation	biological process	4/148	99/23239	0.00372311	0.0491174	0.0371007	6.34425	Fbn1/Pik3r1/Pias3/Hlx	4
GO:0051271	negative regulation of cellular component movement	biological process	7/148	309/23239	0.00372648	0.0491174	0.0371007	3.55709	Sulf1/Cited2/Sema3a/Klf4/Rbpj/Thbs1/Sema6d	7
GO:0042491	inner ear auditory receptor cell differentiation	biological process	3/148	49/23239	0.00376359	0.0493888	0.0373057	9.61349	Rbpj/Mycn/Hes1	3
GO:1903706	regulation of hemopoiesis	biological process	8/148	396/23239	0.00394557	0.0512236	0.0386916	3.17213	Fbn1/Pik3r1/Pias3/Tox/Tnfsf11/Hes1/Hlx/Bmi1	8
GO:0017145	stem cell division	biological process	3/148	50/23239	0.00398533	0.0512236	0.0386916	9.42122	Ing2/Bmi1/Lbh	3
GO:0060840	artery development	biological process	4/148	101/23239	0.00399893	0.0512236	0.0386916	6.21862	Cited2/Lox/Rbpj/Hes1	4
GO:0040034	regulation of development, heterochronic	biological process	2/148	15/23239	0.00400612	0.0512236	0.0386916	20.936	Rbpj/Hes1	2
GO:0048715	negative regulation of oligodendrocyte differentiation	biological process	2/148	15/23239	0.00400612	0.0512236	0.0386916	20.936	Id4/Hes1	2
GO:0061307	cardiac neural crest cell differentiation involved in heart development	biological process	2/148	15/23239	0.00400612	0.0512236	0.0386916	20.936	Cited2/Hes1	2
GO:0030509	BMP signaling pathway	biological process	5/148	164/23239	0.0040492	0.0515541	0.0389413	4.7872	Sulf1/Fbn1/Smad2/Rbpj/Hes1	5
GO:0060412	ventricular septum morphogenesis	biological process	3/148	51/23239	0.00421486	0.0534358	0.0403626	9.23649	Cited2/Rbpj/Hes1	3
GO:0001657	ureteric bud development	biological process	4/148	103/23239	0.00428825	0.0534602	0.040381	6.09787	Smad2/Pbx1/Vcan/Hes1	4
GO:0008306	associative learning	biological process	4/148	103/23239	0.00428825	0.0534602	0.040381	6.09787	Slc7a11/Nptx2/Adcy3/Pde1b	4
GO:0072163	mesonephric epithelium development	biological process	4/148	103/23239	0.00428825	0.0534602	0.040381	6.09787	Smad2/Pbx1/Vcan/Hes1	4
GO:0072164	mesonephric tubule development	biological process	4/148	103/23239	0.00428825	0.0534602	0.040381	6.09787	Smad2/Pbx1/Vcan/Hes1	4
GO:0001667	ameboidal-type cell migration	biological process	8/148	403/23239	0.00438009	0.0543785	0.0410747	3.11703	Fn1/Sema3a/Prr5l/Klf4/Gpi1/Thbs1/Sema6d/Mapre2	8
GO:0030316	osteoclast differentiation	biological process	4/148	104/23239	0.00443808	0.0548707	0.0414465	6.03924	Fbn1/Pik3r1/Pias3/Tnfsf11	4
GO:0007612	learning	biological process	5/148	168/23239	0.00448318	0.0552003	0.0416954	4.67322	Slc7a11/Synj1/Nptx2/Adcy3/Pde1b	5
GO:0010752	regulation of cGMP-mediated signaling	biological process	2/148	16/23239	0.00455937	0.0552293	0.0417173	19.6275	Thbs1/Pde10a	2
GO:0036035	osteoclast development	biological process	2/148	16/23239	0.00455937	0.0552293	0.0417173	19.6275	Fbn1/Tnfsf11	2
GO:0051938	L-glutamate import	biological process	2/148	16/23239	0.00455937	0.0552293	0.0417173	19.6275	Slc7a11/Per2	2
GO:0090051	negative regulation of cell migration involved in sprouting angiogenesis	biological process	2/148	16/23239	0.00455937	0.0552293	0.0417173	19.6275	Klf4/Thbs1	2
GO:0048704	embryonic skeletal system morphogenesis	biological process	4/148	105/23239	0.00459139	0.0552337	0.0417206	5.98172	Smad2/Mycn/Bmi1/Tgfb3	4
GO:0007416	synapse assembly	biological process	5/148	169/23239	0.00459665	0.0552337	0.0417206	4.64557	Mdga1/Flrt3/Epha7/Ntrk3/Flrt2	5
GO:0031589	cell-substrate adhesion	biological process	7/148	322/23239	0.00465915	0.0557607	0.0421187	3.41348	Fn1/Nid2/Itga11/Pik3r1/Gcnt2/Antxr1/Thbs1	7
GO:0070988	demethylation	biological process	3/148	53/23239	0.00469763	0.0559972	0.0422974	8.88794	Kdm3a/Tet1/Ppme1	3
GO:0001823	mesonephros development	biological process	4/148	106/23239	0.00474823	0.0561529	0.042415	5.92529	Smad2/Pbx1/Vcan/Hes1	4
GO:2000045	regulation of G1/S transition of mitotic cell cycle	biological process	4/148	106/23239	0.00474823	0.0561529	0.042415	5.92529	Klf4/E2f7/Rbm38/Gpnmb	4
GO:0010656	negative regulation of muscle cell apoptotic process	biological process	3/148	54/23239	0.00495101	0.057865	0.0437082	8.72335	Pik3r1/Rbpj/Lifr	3
GO:0035019	somatic stem cell population maintenance	biological process	3/148	54/23239	0.00495101	0.057865	0.0437082	8.72335	Rbpj/Hes1/Lbh	3
GO:0035315	hair cell differentiation	biological process	3/148	54/23239	0.00495101	0.057865	0.0437082	8.72335	Rbpj/Mycn/Hes1	3
GO:0040013	negative regulation of locomotion	biological process	7/148	326/23239	0.00497881	0.0579634	0.0437825	3.3716	Sulf1/Cited2/Sema3a/Klf4/Rbpj/Thbs1/Sema6d	7
GO:0038092	nodal signaling pathway	biological process	2/148	17/23239	0.0051458	0.0592162	0.0447288	18.473	Cited2/Smad2	2
GO:0048368	lateral mesoderm development	biological process	2/148	17/23239	0.0051458	0.0592162	0.0447288	18.473	Cited2/Smad2	2
GO:1903960	negative regulation of anion transmembrane transport	biological process	2/148	17/23239	0.0051458	0.0592162	0.0447288	18.473	Rgs4/Thbs1	2
GO:0008347	glial cell migration	biological process	3/148	55/23239	0.0052125	0.0592996	0.0447918	8.56474	Fn1/Cdk5r1/Vcan	3
GO:0021795	cerebral cortex cell migration	biological process	3/148	55/23239	0.0052125	0.0592996	0.0447918	8.56474	Mdga1/Sema3a/Cdk5r1	3
GO:0050922	negative regulation of chemotaxis	biological process	3/148	55/23239	0.0052125	0.0592996	0.0447918	8.56474	Sema3a/Thbs1/Sema6d	3
GO:0005976	polysaccharide metabolic process	biological process	4/148	109/23239	0.00524027	0.0593897	0.0448599	5.76221	Slc37a4/Per2/Irs1/Gys1	4
GO:0005996	monosaccharide metabolic process	biological process	6/148	249/23239	0.00530554	0.0594024	0.0448695	3.78362	Gpi1/Chst15/Pik3r1/Per2/Irs1/Pfkfb4	6
GO:0070374	positive regulation of ERK1 and ERK2 cascade	biological process	6/148	249/23239	0.00530554	0.0594024	0.0448695	3.78362	Gcnt2/Tnfsf11/Dcc/Epha7/Gpnmb/Ntrk3	6
GO:0071772	response to BMP	biological process	5/148	175/23239	0.00532081	0.0594024	0.0448695	4.48629	Sulf1/Fbn1/Smad2/Rbpj/Hes1	5
GO:0071773	cellular response to BMP stimulus	biological process	5/148	175/23239	0.00532081	0.0594024	0.0448695	4.48629	Sulf1/Fbn1/Smad2/Rbpj/Hes1	5
GO:0031102	neuron projection regeneration	biological process	3/148	56/23239	0.00548216	0.0607505	0.0458877	8.4118	Klf4/Ulk1/Ntrk3	3
GO:0048538	thymus development	biological process	3/148	56/23239	0.00548216	0.0607505	0.0458877	8.4118	Cited2/Pbx1/Hes1	3
GO:0043244	regulation of protein complex disassembly	biological process	4/148	111/23239	0.0055866	0.0616793	0.0465893	5.65839	Eml4/Add3/Asph/Per2	4
GO:0001825	blastocyst formation	biological process	3/148	57/23239	0.00576006	0.0620501	0.0468694	8.26422	Cited2/Sf3b1/Tet1	3
GO:0006688	glycosphingolipid biosynthetic process	biological process	2/148	18/23239	0.00576495	0.0620501	0.0468694	17.4467	St8sia2/Ugcg	2
GO:0021783	preganglionic parasympathetic fiber development	biological process	2/148	18/23239	0.00576495	0.0620501	0.0468694	17.4467	Sema3a/Hes1	2
GO:0035518	histone H2A monoubiquitination	biological process	2/148	18/23239	0.00576495	0.0620501	0.0468694	17.4467	Pcgf5/Bmi1	2
GO:0046184	aldehyde biosynthetic process	biological process	2/148	18/23239	0.00576495	0.0620501	0.0468694	17.4467	Kdm3a/Gpi1	2
GO:1904706	negative regulation of vascular smooth muscle cell proliferation	biological process	2/148	18/23239	0.00576495	0.0620501	0.0468694	17.4467	Cnn1/Tgfb3	2
GO:0001892	embryonic placenta development	biological process	4/148	112/23239	0.00576535	0.0620501	0.0468694	5.60787	Cited2/E2f7/Rbpj/Hes1	4
GO:0022408	negative regulation of cell-cell adhesion	biological process	5/148	181/23239	0.00612225	0.0654206	0.0494153	4.33758	Pag1/Klf4/Pik3r1/Gpnmb/Hlx	5
GO:0043491	protein kinase B signaling	biological process	5/148	181/23239	0.00612225	0.0654206	0.0494153	4.33758	Klf4/Gcnt2/Tnfsf11/Thbs1/Irs1	5
GO:0000187	activation of MAPK activity	biological process	4/148	115/23239	0.00632442	0.0665675	0.0502816	5.46157	Tnfsf11/Thbs1/Ntrk3/Tgfb3	4
GO:0046620	regulation of organ growth	biological process	4/148	115/23239	0.00632442	0.0665675	0.0502816	5.46157	Cited2/Rgs4/Rbpj/Hlx	4
GO:0051261	protein depolymerization	biological process	4/148	115/23239	0.00632442	0.0665675	0.0502816	5.46157	Eml4/Add3/Asph/Synj1	4
GO:0001755	neural crest cell migration	biological process	3/148	59/23239	0.00634082	0.0665675	0.0502816	7.98408	Fn1/Sema3a/Sema6d	3
GO:0010812	negative regulation of cell-substrate adhesion	biological process	3/148	59/23239	0.00634082	0.0665675	0.0502816	7.98408	Pik3r1/Gcnt2/Thbs1	3
GO:0050870	positive regulation of T cell activation	biological process	5/148	183/23239	0.00640729	0.0666593	0.050351	4.29017	Tnfsf11/Igfbp2/Hes1/Hlx/Bmi1	5
GO:0006089	lactate metabolic process	biological process	2/148	19/23239	0.00641641	0.0666593	0.050351	16.5284	Slc37a4/Per2	2
GO:0040037	negative regulation of fibroblast growth factor receptor signaling pathway	biological process	2/148	19/23239	0.00641641	0.0666593	0.050351	16.5284	Sulf1/Thbs1	2
GO:0044070	regulation of anion transport	biological process	4/148	116/23239	0.00651849	0.0674855	0.050975	5.41449	Rgs4/Per2/Tnfsf11/Thbs1	4
GO:0044772	mitotic cell cycle phase transition	biological process	7/148	344/23239	0.00662581	0.0681251	0.0514581	3.19518	Id4/Klf4/E2f7/Pbx1/Rbm38/Camk2g/Gpnmb	7
GO:0046394	carboxylic acid biosynthetic process	biological process	7/148	344/23239	0.00662581	0.0681251	0.0514581	3.19518	Ddit4/Scd2/Gpi1/Plod2/Per2/Elovl6/Cth	7
GO:0099175	regulation of postsynapse organization	biological process	4/148	117/23239	0.00671647	0.0687025	0.0518943	5.36821	Cdk5r1/Slc7a11/Epha7/Ntrk3	4
GO:0016053	organic acid biosynthetic process	biological process	7/148	345/23239	0.00672789	0.0687025	0.0518943	3.18592	Ddit4/Scd2/Gpi1/Plod2/Per2/Elovl6/Cth	7
GO:0001889	liver development	biological process	4/148	118/23239	0.00691839	0.0700682	0.0529259	5.32272	Cited2/E2f7/Hes1/Hlx	4
GO:0008584	male gonad development	biological process	4/148	118/23239	0.00691839	0.0700682	0.0529259	5.32272	Cited2/Sema3a/Ing2/Eif2s2	4
GO:0098661	inorganic anion transmembrane transport	biological process	3/148	61/23239	0.0069553	0.0700682	0.0529259	7.72231	Slc37a4/Slc20a1/Clcn3	3
GO:2000736	regulation of stem cell differentiation	biological process	3/148	61/23239	0.0069553	0.0700682	0.0529259	7.72231	Kdm3a/Hes1/Lbh	3
GO:0016051	carbohydrate biosynthetic process	biological process	5/148	187/23239	0.0070051	0.0703331	0.0531259	4.1984	Gpi1/Chst15/Per2/Irs1/Gys1	5
GO:0015813	L-glutamate transmembrane transport	biological process	2/148	20/23239	0.00709973	0.0703391	0.0531304	15.702	Slc7a11/Per2	2
GO:0061323	cell proliferation involved in heart morphogenesis	biological process	2/148	20/23239	0.00709973	0.0703391	0.0531304	15.702	Rbpj/Hes1	2
GO:0072148	epithelial cell fate commitment	biological process	2/148	20/23239	0.00709973	0.0703391	0.0531304	15.702	Rbpj/Hes1	2
GO:2000136	regulation of cell proliferation involved in heart morphogenesis	biological process	2/148	20/23239	0.00709973	0.0703391	0.0531304	15.702	Rbpj/Hes1	2
GO:0046546	development of primary male sexual characteristics	biological process	4/148	119/23239	0.00712429	0.0703494	0.0531383	5.27799	Cited2/Sema3a/Ing2/Eif2s2	4
GO:0035904	aorta development	biological process	3/148	62/23239	0.00727533	0.0713698	0.053909	7.59776	Lox/Rbpj/Hes1	3
GO:0048678	response to axon injury	biological process	3/148	62/23239	0.00727533	0.0713698	0.053909	7.59776	Klf4/Flrt3/Ntrk3	3
GO:0014065	phosphatidylinositol 3-kinase signaling	biological process	4/148	120/23239	0.0073342	0.0714786	0.0539912	5.23401	Prr5l/Klf4/Pik3r1/Irs1	4
GO:1902806	regulation of cell cycle G1/S phase transition	biological process	4/148	120/23239	0.0073342	0.0714786	0.0539912	5.23401	Klf4/E2f7/Rbm38/Gpnmb	4
GO:0061008	hepaticobiliary system development	biological process	4/148	121/23239	0.00754815	0.0733249	0.0553858	5.19075	Cited2/E2f7/Hes1/Hlx	4
GO:0033692	cellular polysaccharide biosynthetic process	biological process	3/148	63/23239	0.00760395	0.0736279	0.0556147	7.47716	Per2/Irs1/Gys1	3
GO:0002761	regulation of myeloid leukocyte differentiation	biological process	4/148	122/23239	0.00776618	0.0742253	0.0560659	5.14821	Fbn1/Pik3r1/Pias3/Tnfsf11	4
GO:2000377	regulation of reactive oxygen species metabolic process	biological process	5/148	192/23239	0.00780592	0.0742253	0.0560659	4.08907	Klf4/Eef1a1/Mycn/Thbs1/Clcn3	5
GO:0001780	neutrophil homeostasis	biological process	2/148	21/23239	0.0078145	0.0742253	0.0560659	14.9543	Slc37a4/Slc7a11	2
GO:0032682	negative regulation of chemokine production	biological process	2/148	21/23239	0.0078145	0.0742253	0.0560659	14.9543	Slc37a4/Klf4	2
GO:0048486	parasympathetic nervous system development	biological process	2/148	21/23239	0.0078145	0.0742253	0.0560659	14.9543	Sema3a/Hes1	2
GO:0048569	post-embryonic animal organ development	biological process	2/148	21/23239	0.0078145	0.0742253	0.0560659	14.9543	Slc37a4/Klf4	2
GO:1903039	positive regulation of leukocyte cell-cell adhesion	biological process	5/148	194/23239	0.00814338	0.0771044	0.0582406	4.04691	Tnfsf11/Igfbp2/Hes1/Hlx/Bmi1	5
GO:0003143	embryonic heart tube morphogenesis	biological process	3/148	65/23239	0.00828721	0.0779727	0.0588965	7.24709	Cited2/Rbpj/Hes1	3
GO:0006855	drug transmembrane transport	biological process	3/148	65/23239	0.00828721	0.0779727	0.0588965	7.24709	Rgs4/Slc7a11/Per2	3
GO:0003007	heart morphogenesis	biological process	6/148	274/23239	0.00833175	0.0781461	0.0590274	3.4384	Cited2/Col5a1/Rbpj/Thbs1/Hes1/Flrt2	6
GO:0044262	cellular carbohydrate metabolic process	biological process	6/148	275/23239	0.00847405	0.0790505	0.0597106	3.4259	Slc37a4/Ddit4/Synj1/Per2/Irs1/Gys1	6
GO:0009067	aspartate family amino acid biosynthetic process	biological process	2/148	22/23239	0.00856028	0.0790505	0.0597106	14.2746	Plod2/Cth	2
GO:0014912	negative regulation of smooth muscle cell migration	biological process	2/148	22/23239	0.00856028	0.0790505	0.0597106	14.2746	Rbpj/Sema6d	2
GO:0034405	response to fluid shear stress	biological process	2/148	22/23239	0.00856028	0.0790505	0.0597106	14.2746	Cited2/Klf4	2
GO:0085029	extracellular matrix assembly	biological process	2/148	22/23239	0.00856028	0.0790505	0.0597106	14.2746	Lox/Antxr1	2
GO:0007405	neuroblast proliferation	biological process	3/148	66/23239	0.00864194	0.079559	0.0600947	7.13729	Id4/Kcna1/Eml1	3
GO:0051101	regulation of DNA binding	biological process	4/148	126/23239	0.00867962	0.0796608	0.0601716	4.98477	Id4/Klf4/Per2/Hes1	4
GO:0007160	cell-matrix adhesion	biological process	5/148	198/23239	0.00884845	0.080962	0.0611544	3.96516	Fn1/Nid2/Itga11/Pik3r1/Thbs1	5
GO:0048736	appendage development	biological process	5/148	199/23239	0.00903111	0.0821309	0.0620374	3.94523	Slc7a11/Asph/Pbx1/Mycn/Kremen1	5
GO:0060173	limb development	biological process	5/148	199/23239	0.00903111	0.0821309	0.0620374	3.94523	Slc7a11/Asph/Pbx1/Mycn/Kremen1	5
GO:0072593	reactive oxygen species metabolic process	biological process	6/148	279/23239	0.00906075	0.0821508	0.0620524	3.37678	Ddit4/Klf4/Eef1a1/Mycn/Thbs1/Clcn3	6
GO:1903038	negative regulation of leukocyte cell-cell adhesion	biological process	4/148	128/23239	0.00916157	0.082814	0.0625533	4.90688	Pag1/Klf4/Gpnmb/Hlx	4
GO:0048670	regulation of collateral sprouting	biological process	2/148	23/23239	0.00933667	0.0840074	0.0634548	13.6539	Epha7/Ulk1	2
GO:0070482	response to oxygen levels	biological process	6/148	281/23239	0.00936477	0.0840074	0.0634548	3.35275	Cited2/Ddit4/Vldlr/Rbpj/Camk2g/Tgfb3	6
GO:0010633	negative regulation of epithelial cell migration	biological process	3/148	68/23239	0.00937783	0.0840074	0.0634548	6.92736	Sema3a/Klf4/Thbs1	3
GO:0045995	regulation of embryonic development	biological process	4/148	129/23239	0.00940896	0.0840347	0.0634754	4.86885	Sulf1/Klf4/Col5a1/Hes1	4
GO:0001837	epithelial to mesenchymal transition	biological process	4/148	130/23239	0.00966066	0.0860259	0.0649794	4.83139	Smad2/Rbpj/Gcnt2/Tgfb3	4
GO:0034114	regulation of heterotypic cell-cell adhesion	biological process	2/148	24/23239	0.0101432	0.0882749	0.0666782	13.085	Klf4/Gcnt2	2
GO:0062009	secondary palate development	biological process	2/148	24/23239	0.0101432	0.0882749	0.0666782	13.085	Smad2/Tgfb3	2
GO:0098810	neurotransmitter reuptake	biological process	2/148	24/23239	0.0101432	0.0882749	0.0666782	13.085	Nat8l/Per2	2
GO:1905809	negative regulation of synapse organization	biological process	2/148	24/23239	0.0101432	0.0882749	0.0666782	13.085	Mdga1/Epha7	2
GO:2000737	negative regulation of stem cell differentiation	biological process	2/148	24/23239	0.0101432	0.0882749	0.0666782	13.085	Hes1/Lbh	2
GO:0000271	polysaccharide biosynthetic process	biological process	3/148	70/23239	0.0101492	0.0882749	0.0666782	6.72944	Per2/Irs1/Gys1	3
GO:0021536	diencephalon development	biological process	3/148	70/23239	0.0101492	0.0882749	0.0666782	6.72944	Sema3a/Rbpj/Hes1	3
GO:0022029	telencephalon cell migration	biological process	3/148	70/23239	0.0101492	0.0882749	0.0666782	6.72944	Mdga1/Sema3a/Cdk5r1	3
GO:0051216	cartilage development	biological process	5/148	206/23239	0.0103832	0.0897764	0.0678124	3.81117	Sulf1/Col12a1/Maf/Mycn/Thbs1	5
GO:2000027	regulation of animal organ morphogenesis	biological process	5/148	206/23239	0.0103832	0.0897764	0.0678124	3.81117	Sulf1/Cited2/Sp6/Rbpj/Hes1	5
GO:0031099	regeneration	biological process	4/148	133/23239	0.0104419	0.0897764	0.0678124	4.72241	Klf4/Lifr/Ulk1/Ntrk3	4
GO:0043624	cellular protein complex disassembly	biological process	4/148	133/23239	0.0104419	0.0897764	0.0678124	4.72241	Eml4/Add3/Asph/Synj1	4
GO:0006817	phosphate ion transport	biological process	2/148	25/23239	0.0109796	0.0918905	0.0694093	12.5616	Slc37a4/Slc20a1	2
GO:0007413	axonal fasciculation	biological process	2/148	25/23239	0.0109796	0.0918905	0.0694093	12.5616	Sema3a/Cdk5r1	2
GO:0018126	protein hydroxylation	biological process	2/148	25/23239	0.0109796	0.0918905	0.0694093	12.5616	Asph/Plod2	2
GO:0033522	histone H2A ubiquitination	biological process	2/148	25/23239	0.0109796	0.0918905	0.0694093	12.5616	Pcgf5/Bmi1	2
GO:0044550	secondary metabolite biosynthetic process	biological process	2/148	25/23239	0.0109796	0.0918905	0.0694093	12.5616	Slc7a11/Cth	2
GO:0106030	neuron projection fasciculation	biological process	2/148	25/23239	0.0109796	0.0918905	0.0694093	12.5616	Sema3a/Cdk5r1	2
GO:1903010	regulation of bone development	biological process	2/148	25/23239	0.0109796	0.0918905	0.0694093	12.5616	Fbn1/Tnfsf11	2
GO:1903671	negative regulation of sprouting angiogenesis	biological process	2/148	25/23239	0.0109796	0.0918905	0.0694093	12.5616	Klf4/Thbs1	2
GO:1905939	regulation of gonad development	biological process	2/148	25/23239	0.0109796	0.0918905	0.0694093	12.5616	Cited2/Sema3a	2
GO:0015893	drug transport	biological process	5/148	209/23239	0.0110029	0.0918905	0.0694093	3.75647	Rgs4/Slc7a11/Nat8l/Car12/Per2	5
GO:0048871	multicellular organismal homeostasis	biological process	8/148	473/23239	0.0110256	0.0918905	0.0694093	2.65573	Kdm3a/Per2/Rbpj/Gcnt2/Tnfsf11/Npr3/Clcn3/Elovl6	8
GO:0050920	regulation of chemotaxis	biological process	5/148	210/23239	0.011215	0.0926244	0.0699636	3.73858	Fn1/Sema3a/Thbs1/Sema6d/Ntrk3	5
GO:0044770	cell cycle phase transition	biological process	7/148	381/23239	0.0112418	0.0926244	0.0699636	2.88489	Id4/Klf4/E2f7/Pbx1/Rbm38/Camk2g/Gpnmb	7
GO:0009791	post-embryonic development	biological process	4/148	136/23239	0.011263	0.0926244	0.0699636	4.61824	Slc37a4/Klf4/Smad2/Plagl2	4
GO:0019319	hexose biosynthetic process	biological process	3/148	73/23239	0.0113737	0.0926244	0.0699636	6.45289	Gpi1/Chst15/Per2	3
GO:0021766	hippocampus development	biological process	3/148	73/23239	0.0113737	0.0926244	0.0699636	6.45289	Cdk5r1/Id4/Kcna1	3
GO:0021885	forebrain cell migration	biological process	3/148	73/23239	0.0113737	0.0926244	0.0699636	6.45289	Mdga1/Sema3a/Cdk5r1	3
GO:0048844	artery morphogenesis	biological process	3/148	73/23239	0.0113737	0.0926244	0.0699636	6.45289	Cited2/Rbpj/Hes1	3
GO:0051145	smooth muscle cell differentiation	biological process	3/148	73/23239	0.0113737	0.0926244	0.0699636	6.45289	Tmsb4x/Hes1/Cth	3
GO:0042692	muscle cell differentiation	biological process	7/148	382/23239	0.0113923	0.0926244	0.0699636	2.87733	Rgs4/Tmsb4x/Dyrk1b/Rbm38/Rbpj/Hes1/Cth	7
GO:0002088	lens development in camera-type eye	biological process	3/148	74/23239	0.0117999	0.0942583	0.0711978	6.36569	Cited2/Maf/Ntrk3	3
GO:0030148	sphingolipid biosynthetic process	biological process	3/148	74/23239	0.0117999	0.0942583	0.0711978	6.36569	St8sia2/Ugcg/Elovl6	3
GO:0034637	cellular carbohydrate biosynthetic process	biological process	3/148	74/23239	0.0117999	0.0942583	0.0711978	6.36569	Per2/Irs1/Gys1	3
GO:0055021	regulation of cardiac muscle tissue growth	biological process	3/148	74/23239	0.0117999	0.0942583	0.0711978	6.36569	Cited2/Rgs4/Rbpj	3
GO:0060563	neuroepithelial cell differentiation	biological process	3/148	74/23239	0.0117999	0.0942583	0.0711978	6.36569	Rbpj/Mycn/Hes1	3
GO:0009611	response to wounding	biological process	8/148	479/23239	0.0118261	0.0942583	0.0711978	2.62247	Fn1/Lox/Slc7a11/Klf4/Flrt3/Col5a1/Thbs1/Ntrk3	8
GO:0030201	heparan sulfate proteoglycan metabolic process	biological process	2/148	26/23239	0.0118453	0.0942583	0.0711978	12.0785	Sulf1/Glce	2
GO:0060716	labyrinthine layer blood vessel development	biological process	2/148	26/23239	0.0118453	0.0942583	0.0711978	12.0785	Rbpj/Hes1	2
GO:0043484	regulation of RNA splicing	biological process	4/148	139/23239	0.0121245	0.0959697	0.0724905	4.51857	Celf2/Pik3r1/Rbm38/Rbfox1	4
GO:0090288	negative regulation of cellular response to growth factor stimulus	biological process	4/148	139/23239	0.0121245	0.0959697	0.0724905	4.51857	Sulf1/Fbn1/Thbs1/Tgfb3	4
GO:0061515	myeloid cell development	biological process	3/148	75/23239	0.0122352	0.0965906	0.0729595	6.28081	Cited2/Fbn1/Tnfsf11	3
GO:0006836	neurotransmitter transport	biological process	6/148	300/23239	0.012626	0.0990078	0.0747853	3.14041	Rgs4/Slc7a11/Nat8l/Synj1/Per2/Tnfsf11	6
GO:0044272	sulfur compound biosynthetic process	biological process	3/148	76/23239	0.0126797	0.0990078	0.0747853	6.19817	Slc7a11/Glce/Cth	3
GO:0051965	positive regulation of synapse assembly	biological process	3/148	76/23239	0.0126797	0.0990078	0.0747853	6.19817	Flrt3/Ntrk3/Flrt2	3
GO:0032891	negative regulation of organic acid transport	biological process	2/148	27/23239	0.01274	0.0990078	0.0747853	11.6311	Rgs4/Thbs1	2
GO:0048103	somatic stem cell division	biological process	2/148	27/23239	0.01274	0.0990078	0.0747853	11.6311	Bmi1/Lbh	2
GO:0048843	negative regulation of axon extension involved in axon guidance	biological process	2/148	27/23239	0.01274	0.0990078	0.0747853	11.6311	Sema3a/Sema6d	2
GO:1901991	negative regulation of mitotic cell cycle phase transition	biological process	4/148	142/23239	0.0130273	0.100978	0.0762736	4.42311	Klf4/E2f7/Rbm38/Gpnmb	4
GO:2000116	regulation of cysteine-type endopeptidase activity	biological process	5/148	220/23239	0.0134912	0.102973	0.0777806	3.56864	Asph/Klf4/Gpi1/Thbs1/Epha7	5
GO:0009100	glycoprotein metabolic process	biological process	6/148	305/23239	0.0136021	0.102973	0.0777806	3.08892	Sulf1/St8sia2/Gcnt2/Tet1/Glce/Dpy19l3	6
GO:0021952	central nervous system projection neuron axonogenesis	biological process	2/148	28/23239	0.0136632	0.102973	0.0777806	11.2157	Dcc/Cdh11	2
GO:0034390	smooth muscle cell apoptotic process	biological process	2/148	28/23239	0.0136632	0.102973	0.0777806	11.2157	E2f3/Rbpj	2
GO:0034391	regulation of smooth muscle cell apoptotic process	biological process	2/148	28/23239	0.0136632	0.102973	0.0777806	11.2157	E2f3/Rbpj	2
GO:0045992	negative regulation of embryonic development	biological process	2/148	28/23239	0.0136632	0.102973	0.0777806	11.2157	Sulf1/Col5a1	2
GO:0055022	negative regulation of cardiac muscle tissue growth	biological process	2/148	28/23239	0.0136632	0.102973	0.0777806	11.2157	Cited2/Rgs4	2
GO:0060039	pericardium development	biological process	2/148	28/23239	0.0136632	0.102973	0.0777806	11.2157	Smad2/Flrt3	2
GO:0060384	innervation	biological process	2/148	28/23239	0.0136632	0.102973	0.0777806	11.2157	Sulf1/Sema3a	2
GO:0061117	negative regulation of heart growth	biological process	2/148	28/23239	0.0136632	0.102973	0.0777806	11.2157	Cited2/Rgs4	2
GO:1902668	negative regulation of axon guidance	biological process	2/148	28/23239	0.0136632	0.102973	0.0777806	11.2157	Sema3a/Sema6d	2
GO:0010632	regulation of epithelial cell migration	biological process	5/148	221/23239	0.0137347	0.103251	0.0779908	3.55249	Sema3a/Klf4/Gpi1/Thbs1/Mapre2	5
GO:0046364	monosaccharide biosynthetic process	biological process	3/148	79/23239	0.0140681	0.105229	0.0794848	5.9628	Gpi1/Chst15/Per2	3
GO:0060113	inner ear receptor cell differentiation	biological process	3/148	79/23239	0.0140681	0.105229	0.0794848	5.9628	Rbpj/Mycn/Hes1	3
GO:0035050	embryonic heart tube development	biological process	3/148	80/23239	0.0145493	0.107396	0.0811211	5.88826	Cited2/Rbpj/Hes1	3
GO:0043154	negative regulation of cysteine-type endopeptidase activity involved in apoptotic process	biological process	3/148	80/23239	0.0145493	0.107396	0.0811211	5.88826	Klf4/Gpi1/Thbs1	3
GO:0006482	protein demethylation	biological process	2/148	29/23239	0.0146146	0.107396	0.0811211	10.829	Kdm3a/Ppme1	2
GO:0008214	protein dealkylation	biological process	2/148	29/23239	0.0146146	0.107396	0.0811211	10.829	Kdm3a/Ppme1	2
GO:0060914	heart formation	biological process	2/148	29/23239	0.0146146	0.107396	0.0811211	10.829	Rbpj/Hes1	2
GO:0070306	lens fiber cell differentiation	biological process	2/148	29/23239	0.0146146	0.107396	0.0811211	10.829	Maf/Ntrk3	2
GO:2000191	regulation of fatty acid transport	biological process	2/148	29/23239	0.0146146	0.107396	0.0811211	10.829	Tnfsf11/Thbs1	2
GO:0002791	regulation of peptide secretion	biological process	8/148	498/23239	0.0146449	0.107396	0.0811211	2.52241	Fn1/Gpi1/Rab34/Per2/Tnfsf11/Irs1/Tgfb3/Pim3	8
GO:0043242	negative regulation of protein complex disassembly	biological process	3/148	81/23239	0.0150398	0.109487	0.0827006	5.81557	Eml4/Add3/Per2	3
GO:0048663	neuron fate commitment	biological process	3/148	81/23239	0.0150398	0.109487	0.0827006	5.81557	Rbpj/Hes1/Ntrk3	3
GO:0060420	regulation of heart growth	biological process	3/148	81/23239	0.0150398	0.109487	0.0827006	5.81557	Cited2/Rgs4/Rbpj	3
GO:0010390	histone monoubiquitination	biological process	2/148	30/23239	0.0155938	0.112426	0.0849207	10.468	Pcgf5/Bmi1	2
GO:0021602	cranial nerve morphogenesis	biological process	2/148	30/23239	0.0155938	0.112426	0.0849207	10.468	Cited2/Sema3a	2
GO:0048679	regulation of axon regeneration	biological process	2/148	30/23239	0.0155938	0.112426	0.0849207	10.468	Klf4/Ntrk3	2
GO:0099560	synaptic membrane adhesion	biological process	2/148	30/23239	0.0155938	0.112426	0.0849207	10.468	Mdga1/Flrt3	2
GO:0046661	male sex differentiation	biological process	4/148	150/23239	0.0156407	0.112493	0.0849713	4.18721	Cited2/Sema3a/Ing2/Eif2s2	4
GO:0002244	hematopoietic progenitor cell differentiation	biological process	4/148	152/23239	0.0163419	0.116689	0.0881408	4.13211	Slc37a4/Cited2/Hes1/Eml1	4
GO:0051896	regulation of protein kinase B signaling	biological process	4/148	152/23239	0.0163419	0.116689	0.0881408	4.13211	Klf4/Gcnt2/Tnfsf11/Thbs1	4
GO:0014910	regulation of smooth muscle cell migration	biological process	3/148	84/23239	0.0165669	0.116689	0.0881408	5.60787	Tmsb4x/Rbpj/Sema6d	3
GO:0010574	regulation of vascular endothelial growth factor production	biological process	2/148	31/23239	0.0166004	0.116689	0.0881408	10.1303	Sulf1/Nutf2	2
GO:0043537	negative regulation of blood vessel endothelial cell migration	biological process	2/148	31/23239	0.0166004	0.116689	0.0881408	10.1303	Klf4/Thbs1	2
GO:0048011	neurotrophin TRK receptor signaling pathway	biological process	2/148	31/23239	0.0166004	0.116689	0.0881408	10.1303	Ddit4/Ulk1	2
GO:0048535	lymph node development	biological process	2/148	31/23239	0.0166004	0.116689	0.0881408	10.1303	Tox/Tnfsf11	2
GO:0048668	collateral sprouting	biological process	2/148	31/23239	0.0166004	0.116689	0.0881408	10.1303	Epha7/Ulk1	2
GO:1903522	regulation of blood circulation	biological process	5/148	232/23239	0.0166108	0.116689	0.0881408	3.38406	Rgs4/Sema3a/Add3/Pik3r1/Per2	5
GO:0070661	leukocyte proliferation	biological process	6/148	319/23239	0.0166142	0.116689	0.0881408	2.95336	Tnfsf11/Igfbp2/Npr3/Gpnmb/Hes1/Bmi1	6
GO:1901215	negative regulation of neuron death	biological process	5/148	233/23239	0.0168906	0.118353	0.0893977	3.36953	Slc7a11/Gpi1/Gpnmb/Set/Tgfb3	5
GO:2000117	negative regulation of cysteine-type endopeptidase activity	biological process	3/148	85/23239	0.0170946	0.119502	0.0902656	5.54189	Klf4/Gpi1/Thbs1	3
GO:0046777	protein autophosphorylation	biological process	5/148	235/23239	0.0174596	0.121012	0.0914058	3.34086	Camk2g/Epha7/Gpnmb/Ulk1/Pim3	5
GO:0003281	ventricular septum development	biological process	3/148	86/23239	0.0176315	0.121012	0.0914058	5.47745	Cited2/Rbpj/Hes1	3
GO:0010717	regulation of epithelial to mesenchymal transition	biological process	3/148	86/23239	0.0176315	0.121012	0.0914058	5.47745	Smad2/Gcnt2/Tgfb3	3
GO:0060411	cardiac septum morphogenesis	biological process	3/148	86/23239	0.0176315	0.121012	0.0914058	5.47745	Cited2/Rbpj/Hes1	3
GO:1901879	regulation of protein depolymerization	biological process	3/148	86/23239	0.0176315	0.121012	0.0914058	5.47745	Eml4/Add3/Asph	3
GO:0006536	glutamate metabolic process	biological process	2/148	32/23239	0.017634	0.121012	0.0914058	9.81377	Slc7a11/Gad2	2
GO:0040036	regulation of fibroblast growth factor receptor signaling pathway	biological process	2/148	32/23239	0.017634	0.121012	0.0914058	9.81377	Sulf1/Thbs1	2
GO:1905606	regulation of presynapse assembly	biological process	2/148	32/23239	0.017634	0.121012	0.0914058	9.81377	Mdga1/Ntrk3	2
GO:0021954	central nervous system neuron development	biological process	3/148	87/23239	0.0181779	0.124458	0.094009	5.41449	Sema3a/Dcc/Cdh11	3
GO:0001763	morphogenesis of a branching structure	biological process	5/148	239/23239	0.0186355	0.125393	0.0947154	3.28494	Sulf1/Sema3a/Pbx1/Mycn/Epha7	5
GO:0016570	histone modification	biological process	7/148	422/23239	0.0186904	0.125393	0.0947154	2.6046	Kdm3a/Ing2/Pcgf5/Per2/Tet1/Bmi1/Pim3	7
GO:0010573	vascular endothelial growth factor production	biological process	2/148	33/23239	0.0186943	0.125393	0.0947154	9.51638	Sulf1/Nutf2	2
GO:0021591	ventricular system development	biological process	2/148	33/23239	0.0186943	0.125393	0.0947154	9.51638	Slc7a11/Sema6d	2
GO:0048009	insulin-like growth factor receptor signaling pathway	biological process	2/148	33/23239	0.0186943	0.125393	0.0947154	9.51638	Pik3r1/Irs1	2
GO:0048841	regulation of axon extension involved in axon guidance	biological process	2/148	33/23239	0.0186943	0.125393	0.0947154	9.51638	Sema3a/Sema6d	2
GO:0051150	regulation of smooth muscle cell differentiation	biological process	2/148	33/23239	0.0186943	0.125393	0.0947154	9.51638	Tmsb4x/Cth	2
GO:0060740	prostate gland epithelium morphogenesis	biological process	2/148	33/23239	0.0186943	0.125393	0.0947154	9.51638	Sulf1/Id4	2
GO:2000036	regulation of stem cell population maintenance	biological process	2/148	33/23239	0.0186943	0.125393	0.0947154	9.51638	Kdm3a/Lbh	2
GO:0051149	positive regulation of muscle cell differentiation	biological process	3/148	88/23239	0.0187335	0.125393	0.0947154	5.35296	Tmsb4x/Rbpj/Cth	3
GO:1901988	negative regulation of cell cycle phase transition	biological process	4/148	159/23239	0.0189501	0.12656	0.0955965	3.9502	Klf4/E2f7/Rbm38/Gpnmb	4
GO:0050808	synapse organization	biological process	7/148	424/23239	0.019125	0.127443	0.0962641	2.59232	Mdga1/Cdk5r1/Slc7a11/Flrt3/Epha7/Ntrk3/Flrt2	7
GO:0006575	cellular modified amino acid metabolic process	biological process	4/148	160/23239	0.0193425	0.128606	0.0971424	3.92551	Slc7a11/Plod2/Cth/Aldh1l2	4
GO:0030902	hindbrain development	biological process	4/148	161/23239	0.0197399	0.129506	0.0978217	3.90112	Cdk5r1/Klhl1/Hes1/Ulk1	4
GO:0060512	prostate gland morphogenesis	biological process	2/148	34/23239	0.0197808	0.129506	0.0978217	9.23649	Sulf1/Id4	2
GO:0070570	regulation of neuron projection regeneration	biological process	2/148	34/23239	0.0197808	0.129506	0.0978217	9.23649	Klf4/Ntrk3	2
GO:0097366	response to bronchodilator	biological process	2/148	34/23239	0.0197808	0.129506	0.0978217	9.23649	Thbs1/Pde1b	2
GO:0098751	bone cell development	biological process	2/148	34/23239	0.0197808	0.129506	0.0978217	9.23649	Fbn1/Tnfsf11	2
GO:1990089	response to nerve growth factor	biological process	2/148	34/23239	0.0197808	0.129506	0.0978217	9.23649	Hes1/Ntrk3	2
GO:1990090	cellular response to nerve growth factor stimulus	biological process	2/148	34/23239	0.0197808	0.129506	0.0978217	9.23649	Hes1/Ntrk3	2
GO:0002027	regulation of heart rate	biological process	3/148	91/23239	0.0204567	0.133058	0.100505	5.17649	Rgs4/Sema3a/Pik3r1	3
GO:0014909	smooth muscle cell migration	biological process	3/148	91/23239	0.0204567	0.133058	0.100505	5.17649	Tmsb4x/Rbpj/Sema6d	3
GO:0051384	response to glucocorticoid	biological process	3/148	91/23239	0.0204567	0.133058	0.100505	5.17649	Ddit4/Pappa/Pik3r1	3
GO:0051017	actin filament bundle assembly	biological process	4/148	163/23239	0.0205498	0.133085	0.100525	3.85326	Add3/Pik3r1/Rnd3/Tgfb3	4
GO:1902107	positive regulation of leukocyte differentiation	biological process	4/148	163/23239	0.0205498	0.133085	0.100525	3.85326	Tox/Tnfsf11/Hlx/Bmi1	4
GO:0000096	sulfur amino acid metabolic process	biological process	2/148	35/23239	0.0208931	0.134435	0.101545	8.97259	Slc7a11/Cth	2
GO:0033238	regulation of cellular amine metabolic process	biological process	2/148	35/23239	0.0208931	0.134435	0.101545	8.97259	Slc7a11/Pde1b	2
GO:0035909	aorta morphogenesis	biological process	2/148	35/23239	0.0208931	0.134435	0.101545	8.97259	Rbpj/Hes1	2
GO:0030879	mammary gland development	biological process	4/148	164/23239	0.0209623	0.134591	0.101663	3.82976	Tnfsf11/Irs1/Tgfb3/Lbh	4
GO:0018205	peptidyl-lysine modification	biological process	6/148	337/23239	0.0211257	0.135338	0.102227	2.79561	Kdm3a/Lox/Plod2/Pias3/Bmi1/Cth	6
GO:0016569	covalent chromatin modification	biological process	7/148	433/23239	0.0211692	0.135338	0.102227	2.53843	Kdm3a/Ing2/Pcgf5/Per2/Tet1/Bmi1/Pim3	7
GO:0072330	monocarboxylic acid biosynthetic process	biological process	5/148	248/23239	0.0214692	0.136964	0.103455	3.16573	Ddit4/Scd2/Gpi1/Per2/Elovl6	5
GO:0006165	nucleoside diphosphate phosphorylation	biological process	3/148	93/23239	0.0216524	0.137546	0.103895	5.06517	Ak4/Ddit4/Gpi1	3
GO:0071456	cellular response to hypoxia	biological process	3/148	93/23239	0.0216524	0.137546	0.103895	5.06517	Cited2/Vldlr/Rbpj	3
GO:0009101	glycoprotein biosynthetic process	biological process	5/148	249/23239	0.0218005	0.137613	0.103946	3.15302	St8sia2/Gcnt2/Tet1/Glce/Dpy19l3	5
GO:0016050	vesicle organization	biological process	5/148	249/23239	0.0218005	0.137613	0.103946	3.15302	Sec16b/Rab34/Synj1/Pi4k2a/Clcn3	5
GO:0061572	actin filament bundle organization	biological process	4/148	166/23239	0.0218026	0.137613	0.103946	3.78362	Add3/Pik3r1/Rnd3/Tgfb3	4
GO:0003417	growth plate cartilage development	biological process	2/148	36/23239	0.022031	0.137613	0.103946	8.72335	Col12a1/Thbs1	2
GO:0035886	vascular smooth muscle cell differentiation	biological process	2/148	36/23239	0.022031	0.137613	0.103946	8.72335	Hes1/Cth	2
GO:0050919	negative chemotaxis	biological process	2/148	36/23239	0.022031	0.137613	0.103946	8.72335	Sema3a/Sema6d	2
GO:0099174	regulation of presynapse organization	biological process	2/148	36/23239	0.022031	0.137613	0.103946	8.72335	Mdga1/Ntrk3	2
GO:1903792	negative regulation of anion transport	biological process	2/148	36/23239	0.022031	0.137613	0.103946	8.72335	Rgs4/Thbs1	2
GO:0060021	roof of mouth development	biological process	3/148	94/23239	0.0222644	0.138781	0.104828	5.01129	Asph/Smad2/Tgfb3	3
GO:0001890	placenta development	biological process	4/148	168/23239	0.0226632	0.138793	0.104837	3.73858	Cited2/E2f7/Rbpj/Hes1	4
GO:0042129	regulation of T cell proliferation	biological process	4/148	168/23239	0.0226632	0.138793	0.104837	3.73858	Igfbp2/Gpnmb/Hes1/Bmi1	4
GO:1902903	regulation of supramolecular fiber organization	biological process	6/148	343/23239	0.0227976	0.138793	0.104837	2.74671	Rgs4/Tmsb4x/Eml4/Add3/Pik3r1/Tgfb3	6
GO:0031960	response to corticosteroid	biological process	3/148	95/23239	0.0228857	0.138793	0.104837	4.95853	Ddit4/Pappa/Pik3r1	3
GO:0043648	dicarboxylic acid metabolic process	biological process	3/148	95/23239	0.0228857	0.138793	0.104837	4.95853	Slc7a11/Gad2/Aldh1l2	3
GO:0046939	nucleotide phosphorylation	biological process	3/148	95/23239	0.0228857	0.138793	0.104837	4.95853	Ak4/Ddit4/Gpi1	3
GO:0120162	positive regulation of cold-induced thermogenesis	biological process	3/148	95/23239	0.0228857	0.138793	0.104837	4.95853	Kdm3a/Per2/Elovl6	3
GO:0001953	negative regulation of cell-matrix adhesion	biological process	2/148	37/23239	0.023194	0.138793	0.104837	8.48758	Pik3r1/Thbs1	2
GO:0002053	positive regulation of mesenchymal cell proliferation	biological process	2/148	37/23239	0.023194	0.138793	0.104837	8.48758	Mycn/Irs1	2
GO:0009069	serine family amino acid metabolic process	biological process	2/148	37/23239	0.023194	0.138793	0.104837	8.48758	Slc7a11/Cth	2
GO:0010762	regulation of fibroblast migration	biological process	2/148	37/23239	0.023194	0.138793	0.104837	8.48758	Prr5l/Thbs1	2
GO:0019934	cGMP-mediated signaling	biological process	2/148	37/23239	0.023194	0.138793	0.104837	8.48758	Thbs1/Pde10a	2
GO:0021799	cerebral cortex radially oriented cell migration	biological process	2/148	37/23239	0.023194	0.138793	0.104837	8.48758	Mdga1/Cdk5r1	2
GO:0042398	cellular modified amino acid biosynthetic process	biological process	2/148	37/23239	0.023194	0.138793	0.104837	8.48758	Slc7a11/Plod2	2
GO:0044331	cell-cell adhesion mediated by cadherin	biological process	2/148	37/23239	0.023194	0.138793	0.104837	8.48758	Cdh11/Adam19	2
GO:0048846	axon extension involved in axon guidance	biological process	2/148	37/23239	0.023194	0.138793	0.104837	8.48758	Sema3a/Sema6d	2
GO:0060674	placenta blood vessel development	biological process	2/148	37/23239	0.023194	0.138793	0.104837	8.48758	Rbpj/Hes1	2
GO:0071158	positive regulation of cell cycle arrest	biological process	2/148	37/23239	0.023194	0.138793	0.104837	8.48758	Cdk5r1/Rbm38	2
GO:0071514	genetic imprinting	biological process	2/148	37/23239	0.023194	0.138793	0.104837	8.48758	Pcgf5/Tet1	2
GO:1902284	neuron projection extension involved in neuron projection guidance	biological process	2/148	37/23239	0.023194	0.138793	0.104837	8.48758	Sema3a/Sema6d	2
GO:0002696	positive regulation of leukocyte activation	biological process	7/148	442/23239	0.023361	0.139513	0.105381	2.48675	Tox/Tnfsf11/Igfbp2/Thbs1/Hes1/Hlx/Bmi1	7
GO:0110053	regulation of actin filament organization	biological process	5/148	254/23239	0.0235065	0.139605	0.10545	3.09095	Rgs4/Tmsb4x/Add3/Pik3r1/Tgfb3	5
GO:1901990	regulation of mitotic cell cycle phase transition	biological process	5/148	254/23239	0.0235065	0.139605	0.10545	3.09095	Klf4/E2f7/Pbx1/Rbm38/Gpnmb	5
GO:1903426	regulation of reactive oxygen species biosynthetic process	biological process	3/148	96/23239	0.0235164	0.139605	0.10545	4.90688	Klf4/Eef1a1/Clcn3	3
GO:0032386	regulation of intracellular transport	biological process	7/148	445/23239	0.0241253	0.141768	0.107084	2.46998	Sec16b/Cdk5r1/Prr5l/Asph/Nutf2/Pik3r1/Reep1	7
GO:0045786	negative regulation of cell cycle	biological process	7/148	445/23239	0.0241253	0.141768	0.107084	2.46998	Cdk5r1/Klf4/E2f7/Rbm38/Camk2n1/Thbs1/Gpnmb	7
GO:0032963	collagen metabolic process	biological process	3/148	97/23239	0.0241565	0.141768	0.107084	4.8563	Plod2/Col5a1/Tgfb3	3
GO:0042102	positive regulation of T cell proliferation	biological process	3/148	97/23239	0.0241565	0.141768	0.107084	4.8563	Igfbp2/Hes1/Bmi1	3
GO:0045638	negative regulation of myeloid cell differentiation	biological process	3/148	97/23239	0.0241565	0.141768	0.107084	4.8563	Fbn1/Pik3r1/Pias3	3
GO:0042593	glucose homeostasis	biological process	5/148	256/23239	0.0242124	0.141768	0.107084	3.0668	Slc37a4/Gpi1/Rab34/Pik3r1/Pim3	5
GO:0043523	regulation of neuron apoptotic process	biological process	5/148	256/23239	0.0242124	0.141768	0.107084	3.0668	Cdk5r1/Gpi1/Epha7/Set/Tgfb3	5
GO:0046854	phosphatidylinositol phosphorylation	biological process	2/148	38/23239	0.0243818	0.1423	0.107486	8.26422	Pi4k2a/Pik3r1	2
GO:0016202	regulation of striated muscle tissue development	biological process	4/148	172/23239	0.0244459	0.1423	0.107486	3.65163	Cited2/Rgs4/Rbpj/Rbfox1	4
GO:0048813	dendrite morphogenesis	biological process	4/148	172/23239	0.0244459	0.1423	0.107486	3.65163	Sdc2/Sema3a/Cdk5r1/Vldlr	4
GO:0033500	carbohydrate homeostasis	biological process	5/148	257/23239	0.0245705	0.142747	0.107824	3.05487	Slc37a4/Gpi1/Rab34/Pik3r1/Pim3	5
GO:0055024	regulation of cardiac muscle tissue development	biological process	3/148	98/23239	0.0248059	0.143836	0.108646	4.80674	Cited2/Rgs4/Rbpj	3
GO:0002262	myeloid cell homeostasis	biological process	4/148	174/23239	0.0253683	0.14642	0.110598	3.60966	Slc37a4/Cited2/Slc7a11/Gpi1	4
GO:0006687	glycosphingolipid metabolic process	biological process	2/148	39/23239	0.0255941	0.14642	0.110598	8.05232	St8sia2/Ugcg	2
GO:0021955	central nervous system neuron axonogenesis	biological process	2/148	39/23239	0.0255941	0.14642	0.110598	8.05232	Dcc/Cdh11	2
GO:0043551	regulation of phosphatidylinositol 3-kinase activity	biological process	2/148	39/23239	0.0255941	0.14642	0.110598	8.05232	Pik3r1/Irs1	2
GO:0055026	negative regulation of cardiac muscle tissue development	biological process	2/148	39/23239	0.0255941	0.14642	0.110598	8.05232	Cited2/Rgs4	2
GO:0060325	face morphogenesis	biological process	2/148	39/23239	0.0255941	0.14642	0.110598	8.05232	Asph/Tgfb3	2
GO:0090049	regulation of cell migration involved in sprouting angiogenesis	biological process	2/148	39/23239	0.0255941	0.14642	0.110598	8.05232	Klf4/Thbs1	2
GO:1901861	regulation of muscle tissue development	biological process	4/148	175/23239	0.0258372	0.147248	0.111223	3.58903	Cited2/Rgs4/Rbpj/Rbfox1	4
GO:1905475	regulation of protein localization to membrane	biological process	4/148	175/23239	0.0258372	0.147248	0.111223	3.58903	Cdk5r1/Slc7a11/Pik3r1/Camk2g	4
GO:0006790	sulfur compound metabolic process	biological process	5/148	261/23239	0.0260367	0.148102	0.111869	3.00805	Sulf1/Slc7a11/Acadsb/Glce/Cth	5
GO:0006091	generation of precursor metabolites and energy	biological process	6/148	354/23239	0.0260902	0.148125	0.111886	2.66136	Slc37a4/Ddit4/Gpi1/Per2/Irs1/Gys1	6
GO:0009749	response to glucose	biological process	4/148	176/23239	0.0263114	0.148816	0.112408	3.56864	Rab34/Smad2/Thbs1/Pim3	4
GO:0048634	regulation of muscle organ development	biological process	4/148	176/23239	0.0263114	0.148816	0.112408	3.56864	Cited2/Rgs4/Rbpj/Rbfox1	4
GO:0045787	positive regulation of cell cycle	biological process	6/148	355/23239	0.0264044	0.14906	0.112592	2.65386	Cited2/Cdk5r1/E2f7/Pbx1/Rbm38/Hes1	6
GO:0051588	regulation of neurotransmitter transport	biological process	4/148	177/23239	0.0267907	0.149213	0.112708	3.54848	Rgs4/Nat8l/Per2/Tnfsf11	4
GO:0021549	cerebellum development	biological process	3/148	101/23239	0.0268105	0.149213	0.112708	4.66397	Cdk5r1/Klhl1/Ulk1	3
GO:0051897	positive regulation of protein kinase B signaling	biological process	3/148	101/23239	0.0268105	0.149213	0.112708	4.66397	Gcnt2/Tnfsf11/Thbs1	3
GO:0055017	cardiac muscle tissue growth	biological process	3/148	101/23239	0.0268105	0.149213	0.112708	4.66397	Cited2/Rgs4/Rbpj	3
GO:0021983	pituitary gland development	biological process	2/148	40/23239	0.0268304	0.149213	0.112708	7.85101	Rbpj/Hes1	2
GO:0038179	neurotrophin signaling pathway	biological process	2/148	40/23239	0.0268304	0.149213	0.112708	7.85101	Ddit4/Ulk1	2
GO:0045747	positive regulation of Notch signaling pathway	biological process	2/148	40/23239	0.0268304	0.149213	0.112708	7.85101	Rbpj/Hes1	2
GO:0046621	negative regulation of organ growth	biological process	2/148	40/23239	0.0268304	0.149213	0.112708	7.85101	Cited2/Rgs4	2
GO:0050867	positive regulation of cell activation	biological process	7/148	456/23239	0.0270748	0.150293	0.113523	2.4104	Tox/Tnfsf11/Igfbp2/Thbs1/Hes1/Hlx/Bmi1	7
GO:0061351	neural precursor cell proliferation	biological process	4/148	178/23239	0.0272753	0.151125	0.114152	3.52855	Id4/Kcna1/Zfp503/Eml1	4
GO:0009746	response to hexose	biological process	4/148	179/23239	0.0277651	0.15297	0.115545	3.50883	Rab34/Smad2/Thbs1/Pim3	4
GO:0001937	negative regulation of endothelial cell proliferation	biological process	2/148	41/23239	0.0280904	0.15297	0.115545	7.65953	Sulf1/Thbs1	2
GO:0006953	acute-phase response	biological process	2/148	41/23239	0.0280904	0.15297	0.115545	7.65953	Fn1/Tnfsf11	2
GO:0009066	aspartate family amino acid metabolic process	biological process	2/148	41/23239	0.0280904	0.15297	0.115545	7.65953	Plod2/Cth	2
GO:0010470	regulation of gastrulation	biological process	2/148	41/23239	0.0280904	0.15297	0.115545	7.65953	Klf4/Col5a1	2
GO:0030317	flagellated sperm motility	biological process	3/148	103/23239	0.0281938	0.15297	0.115545	4.57341	Ing2/Iqcg/Adcy3	3
GO:0050708	regulation of protein secretion	biological process	7/148	460/23239	0.0282059	0.15297	0.115545	2.38944	Fn1/Gpi1/Rab34/Per2/Irs1/Tgfb3/Pim3	7
GO:0034284	response to monosaccharide	biological process	4/148	180/23239	0.0282601	0.15297	0.115545	3.48934	Rab34/Smad2/Thbs1/Pim3	4
GO:0035051	cardiocyte differentiation	biological process	4/148	180/23239	0.0282601	0.15297	0.115545	3.48934	Cited2/Rgs4/Rbpj/Hes1	4
GO:0030072	peptide hormone secretion	biological process	5/148	267/23239	0.0283392	0.15297	0.115545	2.94045	Smad2/Per2/Tnfsf11/Irs1/Pim3	5
GO:0006486	protein glycosylation	biological process	4/148	181/23239	0.0287604	0.15297	0.115545	3.47006	St8sia2/Gcnt2/Tet1/Dpy19l3	4
GO:0043413	macromolecule glycosylation	biological process	4/148	181/23239	0.0287604	0.15297	0.115545	3.47006	St8sia2/Gcnt2/Tet1/Dpy19l3	4
GO:0097722	sperm motility	biological process	3/148	104/23239	0.0288994	0.15297	0.115545	4.52943	Ing2/Iqcg/Adcy3	3
GO:2000826	regulation of heart morphogenesis	biological process	2/148	42/23239	0.0293738	0.15297	0.115545	7.47716	Rbpj/Hes1	2
GO:0014812	muscle cell migration	biological process	3/148	105/23239	0.0296143	0.15297	0.115545	4.48629	Tmsb4x/Rbpj/Sema6d	3
GO:0043123	positive regulation of I-kappaB kinase/NF-kappaB signaling	biological process	3/148	105/23239	0.0296143	0.15297	0.115545	4.48629	Tnfsf11/Tnfrsf19/Cth	3
GO:2000379	positive regulation of reactive oxygen species metabolic process	biological process	3/148	105/23239	0.0296143	0.15297	0.115545	4.48629	Klf4/Thbs1/Clcn3	3
GO:0033674	positive regulation of kinase activity	biological process	7/148	467/23239	0.0302618	0.15297	0.115545	2.35362	Cdk5r1/Vldlr/Tnfsf11/Thbs1/Irs1/Ntrk3/Tgfb3	7
GO:0099173	postsynapse organization	biological process	4/148	184/23239	0.0302929	0.15297	0.115545	3.41348	Cdk5r1/Slc7a11/Epha7/Ntrk3	4
GO:0000245	spliceosomal complex assembly	biological process	2/148	43/23239	0.0306802	0.15297	0.115545	7.30327	Celf2/Sf3b1	2
GO:0003416	endochondral bone growth	biological process	2/148	43/23239	0.0306802	0.15297	0.115545	7.30327	Col12a1/Thbs1	2
GO:0032924	activin receptor signaling pathway	biological process	2/148	43/23239	0.0306802	0.15297	0.115545	7.30327	Cited2/Smad2	2
GO:0021987	cerebral cortex development	biological process	3/148	107/23239	0.0310721	0.15297	0.115545	4.40244	Mdga1/Sema3a/Cdk5r1	3
GO:0045621	positive regulation of lymphocyte differentiation	biological process	3/148	107/23239	0.0310721	0.15297	0.115545	4.40244	Tox/Hlx/Bmi1	3
GO:0002578	negative regulation of antigen processing and presentation	biological process	1/148	5/23239	0.0314427	0.15297	0.115545	31.4041	Thbs1	1
GO:0002580	regulation of antigen processing and presentation of peptide or polysaccharide antigen via MHC class II	biological process	1/148	5/23239	0.0314427	0.15297	0.115545	31.4041	Thbs1	1
GO:0003137	Notch signaling pathway involved in heart induction	biological process	1/148	5/23239	0.0314427	0.15297	0.115545	31.4041	Rbpj	1
GO:0006538	glutamate catabolic process	biological process	1/148	5/23239	0.0314427	0.15297	0.115545	31.4041	Gad2	1
GO:0006735	NADH regeneration	biological process	1/148	5/23239	0.0314427	0.15297	0.115545	31.4041	Gpi1	1
GO:0007290	spermatid nucleus elongation	biological process	1/148	5/23239	0.0314427	0.15297	0.115545	31.4041	Kdm3a	1
GO:0009256	10-formyltetrahydrofolate metabolic process	biological process	1/148	5/23239	0.0314427	0.15297	0.115545	31.4041	Aldh1l2	1
GO:0009403	toxin biosynthetic process	biological process	1/148	5/23239	0.0314427	0.15297	0.115545	31.4041	Cth	1
GO:0009794	regulation of mitotic cell cycle, embryonic	biological process	1/148	5/23239	0.0314427	0.15297	0.115545	31.4041	Hes1	1
GO:0010936	negative regulation of macrophage cytokine production	biological process	1/148	5/23239	0.0314427	0.15297	0.115545	31.4041	Tgfb3	1
GO:0015712	hexose phosphate transport	biological process	1/148	5/23239	0.0314427	0.15297	0.115545	31.4041	Slc37a4	1
GO:0015760	glucose-6-phosphate transport	biological process	1/148	5/23239	0.0314427	0.15297	0.115545	31.4041	Slc37a4	1
GO:0016191	synaptic vesicle uncoating	biological process	1/148	5/23239	0.0314427	0.15297	0.115545	31.4041	Synj1	1
GO:0018057	peptidyl-lysine oxidation	biological process	1/148	5/23239	0.0314427	0.15297	0.115545	31.4041	Lox	1
GO:0019344	cysteine biosynthetic process	biological process	1/148	5/23239	0.0314427	0.15297	0.115545	31.4041	Cth	1
GO:0021636	trigeminal nerve morphogenesis	biological process	1/148	5/23239	0.0314427	0.15297	0.115545	31.4041	Sema3a	1
GO:0021637	trigeminal nerve structural organization	biological process	1/148	5/23239	0.0314427	0.15297	0.115545	31.4041	Sema3a	1
GO:0021855	hypothalamus cell migration	biological process	1/148	5/23239	0.0314427	0.15297	0.115545	31.4041	Sema3a	1
GO:0023041	neuronal signal transduction	biological process	1/148	5/23239	0.0314427	0.15297	0.115545	31.4041	Kcna1	1
GO:0030202	heparin metabolic process	biological process	1/148	5/23239	0.0314427	0.15297	0.115545	31.4041	Glce	1
GO:0032237	activation of store-operated calcium channel activity	biological process	1/148	5/23239	0.0314427	0.15297	0.115545	31.4041	Asph	1
GO:0033091	positive regulation of immature T cell proliferation	biological process	1/148	5/23239	0.0314427	0.15297	0.115545	31.4041	Bmi1	1
GO:0033564	anterior/posterior axon guidance	biological process	1/148	5/23239	0.0314427	0.15297	0.115545	31.4041	Dcc	1
GO:0034447	very-low-density lipoprotein particle clearance	biological process	1/148	5/23239	0.0314427	0.15297	0.115545	31.4041	Vldlr	1
GO:0035480	regulation of Notch signaling pathway involved in heart induction	biological process	1/148	5/23239	0.0314427	0.15297	0.115545	31.4041	Rbpj	1
GO:0035481	positive regulation of Notch signaling pathway involved in heart induction	biological process	1/148	5/23239	0.0314427	0.15297	0.115545	31.4041	Rbpj	1
GO:0035672	oligopeptide transmembrane transport	biological process	1/148	5/23239	0.0314427	0.15297	0.115545	31.4041	Slc7a11	1
GO:0036438	maintenance of lens transparency	biological process	1/148	5/23239	0.0314427	0.15297	0.115545	31.4041	Gcnt2	1
GO:0042078	germ-line stem cell division	biological process	1/148	5/23239	0.0314427	0.15297	0.115545	31.4041	Ing2	1
GO:0045448	mitotic cell cycle, embryonic	biological process	1/148	5/23239	0.0314427	0.15297	0.115545	31.4041	Hes1	1
GO:0046476	glycosylceramide biosynthetic process	biological process	1/148	5/23239	0.0314427	0.15297	0.115545	31.4041	Ugcg	1
GO:0046984	regulation of hemoglobin biosynthetic process	biological process	1/148	5/23239	0.0314427	0.15297	0.115545	31.4041	Klf4	1
GO:0048133	male germ-line stem cell asymmetric division	biological process	1/148	5/23239	0.0314427	0.15297	0.115545	31.4041	Ing2	1
GO:0048677	axon extension involved in regeneration	biological process	1/148	5/23239	0.0314427	0.15297	0.115545	31.4041	Ntrk3	1
GO:0048686	regulation of sprouting of injured axon	biological process	1/148	5/23239	0.0314427	0.15297	0.115545	31.4041	Ntrk3	1
GO:0060160	negative regulation of dopamine receptor signaling pathway	biological process	1/148	5/23239	0.0314427	0.15297	0.115545	31.4041	Rgs4	1
GO:0060164	regulation of timing of neuron differentiation	biological process	1/148	5/23239	0.0314427	0.15297	0.115545	31.4041	Hes1	1
GO:0060666	dichotomous subdivision of terminal units involved in salivary gland branching	biological process	1/148	5/23239	0.0314427	0.15297	0.115545	31.4041	Sema3a	1
GO:0060971	embryonic heart tube left/right pattern formation	biological process	1/148	5/23239	0.0314427	0.15297	0.115545	31.4041	Cited2	1
GO:0061316	canonical Wnt signaling pathway involved in heart development	biological process	1/148	5/23239	0.0314427	0.15297	0.115545	31.4041	Rbpj	1
GO:0061551	trigeminal ganglion development	biological process	1/148	5/23239	0.0314427	0.15297	0.115545	31.4041	Sema3a	1
GO:0061621	canonical glycolysis	biological process	1/148	5/23239	0.0314427	0.15297	0.115545	31.4041	Gpi1	1
GO:0061718	glucose catabolic process to pyruvate	biological process	1/148	5/23239	0.0314427	0.15297	0.115545	31.4041	Gpi1	1
GO:0070120	ciliary neurotrophic factor-mediated signaling pathway	biological process	1/148	5/23239	0.0314427	0.15297	0.115545	31.4041	Lifr	1
GO:0070973	protein localization to endoplasmic reticulum exit site	biological process	1/148	5/23239	0.0314427	0.15297	0.115545	31.4041	Sec16b	1
GO:0071286	cellular response to magnesium ion	biological process	1/148	5/23239	0.0314427	0.15297	0.115545	31.4041	Kcna1	1
GO:0080144	amino acid homeostasis	biological process	1/148	5/23239	0.0314427	0.15297	0.115545	31.4041	Slc7a11	1
GO:0098728	germline stem cell asymmetric division	biological process	1/148	5/23239	0.0314427	0.15297	0.115545	31.4041	Ing2	1
GO:0140059	dendrite arborization	biological process	1/148	5/23239	0.0314427	0.15297	0.115545	31.4041	Sema3a	1
GO:2000382	positive regulation of mesoderm development	biological process	1/148	5/23239	0.0314427	0.15297	0.115545	31.4041	Smad2	1
GO:2000977	regulation of forebrain neuron differentiation	biological process	1/148	5/23239	0.0314427	0.15297	0.115545	31.4041	Hes1	1
GO:0002063	chondrocyte development	biological process	2/148	44/23239	0.0320093	0.155474	0.117437	7.13729	Sulf1/Col12a1	2
GO:0014074	response to purine-containing compound	biological process	3/148	109/23239	0.0325671	0.157927	0.119289	4.32166	Asph/Pik3r1/Irs1	3
GO:0010631	epithelial cell migration	biological process	5/148	278/23239	0.032888	0.158689	0.119866	2.82411	Sema3a/Klf4/Gpi1/Thbs1/Mapre2	5
GO:0060562	epithelial tube morphogenesis	biological process	6/148	375/23239	0.0332248	0.158689	0.119866	2.51232	Cited2/Pbx1/Rbpj/Mycn/Epha7/Hes1	6
GO:0007498	mesoderm development	biological process	3/148	110/23239	0.0333284	0.158689	0.119866	4.28237	Cited2/Gpi1/Smad2	3
GO:0016525	negative regulation of angiogenesis	biological process	3/148	110/23239	0.0333284	0.158689	0.119866	4.28237	Sulf1/Klf4/Thbs1	3
GO:0035282	segmentation	biological process	3/148	110/23239	0.0333284	0.158689	0.119866	4.28237	Sema3a/Rbpj/Hes1	3
GO:0060419	heart growth	biological process	3/148	110/23239	0.0333284	0.158689	0.119866	4.28237	Cited2/Rgs4/Rbpj	3
GO:0010464	regulation of mesenchymal cell proliferation	biological process	2/148	45/23239	0.0333608	0.158689	0.119866	6.97868	Mycn/Irs1	2
GO:0031952	regulation of protein autophosphorylation	biological process	2/148	45/23239	0.0333608	0.158689	0.119866	6.97868	Epha7/Gpnmb	2
GO:0060323	head morphogenesis	biological process	2/148	45/23239	0.0333608	0.158689	0.119866	6.97868	Asph/Tgfb3	2
GO:0071526	semaphorin-plexin signaling pathway	biological process	2/148	45/23239	0.0333608	0.158689	0.119866	6.97868	Sema3a/Sema6d	2
GO:0098868	bone growth	biological process	2/148	45/23239	0.0333608	0.158689	0.119866	6.97868	Col12a1/Thbs1	2
GO:1902667	regulation of axon guidance	biological process	2/148	45/23239	0.0333608	0.158689	0.119866	6.97868	Sema3a/Sema6d	2
GO:0006006	glucose metabolic process	biological process	4/148	190/23239	0.0335004	0.1591	0.120176	3.30569	Gpi1/Pik3r1/Per2/Irs1	4
GO:0090132	epithelium migration	biological process	5/148	280/23239	0.0337611	0.1594	0.120402	2.80393	Sema3a/Klf4/Gpi1/Thbs1/Mapre2	5
GO:0009132	nucleoside diphosphate metabolic process	biological process	3/148	111/23239	0.0340991	0.1594	0.120402	4.24379	Ak4/Ddit4/Gpi1	3
GO:0098739	import across plasma membrane	biological process	3/148	111/23239	0.0340991	0.1594	0.120402	4.24379	Rgs4/Slc7a11/Per2	3
GO:0042110	T cell activation	biological process	7/148	480/23239	0.0343439	0.1594	0.120402	2.28988	Pag1/Tnfsf11/Igfbp2/Gpnmb/Hes1/Hlx/Bmi1	7
GO:0007611	learning or memory	biological process	5/148	282/23239	0.0346487	0.1594	0.120402	2.78405	Slc7a11/Synj1/Nptx2/Adcy3/Pde1b	5
GO:0090130	tissue migration	biological process	5/148	282/23239	0.0346487	0.1594	0.120402	2.78405	Sema3a/Klf4/Gpi1/Thbs1/Mapre2	5
GO:0016574	histone ubiquitination	biological process	2/148	46/23239	0.0347343	0.1594	0.120402	6.82697	Pcgf5/Bmi1	2
GO:0048536	spleen development	biological process	2/148	46/23239	0.0347343	0.1594	0.120402	6.82697	Cited2/Pbx1	2
GO:0048713	regulation of oligodendrocyte differentiation	biological process	2/148	46/23239	0.0347343	0.1594	0.120402	6.82697	Id4/Hes1	2
GO:0018107	peptidyl-threonine phosphorylation	biological process	3/148	112/23239	0.0348789	0.1594	0.120402	4.2059	Ddit4/Cdk5r1/Ulk1	3
GO:0046467	membrane lipid biosynthetic process	biological process	3/148	112/23239	0.0348789	0.1594	0.120402	4.2059	St8sia2/Ugcg/Elovl6	3
GO:1903409	reactive oxygen species biosynthetic process	biological process	3/148	112/23239	0.0348789	0.1594	0.120402	4.2059	Klf4/Eef1a1/Clcn3	3
GO:0051402	neuron apoptotic process	biological process	5/148	283/23239	0.0350978	0.1594	0.120402	2.77421	Cdk5r1/Gpi1/Epha7/Set/Tgfb3	5
GO:0070085	glycosylation	biological process	4/148	193/23239	0.0351758	0.1594	0.120402	3.25431	St8sia2/Gcnt2/Tet1/Dpy19l3	4
GO:0016358	dendrite development	biological process	5/148	284/23239	0.0355506	0.1594	0.120402	2.76444	Sdc2/Sema3a/Cdk5r1/Vldlr/Klhl1	5
GO:1901987	regulation of cell cycle phase transition	biological process	5/148	284/23239	0.0355506	0.1594	0.120402	2.76444	Klf4/E2f7/Pbx1/Rbm38/Gpnmb	5
GO:0022037	metencephalon development	biological process	3/148	113/23239	0.0356679	0.1594	0.120402	4.16868	Cdk5r1/Klhl1/Ulk1	3
GO:1901216	positive regulation of neuron death	biological process	3/148	113/23239	0.0356679	0.1594	0.120402	4.16868	Ddit4/Cdk5r1/Epha7	3
GO:2000181	negative regulation of blood vessel morphogenesis	biological process	3/148	113/23239	0.0356679	0.1594	0.120402	4.16868	Sulf1/Klf4/Thbs1	3
GO:0009743	response to carbohydrate	biological process	4/148	194/23239	0.0357449	0.1594	0.120402	3.23753	Rab34/Smad2/Thbs1/Pim3	4
GO:0021532	neural tube patterning	biological process	2/148	47/23239	0.0361294	0.1594	0.120402	6.68171	Hes1/Bmi1	2
GO:0031103	axon regeneration	biological process	2/148	47/23239	0.0361294	0.1594	0.120402	6.68171	Klf4/Ntrk3	2
GO:0099054	presynapse assembly	biological process	2/148	47/23239	0.0361294	0.1594	0.120402	6.68171	Mdga1/Ntrk3	2
GO:0120163	negative regulation of cold-induced thermogenesis	biological process	2/148	47/23239	0.0361294	0.1594	0.120402	6.68171	Rbpj/Npr3	2
GO:2000725	regulation of cardiac muscle cell differentiation	biological process	2/148	47/23239	0.0361294	0.1594	0.120402	6.68171	Rgs4/Rbpj	2
GO:1901605	alpha-amino acid metabolic process	biological process	4/148	195/23239	0.0363193	0.1594	0.120402	3.22093	Slc7a11/Plod2/Gad2/Cth	4
GO:0002040	sprouting angiogenesis	biological process	3/148	114/23239	0.0364661	0.1594	0.120402	4.13211	Klf4/E2f7/Thbs1	3
GO:0007548	sex differentiation	biological process	5/148	286/23239	0.0364669	0.1594	0.120402	2.74511	Cited2/Sema3a/Ing2/Pbx1/Eif2s2	5
GO:0043281	regulation of cysteine-type endopeptidase activity involved in apoptotic process	biological process	4/148	197/23239	0.0374841	0.1594	0.120402	3.18823	Klf4/Gpi1/Thbs1/Epha7	4
GO:0043550	regulation of lipid kinase activity	biological process	2/148	48/23239	0.037546	0.1594	0.120402	6.54251	Pik3r1/Irs1	2
GO:0046513	ceramide biosynthetic process	biological process	2/148	48/23239	0.037546	0.1594	0.120402	6.54251	St8sia2/Ugcg	2
GO:0051590	positive regulation of neurotransmitter transport	biological process	2/148	48/23239	0.037546	0.1594	0.120402	6.54251	Nat8l/Tnfsf11	2
GO:0060043	regulation of cardiac muscle cell proliferation	biological process	2/148	48/23239	0.037546	0.1594	0.120402	6.54251	Cited2/Rbpj	2
GO:0002036	regulation of L-glutamate import across plasma membrane	biological process	1/148	6/23239	0.0376124	0.1594	0.120402	26.17	Per2	1
GO:0006003	fructose 2,6-bisphosphate metabolic process	biological process	1/148	6/23239	0.0376124	0.1594	0.120402	26.17	Pfkfb4	1
GO:0006678	glucosylceramide metabolic process	biological process	1/148	6/23239	0.0376124	0.1594	0.120402	26.17	Ugcg	1
GO:0007182	common-partner SMAD protein phosphorylation	biological process	1/148	6/23239	0.0376124	0.1594	0.120402	26.17	Smad2	1
GO:0007221	positive regulation of transcription of Notch receptor target	biological process	1/148	6/23239	0.0376124	0.1594	0.120402	26.17	Rbpj	1
GO:0010746	regulation of plasma membrane long-chain fatty acid transport	biological process	1/148	6/23239	0.0376124	0.1594	0.120402	26.17	Thbs1	1
GO:0010757	negative regulation of plasminogen activation	biological process	1/148	6/23239	0.0376124	0.1594	0.120402	26.17	Thbs1	1
GO:0015074	DNA integration	biological process	1/148	6/23239	0.0376124	0.1594	0.120402	26.17	Banf1	1
GO:0018197	peptidyl-aspartic acid modification	biological process	1/148	6/23239	0.0376124	0.1594	0.120402	26.17	Asph	1
GO:0021785	branchiomotor neuron axon guidance	biological process	1/148	6/23239	0.0376124	0.1594	0.120402	26.17	Sema3a	1
GO:0021825	substrate-dependent cerebral cortex tangential migration	biological process	1/148	6/23239	0.0376124	0.1594	0.120402	26.17	Sema3a	1
GO:0031585	regulation of inositol 1,4,5-trisphosphate-sensitive calcium-release channel activity	biological process	1/148	6/23239	0.0376124	0.1594	0.120402	26.17	Asph	1
GO:0032466	negative regulation of cytokinesis	biological process	1/148	6/23239	0.0376124	0.1594	0.120402	26.17	E2f7	1
GO:0034112	positive regulation of homotypic cell-cell adhesion	biological process	1/148	6/23239	0.0376124	0.1594	0.120402	26.17	Tnfsf11	1
GO:0034616	response to laminar fluid shear stress	biological process	1/148	6/23239	0.0376124	0.1594	0.120402	26.17	Klf4	1
GO:0035860	glial cell-derived neurotrophic factor receptor signaling pathway	biological process	1/148	6/23239	0.0376124	0.1594	0.120402	26.17	Sulf1	1
GO:0038044	transforming growth factor-beta secretion	biological process	1/148	6/23239	0.0376124	0.1594	0.120402	26.17	Fn1	1
GO:0045112	integrin biosynthetic process	biological process	1/148	6/23239	0.0376124	0.1594	0.120402	26.17	Col5a1	1
GO:0045629	negative regulation of T-helper 2 cell differentiation	biological process	1/148	6/23239	0.0376124	0.1594	0.120402	26.17	Hlx	1
GO:0048682	sprouting of injured axon	biological process	1/148	6/23239	0.0376124	0.1594	0.120402	26.17	Ntrk3	1
GO:0050975	sensory perception of touch	biological process	1/148	6/23239	0.0376124	0.1594	0.120402	26.17	Kcna1	1
GO:0051584	regulation of dopamine uptake involved in synaptic transmission	biological process	1/148	6/23239	0.0376124	0.1594	0.120402	26.17	Nat8l	1
GO:0051940	regulation of catecholamine uptake involved in synaptic transmission	biological process	1/148	6/23239	0.0376124	0.1594	0.120402	26.17	Nat8l	1
GO:0060685	regulation of prostatic bud formation	biological process	1/148	6/23239	0.0376124	0.1594	0.120402	26.17	Sulf1	1
GO:0060718	chorionic trophoblast cell differentiation	biological process	1/148	6/23239	0.0376124	0.1594	0.120402	26.17	E2f7	1
GO:0060842	arterial endothelial cell differentiation	biological process	1/148	6/23239	0.0376124	0.1594	0.120402	26.17	Rbpj	1
GO:0061419	positive regulation of transcription from RNA polymerase II promoter in response to hypoxia	biological process	1/148	6/23239	0.0376124	0.1594	0.120402	26.17	Rbpj	1
GO:0061550	cranial ganglion development	biological process	1/148	6/23239	0.0376124	0.1594	0.120402	26.17	Sema3a	1
GO:0070813	hydrogen sulfide metabolic process	biological process	1/148	6/23239	0.0376124	0.1594	0.120402	26.17	Cth	1
GO:0071499	cellular response to laminar fluid shear stress	biological process	1/148	6/23239	0.0376124	0.1594	0.120402	26.17	Klf4	1
GO:0072049	comma-shaped body morphogenesis	biological process	1/148	6/23239	0.0376124	0.1594	0.120402	26.17	Hes1	1
GO:0072602	interleukin-4 secretion	biological process	1/148	6/23239	0.0376124	0.1594	0.120402	26.17	Rbpj	1
GO:0075044	autophagy of host cells involved in interaction with symbiont	biological process	1/148	6/23239	0.0376124	0.1594	0.120402	26.17	Ulk1	1
GO:0075071	autophagy involved in symbiotic interaction	biological process	1/148	6/23239	0.0376124	0.1594	0.120402	26.17	Ulk1	1
GO:0090273	regulation of somatostatin secretion	biological process	1/148	6/23239	0.0376124	0.1594	0.120402	26.17	Irs1	1
GO:0099179	regulation of synaptic membrane adhesion	biological process	1/148	6/23239	0.0376124	0.1594	0.120402	26.17	Mdga1	1
GO:0106104	regulation of glutamate receptor clustering	biological process	1/148	6/23239	0.0376124	0.1594	0.120402	26.17	Slc7a11	1
GO:1901321	positive regulation of heart induction	biological process	1/148	6/23239	0.0376124	0.1594	0.120402	26.17	Rbpj	1
GO:1903224	regulation of endodermal cell differentiation	biological process	1/148	6/23239	0.0376124	0.1594	0.120402	26.17	Col5a1	1
GO:1904672	regulation of somatic stem cell population maintenance	biological process	1/148	6/23239	0.0376124	0.1594	0.120402	26.17	Lbh	1
GO:1904717	regulation of AMPA glutamate receptor clustering	biological process	1/148	6/23239	0.0376124	0.1594	0.120402	26.17	Slc7a11	1
GO:1904798	positive regulation of core promoter binding	biological process	1/148	6/23239	0.0376124	0.1594	0.120402	26.17	Klf4	1
GO:1905065	positive regulation of vascular smooth muscle cell differentiation	biological process	1/148	6/23239	0.0376124	0.1594	0.120402	26.17	Cth	1
GO:0050868	negative regulation of T cell activation	biological process	3/148	116/23239	0.03809	0.160968	0.121587	4.06087	Pag1/Gpnmb/Hlx	3
GO:0060349	bone morphogenesis	biological process	3/148	116/23239	0.03809	0.160968	0.121587	4.06087	Cited2/Col12a1/Thbs1	3
GO:0098742	cell-cell adhesion via plasma-membrane adhesion molecules	biological process	4/148	199/23239	0.0386703	0.162223	0.122535	3.15619	Mdga1/Klf4/Flrt3/Cdh11	4
GO:0002062	chondrocyte differentiation	biological process	3/148	117/23239	0.0389156	0.162223	0.122535	4.02616	Sulf1/Col12a1/Maf	3
GO:0036294	cellular response to decreased oxygen levels	biological process	3/148	117/23239	0.0389156	0.162223	0.122535	4.02616	Cited2/Vldlr/Rbpj	3
GO:2001023	regulation of response to drug	biological process	3/148	117/23239	0.0389156	0.162223	0.122535	4.02616	Rgs4/Nat8l/Per2	3
GO:0006749	glutathione metabolic process	biological process	2/148	49/23239	0.0389835	0.162223	0.122535	6.40899	Slc7a11/Cth	2
GO:0007032	endosome organization	biological process	2/148	49/23239	0.0389835	0.162223	0.122535	6.40899	Synj1/Pi4k2a	2
GO:0010596	negative regulation of endothelial cell migration	biological process	2/148	49/23239	0.0389835	0.162223	0.122535	6.40899	Klf4/Thbs1	2
GO:0010761	fibroblast migration	biological process	2/148	49/23239	0.0389835	0.162223	0.122535	6.40899	Prr5l/Thbs1	2
GO:0046834	lipid phosphorylation	biological process	2/148	49/23239	0.0389835	0.162223	0.122535	6.40899	Pi4k2a/Pik3r1	2
GO:0051955	regulation of amino acid transport	biological process	2/148	49/23239	0.0389835	0.162223	0.122535	6.40899	Rgs4/Per2	2
GO:2001222	regulation of neuron migration	biological process	2/148	49/23239	0.0389835	0.162223	0.122535	6.40899	Sema3a/Flrt2	2
GO:0032103	positive regulation of response to external stimulus	biological process	5/148	292/23239	0.0393029	0.163325	0.123367	2.6887	Fn1/Rab34/Tnfsf11/Thbs1/Ntrk3	5
GO:0051952	regulation of amine transport	biological process	3/148	118/23239	0.0397503	0.164911	0.124565	3.99204	Rgs4/Nat8l/Per2	3
GO:0030099	myeloid cell differentiation	biological process	6/148	392/23239	0.0398499	0.164911	0.124565	2.40337	Cited2/Fbn1/Pik3r1/Pias3/Rbpj/Tnfsf11	6
GO:0051251	positive regulation of lymphocyte activation	biological process	6/148	392/23239	0.0398499	0.164911	0.124565	2.40337	Tox/Tnfsf11/Igfbp2/Hes1/Hlx/Bmi1	6
GO:0008038	neuron recognition	biological process	2/148	50/23239	0.0404418	0.16546	0.12498	6.28081	Sema3a/Cdk5r1	2
GO:0034113	heterotypic cell-cell adhesion	biological process	2/148	50/23239	0.0404418	0.16546	0.12498	6.28081	Klf4/Gcnt2	2
GO:0043392	negative regulation of DNA binding	biological process	2/148	50/23239	0.0404418	0.16546	0.12498	6.28081	Id4/Per2	2
GO:0048701	embryonic cranial skeleton morphogenesis	biological process	2/148	50/23239	0.0404418	0.16546	0.12498	6.28081	Smad2/Tgfb3	2
GO:2000677	regulation of transcription regulatory region DNA binding	biological process	2/148	50/23239	0.0404418	0.16546	0.12498	6.28081	Klf4/Per2	2
GO:0042098	T cell proliferation	biological process	4/148	202/23239	0.0404897	0.16546	0.12498	3.10931	Igfbp2/Gpnmb/Hes1/Bmi1	4
GO:0006665	sphingolipid metabolic process	biological process	3/148	119/23239	0.0405941	0.16546	0.12498	3.95849	St8sia2/Ugcg/Elovl6	3
GO:0018210	peptidyl-threonine modification	biological process	3/148	119/23239	0.0405941	0.16546	0.12498	3.95849	Ddit4/Cdk5r1/Ulk1	3
GO:0007346	regulation of mitotic cell cycle	biological process	7/148	499/23239	0.0409459	0.16546	0.12498	2.20269	Klf4/E2f7/Pbx1/Rbm38/Gpnmb/Hes1/Pim3	7
GO:0048565	digestive tract development	biological process	3/148	120/23239	0.0414469	0.16546	0.12498	3.92551	Smad2/Hes1/Hlx	3
GO:0051153	regulation of striated muscle cell differentiation	biological process	3/148	120/23239	0.0414469	0.16546	0.12498	3.92551	Rgs4/Rbm38/Rbpj	3
GO:0007015	actin filament organization	biological process	6/148	396/23239	0.0415223	0.16546	0.12498	2.3791	Rgs4/Tmsb4x/Add3/Pik3r1/Rnd3/Tgfb3	6
GO:1903708	positive regulation of hemopoiesis	biological process	4/148	204/23239	0.0417293	0.16546	0.12498	3.07883	Tox/Tnfsf11/Hlx/Bmi1	4
GO:0007029	endoplasmic reticulum organization	biological process	2/148	51/23239	0.0419204	0.16546	0.12498	6.15766	Sec16b/Reep1	2
GO:0043618	regulation of transcription from RNA polymerase II promoter in response to stress	biological process	2/148	51/23239	0.0419204	0.16546	0.12498	6.15766	Cited2/Rbpj	2
GO:0060351	cartilage development involved in endochondral bone morphogenesis	biological process	2/148	51/23239	0.0419204	0.16546	0.12498	6.15766	Col12a1/Thbs1	2
GO:0072132	mesenchyme morphogenesis	biological process	2/148	51/23239	0.0419204	0.16546	0.12498	6.15766	Smad2/Rbpj	2
GO:0009913	epidermal cell differentiation	biological process	4/148	205/23239	0.0423571	0.16546	0.12498	3.06381	Klf4/Rbpj/Mycn/Hes1	4
GO:0010810	regulation of cell-substrate adhesion	biological process	4/148	205/23239	0.0423571	0.16546	0.12498	3.06381	Fn1/Pik3r1/Gcnt2/Thbs1	4
GO:0048839	inner ear development	biological process	4/148	206/23239	0.0429902	0.16546	0.12498	3.04894	Maf/Rbpj/Mycn/Hes1	4
GO:0015837	amine transport	biological process	3/148	122/23239	0.0431796	0.16546	0.12498	3.86115	Rgs4/Nat8l/Per2	3
GO:0045604	regulation of epidermal cell differentiation	biological process	2/148	52/23239	0.0434191	0.16546	0.12498	6.03924	Mycn/Hes1	2
GO:0045773	positive regulation of axon extension	biological process	2/148	52/23239	0.0434191	0.16546	0.12498	6.03924	Fn1/Ntrk3	2
GO:1904705	regulation of vascular smooth muscle cell proliferation	biological process	2/148	52/23239	0.0434191	0.16546	0.12498	6.03924	Cnn1/Tgfb3	2
GO:1990874	vascular smooth muscle cell proliferation	biological process	2/148	52/23239	0.0434191	0.16546	0.12498	6.03924	Cnn1/Tgfb3	2
GO:0000820	regulation of glutamine family amino acid metabolic process	biological process	1/148	7/23239	0.043743	0.16546	0.12498	22.4315	Slc7a11	1
GO:0002604	regulation of dendritic cell antigen processing and presentation	biological process	1/148	7/23239	0.043743	0.16546	0.12498	22.4315	Thbs1	1
GO:0003160	endocardium morphogenesis	biological process	1/148	7/23239	0.043743	0.16546	0.12498	22.4315	Rbpj	1
GO:0003256	regulation of transcription from RNA polymerase II promoter involved in myocardial precursor cell differentiation	biological process	1/148	7/23239	0.043743	0.16546	0.12498	22.4315	Rbpj	1
GO:0003307	regulation of Wnt signaling pathway involved in heart development	biological process	1/148	7/23239	0.043743	0.16546	0.12498	22.4315	Rbpj	1
GO:0006610	ribosomal protein import into nucleus	biological process	1/148	7/23239	0.043743	0.16546	0.12498	22.4315	Tnpo1	1
GO:0009438	methylglyoxal metabolic process	biological process	1/148	7/23239	0.043743	0.16546	0.12498	22.4315	Gpi1	1
GO:0019367	fatty acid elongation, saturated fatty acid	biological process	1/148	7/23239	0.043743	0.16546	0.12498	22.4315	Elovl6	1
GO:0019368	fatty acid elongation, unsaturated fatty acid	biological process	1/148	7/23239	0.043743	0.16546	0.12498	22.4315	Elovl6	1
GO:0021578	hindbrain maturation	biological process	1/148	7/23239	0.043743	0.16546	0.12498	22.4315	Cdk5r1	1
GO:0021626	central nervous system maturation	biological process	1/148	7/23239	0.043743	0.16546	0.12498	22.4315	Cdk5r1	1
GO:0032226	positive regulation of synaptic transmission, dopaminergic	biological process	1/148	7/23239	0.043743	0.16546	0.12498	22.4315	Nat8l	1
GO:0034625	fatty acid elongation, monounsaturated fatty acid	biological process	1/148	7/23239	0.043743	0.16546	0.12498	22.4315	Elovl6	1
GO:0034626	fatty acid elongation, polyunsaturated fatty acid	biological process	1/148	7/23239	0.043743	0.16546	0.12498	22.4315	Elovl6	1
GO:0035989	tendon development	biological process	1/148	7/23239	0.043743	0.16546	0.12498	22.4315	Col5a1	1
GO:0036123	histone H3-K9 dimethylation	biological process	1/148	7/23239	0.043743	0.16546	0.12498	22.4315	Kdm3a	1
GO:0036302	atrioventricular canal development	biological process	1/148	7/23239	0.043743	0.16546	0.12498	22.4315	Rbpj	1
GO:0038001	paracrine signaling	biological process	1/148	7/23239	0.043743	0.16546	0.12498	22.4315	Tnfsf11	1
GO:0038203	TORC2 signaling	biological process	1/148	7/23239	0.043743	0.16546	0.12498	22.4315	Prr5l	1
GO:0042908	xenobiotic transport	biological process	1/148	7/23239	0.043743	0.16546	0.12498	22.4315	Slc2a1	1
GO:0045794	negative regulation of cell volume	biological process	1/148	7/23239	0.043743	0.16546	0.12498	22.4315	Clcn3	1
GO:0048702	embryonic neurocranium morphogenesis	biological process	1/148	7/23239	0.043743	0.16546	0.12498	22.4315	Tgfb3	1
GO:0051582	positive regulation of neurotransmitter uptake	biological process	1/148	7/23239	0.043743	0.16546	0.12498	22.4315	Nat8l	1
GO:0051918	negative regulation of fibrinolysis	biological process	1/148	7/23239	0.043743	0.16546	0.12498	22.4315	Thbs1	1
GO:0060385	axonogenesis involved in innervation	biological process	1/148	7/23239	0.043743	0.16546	0.12498	22.4315	Sema3a	1
GO:0060839	endothelial cell fate commitment	biological process	1/148	7/23239	0.043743	0.16546	0.12498	22.4315	Rbpj	1
GO:0061156	pulmonary artery morphogenesis	biological process	1/148	7/23239	0.043743	0.16546	0.12498	22.4315	Cited2	1
GO:0061484	hematopoietic stem cell homeostasis	biological process	1/148	7/23239	0.043743	0.16546	0.12498	22.4315	Bmi1	1
GO:0070314	G1 to G0 transition	biological process	1/148	7/23239	0.043743	0.16546	0.12498	22.4315	Zfp503	1
GO:0071694	maintenance of protein location in extracellular region	biological process	1/148	7/23239	0.043743	0.16546	0.12498	22.4315	Fbn1	1
GO:0072282	metanephric nephron tubule morphogenesis	biological process	1/148	7/23239	0.043743	0.16546	0.12498	22.4315	Hes1	1
GO:0072318	clathrin coat disassembly	biological process	1/148	7/23239	0.043743	0.16546	0.12498	22.4315	Synj1	1
GO:0090308	regulation of methylation-dependent chromatin silencing	biological process	1/148	7/23239	0.043743	0.16546	0.12498	22.4315	Tet1	1
GO:1900107	regulation of nodal signaling pathway	biological process	1/148	7/23239	0.043743	0.16546	0.12498	22.4315	Smad2	1
GO:1901341	positive regulation of store-operated calcium channel activity	biological process	1/148	7/23239	0.043743	0.16546	0.12498	22.4315	Asph	1
GO:1901533	negative regulation of hematopoietic progenitor cell differentiation	biological process	1/148	7/23239	0.043743	0.16546	0.12498	22.4315	Hes1	1
GO:1901897	regulation of relaxation of cardiac muscle	biological process	1/148	7/23239	0.043743	0.16546	0.12498	22.4315	Camk2g	1
GO:1904796	regulation of core promoter binding	biological process	1/148	7/23239	0.043743	0.16546	0.12498	22.4315	Klf4	1
GO:1905050	positive regulation of metallopeptidase activity	biological process	1/148	7/23239	0.043743	0.16546	0.12498	22.4315	Antxr1	1
GO:1905461	positive regulation of vascular associated smooth muscle cell apoptotic process	biological process	1/148	7/23239	0.043743	0.16546	0.12498	22.4315	E2f3	1
GO:2000049	positive regulation of cell-cell adhesion mediated by cadherin	biological process	1/148	7/23239	0.043743	0.16546	0.12498	22.4315	Adam19	1
GO:2000138	positive regulation of cell proliferation involved in heart morphogenesis	biological process	1/148	7/23239	0.043743	0.16546	0.12498	22.4315	Rbpj	1
GO:2000653	regulation of genetic imprinting	biological process	1/148	7/23239	0.043743	0.16546	0.12498	22.4315	Tet1	1
GO:0007368	determination of left/right symmetry	biological process	3/148	123/23239	0.0440593	0.166446	0.125725	3.82976	Cited2/Smad2/Rbpj	3
GO:0052547	regulation of peptidase activity	biological process	6/148	403/23239	0.0445548	0.168106	0.126978	2.33777	Asph/Klf4/Gpi1/Antxr1/Thbs1/Epha7	6
GO:0048639	positive regulation of developmental growth	biological process	4/148	209/23239	0.0449217	0.168316	0.127137	3.00517	Fn1/Rbpj/Hlx/Ntrk3	4
GO:0030850	prostate gland development	biological process	2/148	53/23239	0.0449376	0.168316	0.127137	5.92529	Sulf1/Id4	2
GO:0046676	negative regulation of insulin secretion	biological process	2/148	53/23239	0.0449376	0.168316	0.127137	5.92529	Irs1/Pim3	2
GO:0048546	digestive tract morphogenesis	biological process	2/148	53/23239	0.0449376	0.168316	0.127137	5.92529	Smad2/Hlx	2
GO:0099172	presynapse organization	biological process	2/148	53/23239	0.0449376	0.168316	0.127137	5.92529	Mdga1/Ntrk3	2
GO:0030177	positive regulation of Wnt signaling pathway	biological process	3/148	124/23239	0.0449481	0.168316	0.127137	3.79888	Sulf1/Rbpj/Dkk2	3
GO:1901343	negative regulation of vasculature development	biological process	3/148	125/23239	0.0458457	0.171448	0.129503	3.76849	Sulf1/Klf4/Thbs1	3
GO:0044282	small molecule catabolic process	biological process	5/148	305/23239	0.045899	0.171448	0.129503	2.5741	Gpi1/Synj1/Irs1/Gad2/Aldh1l2	5
GO:0032964	collagen biosynthetic process	biological process	2/148	54/23239	0.0464756	0.173169	0.130803	5.81557	Col5a1/Tgfb3	2
GO:0042307	positive regulation of protein import into nucleus	biological process	2/148	54/23239	0.0464756	0.173169	0.130803	5.81557	Nutf2/Pik3r1	2
GO:0008406	gonad development	biological process	4/148	212/23239	0.0469012	0.174321	0.131673	2.96265	Cited2/Sema3a/Ing2/Eif2s2	4
GO:0045637	regulation of myeloid cell differentiation	biological process	4/148	212/23239	0.0469012	0.174321	0.131673	2.96265	Fbn1/Pik3r1/Pias3/Tnfsf11	4
GO:0006898	receptor-mediated endocytosis	biological process	4/148	213/23239	0.0475717	0.176457	0.133286	2.94874	Vldlr/Synj1/Ldlrad3/Ulk1	4
GO:0002042	cell migration involved in sprouting angiogenesis	biological process	2/148	55/23239	0.0480327	0.176457	0.133286	5.70983	Klf4/Thbs1	2
GO:0030258	lipid modification	biological process	4/148	214/23239	0.0482475	0.176457	0.133286	2.93496	Synj1/Pi4k2a/Pik3r1/Irs1	4
GO:0003279	cardiac septum development	biological process	3/148	128/23239	0.0485916	0.176457	0.133286	3.68016	Cited2/Rbpj/Hes1	3
GO:1990823	response to leukemia inhibitory factor	biological process	5/148	311/23239	0.0491533	0.176457	0.133286	2.52444	Kdm3a/Klf4/Tnfsf11/Eif4a2/Cth	5
GO:1990830	cellular response to leukemia inhibitory factor	biological process	5/148	311/23239	0.0491533	0.176457	0.133286	2.52444	Kdm3a/Klf4/Tnfsf11/Eif4a2/Cth	5
GO:0046488	phosphatidylinositol metabolic process	biological process	3/148	129/23239	0.0495246	0.176457	0.133286	3.65163	Synj1/Pi4k2a/Pik3r1	3
GO:0009247	glycolipid biosynthetic process	biological process	2/148	56/23239	0.0496086	0.176457	0.133286	5.60787	St8sia2/Ugcg	2
GO:0021575	hindbrain morphogenesis	biological process	2/148	56/23239	0.0496086	0.176457	0.133286	5.60787	Hes1/Ulk1	2
GO:0043620	regulation of DNA-templated transcription in response to stress	biological process	2/148	56/23239	0.0496086	0.176457	0.133286	5.60787	Cited2/Rbpj	2
GO:0046622	positive regulation of organ growth	biological process	2/148	56/23239	0.0496086	0.176457	0.133286	5.60787	Rbpj/Hlx	2
GO:0030073	insulin secretion	biological process	4/148	216/23239	0.0496151	0.176457	0.133286	2.90778	Smad2/Per2/Irs1/Pim3	4
GO:0045137	development of primary sexual characteristics	biological process	4/148	216/23239	0.0496151	0.176457	0.133286	2.90778	Cited2/Sema3a/Ing2/Eif2s2	4
GO:0071241	cellular response to inorganic substance	biological process	4/148	216/23239	0.0496151	0.176457	0.133286	2.90778	Fn1/Asph/Kcna1/Thbs1	4
GO:0001826	inner cell mass cell differentiation	biological process	1/148	8/23239	0.0498349	0.176457	0.133286	19.6275	Tet1	1
GO:0010455	positive regulation of cell fate commitment	biological process	1/148	8/23239	0.0498349	0.176457	0.133286	19.6275	Rbpj	1
GO:0015670	carbon dioxide transport	biological process	1/148	8/23239	0.0498349	0.176457	0.133286	19.6275	Car12	1
GO:0015911	plasma membrane long-chain fatty acid transport	biological process	1/148	8/23239	0.0498349	0.176457	0.133286	19.6275	Thbs1	1
GO:0017185	peptidyl-lysine hydroxylation	biological process	1/148	8/23239	0.0498349	0.176457	0.133286	19.6275	Plod2	1
GO:0021861	forebrain radial glial cell differentiation	biological process	1/148	8/23239	0.0498349	0.176457	0.133286	19.6275	Hes1	1
GO:0021979	hypothalamus cell differentiation	biological process	1/148	8/23239	0.0498349	0.176457	0.133286	19.6275	Sema3a	1
GO:0035360	positive regulation of peroxisome proliferator activated receptor signaling pathway	biological process	1/148	8/23239	0.0498349	0.176457	0.133286	19.6275	Cited2	1
GO:0035912	dorsal aorta morphogenesis	biological process	1/148	8/23239	0.0498349	0.176457	0.133286	19.6275	Rbpj	1
GO:0045627	positive regulation of T-helper 1 cell differentiation	biological process	1/148	8/23239	0.0498349	0.176457	0.133286	19.6275	Hlx	1
GO:0051581	negative regulation of neurotransmitter uptake	biological process	1/148	8/23239	0.0498349	0.176457	0.133286	19.6275	Rgs4	1
GO:0060923	cardiac muscle cell fate commitment	biological process	1/148	8/23239	0.0498349	0.176457	0.133286	19.6275	Rbpj	1
GO:0061620	glycolytic process through glucose-6-phosphate	biological process	1/148	8/23239	0.0498349	0.176457	0.133286	19.6275	Gpi1	1
GO:0070253	somatostatin secretion	biological process	1/148	8/23239	0.0498349	0.176457	0.133286	19.6275	Irs1	1
GO:0071265	L-methionine biosynthetic process	biological process	1/148	8/23239	0.0498349	0.176457	0.133286	19.6275	Cth	1
GO:0071692	protein localization to extracellular region	biological process	1/148	8/23239	0.0498349	0.176457	0.133286	19.6275	Fbn1	1
GO:0072050	S-shaped body morphogenesis	biological process	1/148	8/23239	0.0498349	0.176457	0.133286	19.6275	Hes1	1
GO:0072319	vesicle uncoating	biological process	1/148	8/23239	0.0498349	0.176457	0.133286	19.6275	Synj1	1
GO:0090381	regulation of heart induction	biological process	1/148	8/23239	0.0498349	0.176457	0.133286	19.6275	Rbpj	1
GO:0090385	phagosome-lysosome fusion	biological process	1/148	8/23239	0.0498349	0.176457	0.133286	19.6275	Rab34	1
GO:1901201	regulation of extracellular matrix assembly	biological process	1/148	8/23239	0.0498349	0.176457	0.133286	19.6275	Antxr1	1
GO:1902001	fatty acid transmembrane transport	biological process	1/148	8/23239	0.0498349	0.176457	0.133286	19.6275	Thbs1	1
GO:1903012	positive regulation of bone development	biological process	1/148	8/23239	0.0498349	0.176457	0.133286	19.6275	Tnfsf11	1
GO:2000192	negative regulation of fatty acid transport	biological process	1/148	8/23239	0.0498349	0.176457	0.133286	19.6275	Thbs1	1
GO:2000542	negative regulation of gastrulation	biological process	1/148	8/23239	0.0498349	0.176457	0.133286	19.6275	Col5a1	1
GO:2000973	regulation of pro-B cell differentiation	biological process	1/148	8/23239	0.0498349	0.176457	0.133286	19.6275	Hes1	1
GO:0002793	positive regulation of peptide secretion	biological process	5/148	313/23239	0.0502676	0.177569	0.134126	2.50831	Gpi1/Rab34/Tnfsf11/Irs1/Tgfb3	5
GO:0048872	homeostasis of number of cells	biological process	5/148	313/23239	0.0502676	0.177569	0.134126	2.50831	Slc37a4/Cited2/Slc7a11/Gpi1/Bmi1	5
GO:0071453	cellular response to oxygen levels	biological process	3/148	130/23239	0.0504662	0.17806	0.134497	3.62354	Cited2/Vldlr/Rbpj	3
GO:0010463	mesenchymal cell proliferation	biological process	2/148	57/23239	0.0512031	0.180447	0.1363	5.50948	Mycn/Irs1	2
GO:0050890	cognition	biological process	5/148	315/23239	0.0513968	0.180917	0.136655	2.49239	Slc7a11/Synj1/Nptx2/Adcy3/Pde1b	5
GO:0043406	positive regulation of MAP kinase activity	biological process	4/148	219/23239	0.0517063	0.181792	0.137316	2.86795	Tnfsf11/Thbs1/Ntrk3/Tgfb3	4
GO:0007517	muscle organ development	biological process	6/148	419/23239	0.0519967	0.182599	0.137925	2.2485	Cited2/Rgs4/Rbpj/Rbfox1/Jph1/Hlx	6
GO:0009855	determination of bilateral symmetry	biological process	3/148	132/23239	0.0523757	0.183633	0.138707	3.56864	Cited2/Smad2/Rbpj	3
GO:0061138	morphogenesis of a branching epithelium	biological process	4/148	220/23239	0.052414	0.183633	0.138707	2.85491	Sulf1/Sema3a/Pbx1/Mycn	4
GO:0001947	heart looping	biological process	2/148	58/23239	0.0528159	0.184178	0.139119	5.41449	Cited2/Rbpj	2
GO:0002011	morphogenesis of an epithelial sheet	biological process	2/148	58/23239	0.0528159	0.184178	0.139119	5.41449	Flrt3/Col5a1	2
GO:0032835	glomerulus development	biological process	2/148	58/23239	0.0528159	0.184178	0.139119	5.41449	Sulf1/Hes1	2
GO:0033209	tumor necrosis factor-mediated signaling pathway	biological process	2/148	58/23239	0.0528159	0.184178	0.139119	5.41449	Pias3/Tnfsf11	2
GO:0009410	response to xenobiotic stimulus	biological process	4/148	221/23239	0.053127	0.184435	0.139313	2.842	Ddit4/Gpi1/Irs1/Pde1b	4
GO:0010001	glial cell differentiation	biological process	4/148	221/23239	0.053127	0.184435	0.139313	2.842	Id4/Mycn/Hes1/Ntrk3	4
GO:0090276	regulation of peptide hormone secretion	biological process	4/148	221/23239	0.053127	0.184435	0.139313	2.842	Per2/Tnfsf11/Irs1/Pim3	4
GO:0009799	specification of symmetry	biological process	3/148	133/23239	0.0533434	0.184435	0.139313	3.54181	Cited2/Smad2/Rbpj	3
GO:0055123	digestive system development	biological process	3/148	133/23239	0.0533434	0.184435	0.139313	3.54181	Smad2/Hes1/Hlx	3
GO:0072331	signal transduction by p53 class mediator	biological process	3/148	133/23239	0.0533434	0.184435	0.139313	3.54181	Ddit4/E2f7/Rbm38	3
GO:0010948	negative regulation of cell cycle process	biological process	4/148	222/23239	0.0538453	0.184435	0.139313	2.82919	Klf4/E2f7/Rbm38/Gpnmb	4
GO:0030837	negative regulation of actin filament polymerization	biological process	2/148	59/23239	0.0544466	0.184435	0.139313	5.32272	Tmsb4x/Add3	2
GO:0048286	lung alveolus development	biological process	2/148	59/23239	0.0544466	0.184435	0.139313	5.32272	Slc7a11/Tgfb3	2
GO:0060324	face development	biological process	2/148	59/23239	0.0544466	0.184435	0.139313	5.32272	Asph/Tgfb3	2
GO:0060711	labyrinthine layer development	biological process	2/148	59/23239	0.0544466	0.184435	0.139313	5.32272	Rbpj/Hes1	2
GO:0071156	regulation of cell cycle arrest	biological process	2/148	59/23239	0.0544466	0.184435	0.139313	5.32272	Cdk5r1/Rbm38	2
GO:1901607	alpha-amino acid biosynthetic process	biological process	2/148	59/23239	0.0544466	0.184435	0.139313	5.32272	Plod2/Cth	2
GO:1903428	positive regulation of reactive oxygen species biosynthetic process	biological process	2/148	59/23239	0.0544466	0.184435	0.139313	5.32272	Klf4/Clcn3	2
GO:1904591	positive regulation of protein import	biological process	2/148	59/23239	0.0544466	0.184435	0.139313	5.32272	Nutf2/Pik3r1	2
GO:0050670	regulation of lymphocyte proliferation	biological process	4/148	223/23239	0.0545688	0.184435	0.139313	2.81651	Igfbp2/Gpnmb/Hes1/Bmi1	4
GO:0072089	stem cell proliferation	biological process	3/148	135/23239	0.0553046	0.184435	0.139313	3.48934	Id4/Kcna1/Eml1	3
GO:0008544	epidermis development	biological process	5/148	322/23239	0.0554658	0.184435	0.139313	2.4382	Klf4/Rbpj/Mycn/Tnfrsf19/Hes1	5
GO:0001574	ganglioside biosynthetic process	biological process	1/148	9/23239	0.0558882	0.184435	0.139313	17.4467	St8sia2	1
GO:0002318	myeloid progenitor cell differentiation	biological process	1/148	9/23239	0.0558882	0.184435	0.139313	17.4467	Slc37a4	1
GO:0002468	dendritic cell antigen processing and presentation	biological process	1/148	9/23239	0.0558882	0.184435	0.139313	17.4467	Thbs1	1
GO:0003139	secondary heart field specification	biological process	1/148	9/23239	0.0558882	0.184435	0.139313	17.4467	Rbpj	1
GO:0003310	pancreatic A cell differentiation	biological process	1/148	9/23239	0.0558882	0.184435	0.139313	17.4467	Hes1	1
GO:0003344	pericardium morphogenesis	biological process	1/148	9/23239	0.0558882	0.184435	0.139313	17.4467	Flrt3	1
GO:0016559	peroxisome fission	biological process	1/148	9/23239	0.0558882	0.184435	0.139313	17.4467	Sec16b	1
GO:0018065	protein-cofactor linkage	biological process	1/148	9/23239	0.0558882	0.184435	0.139313	17.4467	Cth	1
GO:0019249	lactate biosynthetic process	biological process	1/148	9/23239	0.0558882	0.184435	0.139313	17.4467	Per2	1
GO:0021957	corticospinal tract morphogenesis	biological process	1/148	9/23239	0.0558882	0.184435	0.139313	17.4467	Cdh11	1
GO:0030917	midbrain-hindbrain boundary development	biological process	1/148	9/23239	0.0558882	0.184435	0.139313	17.4467	Hes1	1
GO:0031622	positive regulation of fever generation	biological process	1/148	9/23239	0.0558882	0.184435	0.139313	17.4467	Tnfsf11	1
GO:0032836	glomerular basement membrane development	biological process	1/148	9/23239	0.0558882	0.184435	0.139313	17.4467	Sulf1	1
GO:0033234	negative regulation of protein sumoylation	biological process	1/148	9/23239	0.0558882	0.184435	0.139313	17.4467	Pias3	1
GO:0035581	sequestering of extracellular ligand from receptor	biological process	1/148	9/23239	0.0558882	0.184435	0.139313	17.4467	Fbn1	1
GO:0048021	regulation of melanin biosynthetic process	biological process	1/148	9/23239	0.0558882	0.184435	0.139313	17.4467	Slc7a11	1
GO:0048251	elastic fiber assembly	biological process	1/148	9/23239	0.0558882	0.184435	0.139313	17.4467	Lox	1
GO:0051583	dopamine uptake involved in synaptic transmission	biological process	1/148	9/23239	0.0558882	0.184435	0.139313	17.4467	Nat8l	1
GO:0051775	response to redox state	biological process	1/148	9/23239	0.0558882	0.184435	0.139313	17.4467	Slc7a11	1
GO:0051934	catecholamine uptake involved in synaptic transmission	biological process	1/148	9/23239	0.0558882	0.184435	0.139313	17.4467	Nat8l	1
GO:0060136	embryonic process involved in female pregnancy	biological process	1/148	9/23239	0.0558882	0.184435	0.139313	17.4467	Cited2	1
GO:0060717	chorion development	biological process	1/148	9/23239	0.0558882	0.184435	0.139313	17.4467	E2f7	1
GO:0060837	blood vessel endothelial cell differentiation	biological process	1/148	9/23239	0.0558882	0.184435	0.139313	17.4467	Rbpj	1
GO:0061009	common bile duct development	biological process	1/148	9/23239	0.0558882	0.184435	0.139313	17.4467	Hes1	1
GO:0061101	neuroendocrine cell differentiation	biological process	1/148	9/23239	0.0558882	0.184435	0.139313	17.4467	Hes1	1
GO:0061549	sympathetic ganglion development	biological process	1/148	9/23239	0.0558882	0.184435	0.139313	17.4467	Sema3a	1
GO:0090435	protein localization to nuclear envelope	biological process	1/148	9/23239	0.0558882	0.184435	0.139313	17.4467	Nutf2	1
GO:1903054	negative regulation of extracellular matrix organization	biological process	1/148	9/23239	0.0558882	0.184435	0.139313	17.4467	Antxr1	1
GO:0042391	regulation of membrane potential	biological process	6/148	427/23239	0.0559867	0.184435	0.139313	2.20637	Rgs4/Grik3/Kcna1/Pias3/Ntrk3/Mpp2	6
GO:0032944	regulation of mononuclear cell proliferation	biological process	4/148	225/23239	0.0560318	0.184435	0.139313	2.79147	Igfbp2/Gpnmb/Hes1/Bmi1	4
GO:0014911	positive regulation of smooth muscle cell migration	biological process	2/148	60/23239	0.0560949	0.184435	0.139313	5.23401	Tmsb4x/Sema6d	2
GO:0018149	peptide cross-linking	biological process	2/148	60/23239	0.0560949	0.184435	0.139313	5.23401	Fn1/Thbs1	2
GO:0060038	cardiac muscle cell proliferation	biological process	2/148	60/23239	0.0560949	0.184435	0.139313	5.23401	Cited2/Rbpj	2
GO:1905207	regulation of cardiocyte differentiation	biological process	2/148	60/23239	0.0560949	0.184435	0.139313	5.23401	Rgs4/Rbpj	2
GO:0050671	positive regulation of lymphocyte proliferation	biological process	3/148	136/23239	0.056298	0.184697	0.13951	3.46368	Igfbp2/Hes1/Bmi1	3
GO:0050921	positive regulation of chemotaxis	biological process	3/148	136/23239	0.056298	0.184697	0.13951	3.46368	Fn1/Thbs1/Ntrk3	3
GO:0030278	regulation of ossification	biological process	4/148	226/23239	0.0567711	0.186045	0.140529	2.77912	Id4/Pbx1/Rbpj/Kremen1	4
GO:0007050	cell cycle arrest	biological process	3/148	137/23239	0.0572999	0.187573	0.141682	3.4384	Cdk5r1/Rbm38/Thbs1	3
GO:0045860	positive regulation of protein kinase activity	biological process	6/148	430/23239	0.0575294	0.187644	0.141736	2.19098	Cdk5r1/Vldlr/Tnfsf11/Thbs1/Ntrk3/Tgfb3	6
GO:0010171	body morphogenesis	biological process	2/148	61/23239	0.0577607	0.187644	0.141736	5.14821	Asph/Tgfb3	2
GO:0019748	secondary metabolic process	biological process	2/148	61/23239	0.0577607	0.187644	0.141736	5.14821	Slc7a11/Cth	2
GO:0030330	DNA damage response, signal transduction by p53 class mediator	biological process	2/148	61/23239	0.0577607	0.187644	0.141736	5.14821	E2f7/Rbm38	2
GO:0033627	cell adhesion mediated by integrin	biological process	2/148	61/23239	0.0577607	0.187644	0.141736	5.14821	Fbn1/Itga11	2
GO:0097006	regulation of plasma lipoprotein particle levels	biological process	2/148	61/23239	0.0577607	0.187644	0.141736	5.14821	Vldlr/Plagl2	2
GO:1905268	negative regulation of chromatin organization	biological process	2/148	61/23239	0.0577607	0.187644	0.141736	5.14821	Kdm3a/Tet1	2
GO:0015698	inorganic anion transport	biological process	3/148	138/23239	0.0583103	0.189019	0.142775	3.41348	Slc37a4/Slc20a1/Clcn3	3
GO:0032946	positive regulation of mononuclear cell proliferation	biological process	3/148	138/23239	0.0583103	0.189019	0.142775	3.41348	Igfbp2/Hes1/Bmi1	3
GO:0001707	mesoderm formation	biological process	2/148	62/23239	0.0594435	0.190746	0.14408	5.06517	Gpi1/Smad2	2
GO:0008652	cellular amino acid biosynthetic process	biological process	2/148	62/23239	0.0594435	0.190746	0.14408	5.06517	Plod2/Cth	2
GO:0015800	acidic amino acid transport	biological process	2/148	62/23239	0.0594435	0.190746	0.14408	5.06517	Slc7a11/Per2	2
GO:0021695	cerebellar cortex development	biological process	2/148	62/23239	0.0594435	0.190746	0.14408	5.06517	Klhl1/Ulk1	2
GO:0052548	regulation of endopeptidase activity	biological process	5/148	329/23239	0.0597164	0.190746	0.14408	2.38633	Asph/Klf4/Gpi1/Thbs1/Epha7	5
GO:0031333	negative regulation of protein complex assembly	biological process	3/148	140/23239	0.0603563	0.190746	0.14408	3.36472	Tmsb4x/Add3/Ulk1	3
GO:0050709	negative regulation of protein secretion	biological process	3/148	140/23239	0.0603563	0.190746	0.14408	3.36472	Fn1/Irs1/Pim3	3
GO:0090257	regulation of muscle system process	biological process	4/148	231/23239	0.0605467	0.190746	0.14408	2.71897	Rgs4/Klf4/Kcna1/Camk2g	4
GO:0000381	regulation of alternative mRNA splicing, via spliceosome	biological process	2/148	63/23239	0.0611432	0.190746	0.14408	4.98477	Celf2/Rbfox1	2
GO:0009880	embryonic pattern specification	biological process	2/148	63/23239	0.0611432	0.190746	0.14408	4.98477	Sema3a/Smad2	2
GO:0030512	negative regulation of transforming growth factor beta receptor signaling pathway	biological process	2/148	63/23239	0.0611432	0.190746	0.14408	4.98477	Fbn1/Tgfb3	2
GO:0043388	positive regulation of DNA binding	biological process	2/148	63/23239	0.0611432	0.190746	0.14408	4.98477	Klf4/Hes1	2
GO:1901264	carbohydrate derivative transport	biological process	2/148	63/23239	0.0611432	0.190746	0.14408	4.98477	Slc37a4/Vldlr	2
GO:0002700	regulation of production of molecular mediator of immune response	biological process	3/148	141/23239	0.0613918	0.190746	0.14408	3.34086	Gpi1/Tril/Tgfb3	3
GO:0010634	positive regulation of epithelial cell migration	biological process	3/148	141/23239	0.0613918	0.190746	0.14408	3.34086	Gpi1/Thbs1/Mapre2	3
GO:0072006	nephron development	biological process	3/148	141/23239	0.0613918	0.190746	0.14408	3.34086	Sulf1/Pbx1/Hes1	3
GO:0044270	cellular nitrogen compound catabolic process	biological process	6/148	438/23239	0.061768	0.190746	0.14408	2.15096	Ddit4/Prr5l/Gpi1/Rbm38/Tet1/Aldh1l2	6
GO:0002176	male germ cell proliferation	biological process	1/148	10/23239	0.0619032	0.190746	0.14408	15.702	Eif2s2	1
GO:0003129	heart induction	biological process	1/148	10/23239	0.0619032	0.190746	0.14408	15.702	Rbpj	1
GO:0006000	fructose metabolic process	biological process	1/148	10/23239	0.0619032	0.190746	0.14408	15.702	Pfkfb4	1
GO:0007158	neuron cell-cell adhesion	biological process	1/148	10/23239	0.0619032	0.190746	0.14408	15.702	Cdk5r1	1
GO:0010459	negative regulation of heart rate	biological process	1/148	10/23239	0.0619032	0.190746	0.14408	15.702	Pik3r1	1
GO:0021612	facial nerve structural organization	biological process	1/148	10/23239	0.0619032	0.190746	0.14408	15.702	Sema3a	1
GO:0021800	cerebral cortex tangential migration	biological process	1/148	10/23239	0.0619032	0.190746	0.14408	15.702	Sema3a	1
GO:0031620	regulation of fever generation	biological process	1/148	10/23239	0.0619032	0.190746	0.14408	15.702	Tnfsf11	1
GO:0032000	positive regulation of fatty acid beta-oxidation	biological process	1/148	10/23239	0.0619032	0.190746	0.14408	15.702	Irs1	1
GO:0032875	regulation of DNA endoreduplication	biological process	1/148	10/23239	0.0619032	0.190746	0.14408	15.702	E2f7	1
GO:0032927	positive regulation of activin receptor signaling pathway	biological process	1/148	10/23239	0.0619032	0.190746	0.14408	15.702	Smad2	1
GO:0033029	regulation of neutrophil apoptotic process	biological process	1/148	10/23239	0.0619032	0.190746	0.14408	15.702	Slc7a11	1
GO:0033084	regulation of immature T cell proliferation in thymus	biological process	1/148	10/23239	0.0619032	0.190746	0.14408	15.702	Bmi1	1
GO:0035907	dorsal aorta development	biological process	1/148	10/23239	0.0619032	0.190746	0.14408	15.702	Rbpj	1
GO:0043497	regulation of protein heterodimerization activity	biological process	1/148	10/23239	0.0619032	0.190746	0.14408	15.702	Hes1	1
GO:0051917	regulation of fibrinolysis	biological process	1/148	10/23239	0.0619032	0.190746	0.14408	15.702	Thbs1	1
GO:0060379	cardiac muscle cell myoblast differentiation	biological process	1/148	10/23239	0.0619032	0.190746	0.14408	15.702	Rbpj	1
GO:0060513	prostatic bud formation	biological process	1/148	10/23239	0.0619032	0.190746	0.14408	15.702	Sulf1	1
GO:0061626	pharyngeal arch artery morphogenesis	biological process	1/148	10/23239	0.0619032	0.190746	0.14408	15.702	Hes1	1
GO:0072173	metanephric tubule morphogenesis	biological process	1/148	10/23239	0.0619032	0.190746	0.14408	15.702	Hes1	1
GO:0090281	negative regulation of calcium ion import	biological process	1/148	10/23239	0.0619032	0.190746	0.14408	15.702	Hes1	1
GO:0097113	AMPA glutamate receptor clustering	biological process	1/148	10/23239	0.0619032	0.190746	0.14408	15.702	Slc7a11	1
GO:1900103	positive regulation of endoplasmic reticulum unfolded protein response	biological process	1/148	10/23239	0.0619032	0.190746	0.14408	15.702	Pik3r1	1
GO:1900115	extracellular regulation of signal transduction	biological process	1/148	10/23239	0.0619032	0.190746	0.14408	15.702	Fbn1	1
GO:1900116	extracellular negative regulation of signal transduction	biological process	1/148	10/23239	0.0619032	0.190746	0.14408	15.702	Fbn1	1
GO:1900376	regulation of secondary metabolite biosynthetic process	biological process	1/148	10/23239	0.0619032	0.190746	0.14408	15.702	Slc7a11	1
GO:1901339	regulation of store-operated calcium channel activity	biological process	1/148	10/23239	0.0619032	0.190746	0.14408	15.702	Asph	1
GO:1903011	negative regulation of bone development	biological process	1/148	10/23239	0.0619032	0.190746	0.14408	15.702	Fbn1	1
GO:1905288	vascular associated smooth muscle cell apoptotic process	biological process	1/148	10/23239	0.0619032	0.190746	0.14408	15.702	E2f3	1
GO:1905456	regulation of lymphoid progenitor cell differentiation	biological process	1/148	10/23239	0.0619032	0.190746	0.14408	15.702	Hes1	1
GO:1905459	regulation of vascular associated smooth muscle cell apoptotic process	biological process	1/148	10/23239	0.0619032	0.190746	0.14408	15.702	E2f3	1
GO:0045930	negative regulation of mitotic cell cycle	biological process	4/148	233/23239	0.0620935	0.191136	0.144374	2.69563	Klf4/E2f7/Rbm38/Gpnmb	4
GO:0002065	columnar/cuboidal epithelial cell differentiation	biological process	3/148	142/23239	0.0624356	0.191794	0.144871	3.31733	Rbpj/Mycn/Hes1	3
GO:1902904	negative regulation of supramolecular fiber organization	biological process	3/148	142/23239	0.0624356	0.191794	0.144871	3.31733	Tmsb4x/Eml4/Add3	3
GO:0051193	regulation of cofactor metabolic process	biological process	2/148	64/23239	0.0628594	0.19255	0.145442	4.90688	Ddit4/Slc7a11	2
GO:0090278	negative regulation of peptide hormone secretion	biological process	2/148	64/23239	0.0628594	0.19255	0.145442	4.90688	Irs1/Pim3	2
GO:0070663	regulation of leukocyte proliferation	biological process	4/148	234/23239	0.0628748	0.19255	0.145442	2.68411	Igfbp2/Gpnmb/Hes1/Bmi1	4
GO:0045444	fat cell differentiation	biological process	4/148	235/23239	0.0636612	0.194759	0.147111	2.67269	Id4/Klf4/Per2/Hes1	4
GO:0070665	positive regulation of leukocyte proliferation	biological process	3/148	144/23239	0.0645481	0.195098	0.147367	3.27126	Igfbp2/Hes1/Bmi1	3
GO:0009064	glutamine family amino acid metabolic process	biological process	2/148	65/23239	0.0645918	0.195098	0.147367	4.83139	Slc7a11/Gad2	2
GO:0031638	zymogen activation	biological process	2/148	65/23239	0.0645918	0.195098	0.147367	4.83139	Asph/Thbs1	2
GO:0046626	regulation of insulin receptor signaling pathway	biological process	2/148	65/23239	0.0645918	0.195098	0.147367	4.83139	Pik3r1/Irs1	2
GO:0061371	determination of heart left/right asymmetry	biological process	2/148	65/23239	0.0645918	0.195098	0.147367	4.83139	Cited2/Rbpj	2
GO:1903845	negative regulation of cellular response to transforming growth factor beta stimulus	biological process	2/148	65/23239	0.0645918	0.195098	0.147367	4.83139	Fbn1/Tgfb3	2
GO:0046700	heterocycle catabolic process	biological process	6/148	444/23239	0.0650658	0.195098	0.147367	2.1219	Ddit4/Prr5l/Gpi1/Rbm38/Tet1/Aldh1l2	6
GO:0043583	ear development	biological process	4/148	237/23239	0.0652495	0.195098	0.147367	2.65013	Maf/Rbpj/Mycn/Hes1	4
GO:0001824	blastocyst development	biological process	3/148	145/23239	0.0656166	0.195098	0.147367	3.2487	Cited2/Sf3b1/Tet1	3
GO:0042133	neurotransmitter metabolic process	biological process	3/148	145/23239	0.0656166	0.195098	0.147367	3.2487	Klf4/Gad2/Pde1b	3
GO:0006513	protein monoubiquitination	biological process	2/148	66/23239	0.0663403	0.195098	0.147367	4.75819	Pcgf5/Bmi1	2
GO:0048332	mesoderm morphogenesis	biological process	2/148	66/23239	0.0663403	0.195098	0.147367	4.75819	Gpi1/Smad2	2
GO:0055081	anion homeostasis	biological process	2/148	66/23239	0.0663403	0.195098	0.147367	4.75819	Slc7a11/Car12	2
GO:1903036	positive regulation of response to wounding	biological process	2/148	66/23239	0.0663403	0.195098	0.147367	4.75819	Thbs1/Ntrk3	2
GO:2000378	negative regulation of reactive oxygen species metabolic process	biological process	2/148	66/23239	0.0663403	0.195098	0.147367	4.75819	Eef1a1/Mycn	2
GO:0009142	nucleoside triphosphate biosynthetic process	biological process	3/148	146/23239	0.0666932	0.195098	0.147367	3.22644	Ak4/Ddit4/Gpi1	3
GO:0022612	gland morphogenesis	biological process	3/148	146/23239	0.0666932	0.195098	0.147367	3.22644	Sulf1/Sema3a/Id4	3
GO:0032680	regulation of tumor necrosis factor production	biological process	3/148	147/23239	0.067778	0.195098	0.147367	3.2045	Pik3r1/Thbs1/Gpnmb	3
GO:0051250	negative regulation of lymphocyte activation	biological process	3/148	147/23239	0.067778	0.195098	0.147367	3.2045	Pag1/Gpnmb/Hlx	3
GO:0003263	cardioblast proliferation	biological process	1/148	11/23239	0.0678801	0.195098	0.147367	14.2746	Hes1	1
GO:0003266	regulation of secondary heart field cardioblast proliferation	biological process	1/148	11/23239	0.0678801	0.195098	0.147367	14.2746	Hes1	1
GO:0003306	Wnt signaling pathway involved in heart development	biological process	1/148	11/23239	0.0678801	0.195098	0.147367	14.2746	Rbpj	1
GO:0006105	succinate metabolic process	biological process	1/148	11/23239	0.0678801	0.195098	0.147367	14.2746	Gad2	1
GO:0006171	cAMP biosynthetic process	biological process	1/148	11/23239	0.0678801	0.195098	0.147367	14.2746	Adcy3	1
GO:0006521	regulation of cellular amino acid metabolic process	biological process	1/148	11/23239	0.0678801	0.195098	0.147367	14.2746	Slc7a11	1
GO:0006977	DNA damage response, signal transduction by p53 class mediator resulting in cell cycle arrest	biological process	1/148	11/23239	0.0678801	0.195098	0.147367	14.2746	Rbm38	1
GO:0016188	synaptic vesicle maturation	biological process	1/148	11/23239	0.0678801	0.195098	0.147367	14.2746	Clcn3	1
GO:0019227	neuronal action potential propagation	biological process	1/148	11/23239	0.0678801	0.195098	0.147367	14.2746	Ntrk3	1
GO:0021559	trigeminal nerve development	biological process	1/148	11/23239	0.0678801	0.195098	0.147367	14.2746	Sema3a	1
GO:0021684	cerebellar granular layer formation	biological process	1/148	11/23239	0.0678801	0.195098	0.147367	14.2746	Ulk1	1
GO:0021707	cerebellar granule cell differentiation	biological process	1/148	11/23239	0.0678801	0.195098	0.147367	14.2746	Ulk1	1
GO:0031077	post-embryonic camera-type eye development	biological process	1/148	11/23239	0.0678801	0.195098	0.147367	14.2746	Klf4	1
GO:0033080	immature T cell proliferation in thymus	biological process	1/148	11/23239	0.0678801	0.195098	0.147367	14.2746	Bmi1	1
GO:0034115	negative regulation of heterotypic cell-cell adhesion	biological process	1/148	11/23239	0.0678801	0.195098	0.147367	14.2746	Klf4	1
GO:0034392	negative regulation of smooth muscle cell apoptotic process	biological process	1/148	11/23239	0.0678801	0.195098	0.147367	14.2746	Rbpj	1
GO:0036005	response to macrophage colony-stimulating factor	biological process	1/148	11/23239	0.0678801	0.195098	0.147367	14.2746	Pde1b	1
GO:0036006	cellular response to macrophage colony-stimulating factor stimulus	biological process	1/148	11/23239	0.0678801	0.195098	0.147367	14.2746	Pde1b	1
GO:0036093	germ cell proliferation	biological process	1/148	11/23239	0.0678801	0.195098	0.147367	14.2746	Eif2s2	1
GO:0042023	DNA endoreduplication	biological process	1/148	11/23239	0.0678801	0.195098	0.147367	14.2746	E2f7	1
GO:0042048	olfactory behavior	biological process	1/148	11/23239	0.0678801	0.195098	0.147367	14.2746	Adcy3	1
GO:0042762	regulation of sulfur metabolic process	biological process	1/148	11/23239	0.0678801	0.195098	0.147367	14.2746	Slc7a11	1
GO:0043652	engulfment of apoptotic cell	biological process	1/148	11/23239	0.0678801	0.195098	0.147367	14.2746	Thbs1	1
GO:0046689	response to mercury ion	biological process	1/148	11/23239	0.0678801	0.195098	0.147367	14.2746	Fn1	1
GO:0048617	embryonic foregut morphogenesis	biological process	1/148	11/23239	0.0678801	0.195098	0.147367	14.2746	Smad2	1
GO:0048664	neuron fate determination	biological process	1/148	11/23239	0.0678801	0.195098	0.147367	14.2746	Hes1	1
GO:0048680	positive regulation of axon regeneration	biological process	1/148	11/23239	0.0678801	0.195098	0.147367	14.2746	Ntrk3	1
GO:0051967	negative regulation of synaptic transmission, glutamatergic	biological process	1/148	11/23239	0.0678801	0.195098	0.147367	14.2746	Grik3	1
GO:0060600	dichotomous subdivision of an epithelial terminal unit	biological process	1/148	11/23239	0.0678801	0.195098	0.147367	14.2746	Sema3a	1
GO:0061052	negative regulation of cell growth involved in cardiac muscle cell development	biological process	1/148	11/23239	0.0678801	0.195098	0.147367	14.2746	Rgs4	1
GO:0061309	cardiac neural crest cell development involved in outflow tract morphogenesis	biological process	1/148	11/23239	0.0678801	0.195098	0.147367	14.2746	Hes1	1
GO:0061615	glycolytic process through fructose-6-phosphate	biological process	1/148	11/23239	0.0678801	0.195098	0.147367	14.2746	Gpi1	1
GO:0070587	regulation of cell-cell adhesion involved in gastrulation	biological process	1/148	11/23239	0.0678801	0.195098	0.147367	14.2746	Klf4	1
GO:0071732	cellular response to nitric oxide	biological process	1/148	11/23239	0.0678801	0.195098	0.147367	14.2746	Thbs1	1
GO:0072178	nephric duct morphogenesis	biological process	1/148	11/23239	0.0678801	0.195098	0.147367	14.2746	Epha7	1
GO:0097084	vascular smooth muscle cell development	biological process	1/148	11/23239	0.0678801	0.195098	0.147367	14.2746	Hes1	1
GO:0097688	glutamate receptor clustering	biological process	1/148	11/23239	0.0678801	0.195098	0.147367	14.2746	Slc7a11	1
GO:0098722	asymmetric stem cell division	biological process	1/148	11/23239	0.0678801	0.195098	0.147367	14.2746	Ing2	1
GO:0098870	action potential propagation	biological process	1/148	11/23239	0.0678801	0.195098	0.147367	14.2746	Ntrk3	1
GO:1900426	positive regulation of defense response to bacterium	biological process	1/148	11/23239	0.0678801	0.195098	0.147367	14.2746	Rab34	1
GO:1902459	positive regulation of stem cell population maintenance	biological process	1/148	11/23239	0.0678801	0.195098	0.147367	14.2746	Lbh	1
GO:1903867	extraembryonic membrane development	biological process	1/148	11/23239	0.0678801	0.195098	0.147367	14.2746	E2f7	1
GO:2000105	positive regulation of DNA-dependent DNA replication	biological process	1/148	11/23239	0.0678801	0.195098	0.147367	14.2746	E2f7	1
GO:2000786	positive regulation of autophagosome assembly	biological process	1/148	11/23239	0.0678801	0.195098	0.147367	14.2746	Ulk1	1
GO:0006029	proteoglycan metabolic process	biological process	2/148	67/23239	0.0681044	0.19518	0.147429	4.68717	Sulf1/Glce	2
GO:0034109	homotypic cell-cell adhesion	biological process	2/148	67/23239	0.0681044	0.19518	0.147429	4.68717	Slc7a11/Tnfsf11	2
GO:1904888	cranial skeletal system development	biological process	2/148	67/23239	0.0681044	0.19518	0.147429	4.68717	Smad2/Tgfb3	2
GO:0090068	positive regulation of cell cycle process	biological process	4/148	241/23239	0.0684881	0.195905	0.147976	2.60615	Cdk5r1/E2f7/Pbx1/Rbm38	4
GO:1903311	regulation of mRNA metabolic process	biological process	4/148	241/23239	0.0684881	0.195905	0.147976	2.60615	Prr5l/Celf2/Rbm38/Rbfox1	4
GO:0003206	cardiac chamber morphogenesis	biological process	3/148	148/23239	0.0688708	0.196624	0.148519	3.18284	Cited2/Rbpj/Hes1	3
GO:0003231	cardiac ventricle development	biological process	3/148	148/23239	0.0688708	0.196624	0.148519	3.18284	Cited2/Rbpj/Hes1	3
GO:0045861	negative regulation of proteolysis	biological process	5/148	344/23239	0.0694351	0.198046	0.149593	2.28227	Klf4/Gpi1/Pik3r1/Camk2n1/Thbs1	5
GO:1901615	organic hydroxy compound metabolic process	biological process	6/148	452/23239	0.0696215	0.198253	0.14975	2.08434	Slc37a4/Vldlr/Slc7a11/Synj1/Per2/Pde1b	6
GO:0006081	cellular aldehyde metabolic process	biological process	2/148	68/23239	0.069884	0.198253	0.14975	4.61824	Kdm3a/Gpi1	2
GO:0008542	visual learning	biological process	2/148	68/23239	0.069884	0.198253	0.14975	4.61824	Slc7a11/Pde1b	2
GO:1903670	regulation of sprouting angiogenesis	biological process	2/148	68/23239	0.069884	0.198253	0.14975	4.61824	Klf4/Thbs1	2
GO:0032640	tumor necrosis factor production	biological process	3/148	149/23239	0.0699716	0.198253	0.14975	3.16148	Pik3r1/Thbs1/Gpnmb	3
GO:0071248	cellular response to metal ion	biological process	3/148	149/23239	0.0699716	0.198253	0.14975	3.16148	Fn1/Asph/Kcna1	3
GO:1903555	regulation of tumor necrosis factor superfamily cytokine production	biological process	3/148	149/23239	0.0699716	0.198253	0.14975	3.16148	Pik3r1/Thbs1/Gpnmb	3
GO:0042060	wound healing	biological process	5/148	345/23239	0.0701125	0.198265	0.149759	2.27566	Fn1/Lox/Slc7a11/Col5a1/Thbs1	5
GO:0034765	regulation of ion transmembrane transport	biological process	6/148	453/23239	0.0702037	0.198265	0.149759	2.07974	Rgs4/Asph/Kcna1/Per2/Thbs1/Tpcn1	6
GO:0031346	positive regulation of cell projection organization	biological process	6/148	454/23239	0.0707887	0.198265	0.149759	2.07516	Fn1/Vldlr/Eef1a1/Dcc/Ntrk3/Tgfb3	6
GO:0032147	activation of protein kinase activity	biological process	4/148	244/23239	0.0709708	0.198265	0.149759	2.5741	Tnfsf11/Thbs1/Ntrk3/Tgfb3	4
GO:0002792	negative regulation of peptide secretion	biological process	3/148	150/23239	0.0710804	0.198265	0.149759	3.14041	Fn1/Irs1/Pim3	3
GO:0051494	negative regulation of cytoskeleton organization	biological process	3/148	150/23239	0.0710804	0.198265	0.149759	3.14041	Tmsb4x/Eml4/Add3	3
GO:0006305	DNA alkylation	biological process	2/148	69/23239	0.0716788	0.198265	0.149759	4.55131	Tet1/Bmi1	2
GO:0006306	DNA methylation	biological process	2/148	69/23239	0.0716788	0.198265	0.149759	4.55131	Tet1/Bmi1	2
GO:1903725	regulation of phospholipid metabolic process	biological process	2/148	69/23239	0.0716788	0.198265	0.149759	4.55131	Pik3r1/Irs1	2
GO:0001678	cellular glucose homeostasis	biological process	3/148	151/23239	0.0721971	0.198265	0.149759	3.11961	Rab34/Pik3r1/Pim3	3
GO:0031056	regulation of histone modification	biological process	3/148	151/23239	0.0721971	0.198265	0.149759	3.11961	Kdm3a/Ing2/Tet1	3
GO:0015980	energy derivation by oxidation of organic compounds	biological process	4/148	246/23239	0.0726514	0.198265	0.149759	2.55318	Slc37a4/Per2/Irs1/Gys1	4
GO:0019439	aromatic compound catabolic process	biological process	6/148	458/23239	0.0731571	0.198265	0.149759	2.05703	Ddit4/Prr5l/Gpi1/Rbm38/Tet1/Aldh1l2	6
GO:0071706	tumor necrosis factor superfamily cytokine production	biological process	3/148	152/23239	0.0733217	0.198265	0.149759	3.09908	Pik3r1/Thbs1/Gpnmb	3
GO:0006094	gluconeogenesis	biological process	2/148	70/23239	0.0734885	0.198265	0.149759	4.48629	Gpi1/Per2	2
GO:0016575	histone deacetylation	biological process	2/148	70/23239	0.0734885	0.198265	0.149759	4.48629	Ing2/Per2	2
GO:0060675	ureteric bud morphogenesis	biological process	2/148	70/23239	0.0734885	0.198265	0.149759	4.48629	Pbx1/Hes1	2
GO:2001259	positive regulation of cation channel activity	biological process	2/148	70/23239	0.0734885	0.198265	0.149759	4.48629	Asph/Kcna1	2
GO:0010976	positive regulation of neuron projection development	biological process	5/148	350/23239	0.0735542	0.198265	0.149759	2.24315	Fn1/Vldlr/Eef1a1/Dcc/Ntrk3	5
GO:0000083	regulation of transcription involved in G1/S transition of mitotic cell cycle	biological process	1/148	12/23239	0.0738192	0.198265	0.149759	13.085	E2f7	1
GO:0001781	neutrophil apoptotic process	biological process	1/148	12/23239	0.0738192	0.198265	0.149759	13.085	Slc7a11	1
GO:0003264	regulation of cardioblast proliferation	biological process	1/148	12/23239	0.0738192	0.198265	0.149759	13.085	Hes1	1
GO:0006007	glucose catabolic process	biological process	1/148	12/23239	0.0738192	0.198265	0.149759	13.085	Gpi1	1
GO:0006750	glutathione biosynthetic process	biological process	1/148	12/23239	0.0738192	0.198265	0.149759	13.085	Slc7a11	1
GO:0007213	G protein-coupled acetylcholine receptor signaling pathway	biological process	1/148	12/23239	0.0738192	0.198265	0.149759	13.085	Cdk5r1	1
GO:0007440	foregut morphogenesis	biological process	1/148	12/23239	0.0738192	0.198265	0.149759	13.085	Smad2	1
GO:0010749	regulation of nitric oxide mediated signal transduction	biological process	1/148	12/23239	0.0738192	0.198265	0.149759	13.085	Thbs1	1
GO:0014745	negative regulation of muscle adaptation	biological process	1/148	12/23239	0.0738192	0.198265	0.149759	13.085	Klf4	1
GO:0015816	glycine transport	biological process	1/148	12/23239	0.0738192	0.198265	0.149759	13.085	Rgs4	1
GO:0021561	facial nerve development	biological process	1/148	12/23239	0.0738192	0.198265	0.149759	13.085	Sema3a	1
GO:0021610	facial nerve morphogenesis	biological process	1/148	12/23239	0.0738192	0.198265	0.149759	13.085	Sema3a	1
GO:0032308	positive regulation of prostaglandin secretion	biological process	1/148	12/23239	0.0738192	0.198265	0.149759	13.085	Tnfsf11	1
GO:0032825	positive regulation of natural killer cell differentiation	biological process	1/148	12/23239	0.0738192	0.198265	0.149759	13.085	Tox	1
GO:0033083	regulation of immature T cell proliferation	biological process	1/148	12/23239	0.0738192	0.198265	0.149759	13.085	Bmi1	1
GO:0042541	hemoglobin biosynthetic process	biological process	1/148	12/23239	0.0738192	0.198265	0.149759	13.085	Klf4	1
GO:0042989	sequestering of actin monomers	biological process	1/148	12/23239	0.0738192	0.198265	0.149759	13.085	Tmsb4x	1
GO:0044090	positive regulation of vacuole organization	biological process	1/148	12/23239	0.0738192	0.198265	0.149759	13.085	Ulk1	1
GO:0045625	regulation of T-helper 1 cell differentiation	biological process	1/148	12/23239	0.0738192	0.198265	0.149759	13.085	Hlx	1
GO:0045820	negative regulation of glycolytic process	biological process	1/148	12/23239	0.0738192	0.198265	0.149759	13.085	Ddit4	1
GO:0048207	vesicle targeting, rough ER to cis-Golgi	biological process	1/148	12/23239	0.0738192	0.198265	0.149759	13.085	Sec16b	1
GO:0048208	COPII vesicle coating	biological process	1/148	12/23239	0.0738192	0.198265	0.149759	13.085	Sec16b	1
GO:0048733	sebaceous gland development	biological process	1/148	12/23239	0.0738192	0.198265	0.149759	13.085	Rbpj	1
GO:0051024	positive regulation of immunoglobulin secretion	biological process	1/148	12/23239	0.0738192	0.198265	0.149759	13.085	Gpi1	1
GO:0060159	regulation of dopamine receptor signaling pathway	biological process	1/148	12/23239	0.0738192	0.198265	0.149759	13.085	Rgs4	1
GO:0070092	regulation of glucagon secretion	biological process	1/148	12/23239	0.0738192	0.198265	0.149759	13.085	Irs1	1
GO:0070572	positive regulation of neuron projection regeneration	biological process	1/148	12/23239	0.0738192	0.198265	0.149759	13.085	Ntrk3	1
GO:0070586	cell-cell adhesion involved in gastrulation	biological process	1/148	12/23239	0.0738192	0.198265	0.149759	13.085	Klf4	1
GO:0070986	left/right axis specification	biological process	1/148	12/23239	0.0738192	0.198265	0.149759	13.085	Cited2	1
GO:0072176	nephric duct development	biological process	1/148	12/23239	0.0738192	0.198265	0.149759	13.085	Epha7	1
GO:0072431	signal transduction involved in mitotic G1 DNA damage checkpoint	biological process	1/148	12/23239	0.0738192	0.198265	0.149759	13.085	Rbm38	1
GO:0090494	dopamine uptake	biological process	1/148	12/23239	0.0738192	0.198265	0.149759	13.085	Nat8l	1
GO:0097201	negative regulation of transcription from RNA polymerase II promoter in response to stress	biological process	1/148	12/23239	0.0738192	0.198265	0.149759	13.085	Cited2	1
GO:1902287	semaphorin-plexin signaling pathway involved in axon guidance	biological process	1/148	12/23239	0.0738192	0.198265	0.149759	13.085	Sema3a	1
GO:1902400	intracellular signal transduction involved in G1 DNA damage checkpoint	biological process	1/148	12/23239	0.0738192	0.198265	0.149759	13.085	Rbm38	1
GO:1904994	regulation of leukocyte adhesion to vascular endothelial cell	biological process	1/148	12/23239	0.0738192	0.198265	0.149759	13.085	Klf4	1
GO:2000035	regulation of stem cell division	biological process	1/148	12/23239	0.0738192	0.198265	0.149759	13.085	Lbh	1
GO:2000047	regulation of cell-cell adhesion mediated by cadherin	biological process	1/148	12/23239	0.0738192	0.198265	0.149759	13.085	Adam19	1
GO:2000341	regulation of chemokine (C-X-C motif) ligand 2 production	biological process	1/148	12/23239	0.0738192	0.198265	0.149759	13.085	Klf4	1
GO:0034330	cell junction organization	biological process	4/148	248/23239	0.0743523	0.199518	0.150705	2.53259	Fn1/Cdh11/Tgfb3/Mapre2	4
GO:0010594	regulation of endothelial cell migration	biological process	3/148	153/23239	0.0744542	0.199612	0.150776	3.07883	Klf4/Gpi1/Thbs1	3
GO:0007632	visual behavior	biological process	2/148	71/23239	0.0753128	0.201553	0.152242	4.42311	Slc7a11/Pde1b	2
GO:0072171	mesonephric tubule morphogenesis	biological process	2/148	71/23239	0.0753128	0.201553	0.152242	4.42311	Pbx1/Hes1	2
GO:0051302	regulation of cell division	biological process	3/148	154/23239	0.0755944	0.201968	0.152556	3.05884	E2f7/Tgfb3/Lbh	3
GO:0046879	hormone secretion	biological process	5/148	353/23239	0.075663	0.201968	0.152556	2.22408	Smad2/Per2/Tnfsf11/Irs1/Pim3	5
GO:0043122	regulation of I-kappaB kinase/NF-kappaB signaling	biological process	3/148	155/23239	0.0767424	0.201968	0.152556	3.0391	Tnfsf11/Tnfrsf19/Cth	3
GO:0031060	regulation of histone methylation	biological process	2/148	72/23239	0.0771516	0.201968	0.152556	4.36167	Kdm3a/Tet1	2
GO:0043627	response to estrogen	biological process	2/148	72/23239	0.0771516	0.201968	0.152556	4.36167	Cited2/Tgfb3	2
GO:0010256	endomembrane system organization	biological process	5/148	356/23239	0.0778046	0.201968	0.152556	2.20534	Sec16b/Synj1/Pi4k2a/Col5a1/Reep1	5
GO:0008015	blood circulation	biological process	6/148	466/23239	0.0780294	0.201968	0.152556	2.02172	Rgs4/Sema3a/Add3/Pik3r1/Per2/Npr3	6
GO:0006342	chromatin silencing	biological process	2/148	73/23239	0.0790045	0.201968	0.152556	4.30193	Tet1/Bmi1	2
GO:0007422	peripheral nervous system development	biological process	2/148	73/23239	0.0790045	0.201968	0.152556	4.30193	Cited2/Ntrk3	2
GO:0032272	negative regulation of protein polymerization	biological process	2/148	73/23239	0.0790045	0.201968	0.152556	4.30193	Tmsb4x/Add3	2
GO:0045843	negative regulation of striated muscle tissue development	biological process	2/148	73/23239	0.0790045	0.201968	0.152556	4.30193	Cited2/Rgs4	2
GO:0001660	fever generation	biological process	1/148	13/23239	0.0797208	0.201968	0.152556	12.0785	Tnfsf11	1
GO:0001845	phagolysosome assembly	biological process	1/148	13/23239	0.0797208	0.201968	0.152556	12.0785	Rab34	1
GO:0002328	pro-B cell differentiation	biological process	1/148	13/23239	0.0797208	0.201968	0.152556	12.0785	Hes1	1
GO:0003157	endocardium development	biological process	1/148	13/23239	0.0797208	0.201968	0.152556	12.0785	Rbpj	1
GO:0006607	NLS-bearing protein import into nucleus	biological process	1/148	13/23239	0.0797208	0.201968	0.152556	12.0785	Tnpo1	1
GO:0006857	oligopeptide transport	biological process	1/148	13/23239	0.0797208	0.201968	0.152556	12.0785	Slc7a11	1
GO:0007183	SMAD protein complex assembly	biological process	1/148	13/23239	0.0797208	0.201968	0.152556	12.0785	Smad2	1
GO:0009086	methionine biosynthetic process	biological process	1/148	13/23239	0.0797208	0.201968	0.152556	12.0785	Cth	1
GO:0009950	dorsal/ventral axis specification	biological process	1/148	13/23239	0.0797208	0.201968	0.152556	12.0785	Smad2	1
GO:0010755	regulation of plasminogen activation	biological process	1/148	13/23239	0.0797208	0.201968	0.152556	12.0785	Thbs1	1
GO:0010935	regulation of macrophage cytokine production	biological process	1/148	13/23239	0.0797208	0.201968	0.152556	12.0785	Tgfb3	1
GO:0019755	one-carbon compound transport	biological process	1/148	13/23239	0.0797208	0.201968	0.152556	12.0785	Car12	1
GO:0021548	pons development	biological process	1/148	13/23239	0.0797208	0.201968	0.152556	12.0785	Cdk5r1	1
GO:0021604	cranial nerve structural organization	biological process	1/148	13/23239	0.0797208	0.201968	0.152556	12.0785	Sema3a	1
GO:0021683	cerebellar granular layer morphogenesis	biological process	1/148	13/23239	0.0797208	0.201968	0.152556	12.0785	Ulk1	1
GO:0030812	negative regulation of nucleotide catabolic process	biological process	1/148	13/23239	0.0797208	0.201968	0.152556	12.0785	Ddit4	1
GO:0031652	positive regulation of heat generation	biological process	1/148	13/23239	0.0797208	0.201968	0.152556	12.0785	Tnfsf11	1
GO:0032306	regulation of prostaglandin secretion	biological process	1/148	13/23239	0.0797208	0.201968	0.152556	12.0785	Tnfsf11	1
GO:0033079	immature T cell proliferation	biological process	1/148	13/23239	0.0797208	0.201968	0.152556	12.0785	Bmi1	1
GO:0033147	negative regulation of intracellular estrogen receptor signaling pathway	biological process	1/148	13/23239	0.0797208	0.201968	0.152556	12.0785	Lbh	1
GO:0033169	histone H3-K9 demethylation	biological process	1/148	13/23239	0.0797208	0.201968	0.152556	12.0785	Kdm3a	1
GO:0034116	positive regulation of heterotypic cell-cell adhesion	biological process	1/148	13/23239	0.0797208	0.201968	0.152556	12.0785	Gcnt2	1
GO:0035810	positive regulation of urine volume	biological process	1/148	13/23239	0.0797208	0.201968	0.152556	12.0785	Npr3	1
GO:0038065	collagen-activated signaling pathway	biological process	1/148	13/23239	0.0797208	0.201968	0.152556	12.0785	Itga11	1
GO:0042535	positive regulation of tumor necrosis factor biosynthetic process	biological process	1/148	13/23239	0.0797208	0.201968	0.152556	12.0785	Thbs1	1
GO:0042693	muscle cell fate commitment	biological process	1/148	13/23239	0.0797208	0.201968	0.152556	12.0785	Rbpj	1
GO:0042761	very long-chain fatty acid biosynthetic process	biological process	1/148	13/23239	0.0797208	0.201968	0.152556	12.0785	Elovl6	1
GO:0043455	regulation of secondary metabolic process	biological process	1/148	13/23239	0.0797208	0.201968	0.152556	12.0785	Slc7a11	1
GO:0045414	regulation of interleukin-8 biosynthetic process	biological process	1/148	13/23239	0.0797208	0.201968	0.152556	12.0785	Klf4	1
GO:0045628	regulation of T-helper 2 cell differentiation	biological process	1/148	13/23239	0.0797208	0.201968	0.152556	12.0785	Hlx	1
GO:0046185	aldehyde catabolic process	biological process	1/148	13/23239	0.0797208	0.201968	0.152556	12.0785	Gpi1	1
GO:0048340	paraxial mesoderm morphogenesis	biological process	1/148	13/23239	0.0797208	0.201968	0.152556	12.0785	Smad2	1
GO:0050667	homocysteine metabolic process	biological process	1/148	13/23239	0.0797208	0.201968	0.152556	12.0785	Cth	1
GO:0051198	negative regulation of coenzyme metabolic process	biological process	1/148	13/23239	0.0797208	0.201968	0.152556	12.0785	Ddit4	1
GO:0051549	positive regulation of keratinocyte migration	biological process	1/148	13/23239	0.0797208	0.201968	0.152556	12.0785	Mapre2	1
GO:0051573	negative regulation of histone H3-K9 methylation	biological process	1/148	13/23239	0.0797208	0.201968	0.152556	12.0785	Kdm3a	1
GO:0055119	relaxation of cardiac muscle	biological process	1/148	13/23239	0.0797208	0.201968	0.152556	12.0785	Camk2g	1
GO:0060391	positive regulation of SMAD protein signal transduction	biological process	1/148	13/23239	0.0797208	0.201968	0.152556	12.0785	Tgfb3	1
GO:0060601	lateral sprouting from an epithelium	biological process	1/148	13/23239	0.0797208	0.201968	0.152556	12.0785	Sulf1	1
GO:0060911	cardiac cell fate commitment	biological process	1/148	13/23239	0.0797208	0.201968	0.152556	12.0785	Rbpj	1
GO:0070091	glucagon secretion	biological process	1/148	13/23239	0.0797208	0.201968	0.152556	12.0785	Irs1	1
GO:0070863	positive regulation of protein exit from endoplasmic reticulum	biological process	1/148	13/23239	0.0797208	0.201968	0.152556	12.0785	Sec16b	1
GO:0072567	chemokine (C-X-C motif) ligand 2 production	biological process	1/148	13/23239	0.0797208	0.201968	0.152556	12.0785	Klf4	1
GO:0090493	catecholamine uptake	biological process	1/148	13/23239	0.0797208	0.201968	0.152556	12.0785	Nat8l	1
GO:0097011	cellular response to granulocyte macrophage colony-stimulating factor stimulus	biological process	1/148	13/23239	0.0797208	0.201968	0.152556	12.0785	Pde1b	1
GO:0097202	activation of cysteine-type endopeptidase activity	biological process	1/148	13/23239	0.0797208	0.201968	0.152556	12.0785	Asph	1
GO:1902170	cellular response to reactive nitrogen species	biological process	1/148	13/23239	0.0797208	0.201968	0.152556	12.0785	Thbs1	1
GO:1902285	semaphorin-plexin signaling pathway involved in neuron projection guidance	biological process	1/148	13/23239	0.0797208	0.201968	0.152556	12.0785	Sema3a	1
GO:1903587	regulation of blood vessel endothelial cell proliferation involved in sprouting angiogenesis	biological process	1/148	13/23239	0.0797208	0.201968	0.152556	12.0785	Thbs1	1
GO:1903818	positive regulation of voltage-gated potassium channel activity	biological process	1/148	13/23239	0.0797208	0.201968	0.152556	12.0785	Kcna1	1
GO:1903909	regulation of receptor clustering	biological process	1/148	13/23239	0.0797208	0.201968	0.152556	12.0785	Slc7a11	1
GO:1905048	regulation of metallopeptidase activity	biological process	1/148	13/23239	0.0797208	0.201968	0.152556	12.0785	Antxr1	1
GO:0051260	protein homooligomerization	biological process	5/148	359/23239	0.0799786	0.20245	0.15292	2.18691	Kcna1/Eef1a1/Tnfsf11/Cth/Mpp2	5
GO:0000380	alternative mRNA splicing, via spliceosome	biological process	2/148	74/23239	0.0808713	0.203847	0.153976	4.24379	Celf2/Rbfox1	2
GO:0008625	extrinsic apoptotic signaling pathway via death domain receptors	biological process	2/148	74/23239	0.0808713	0.203847	0.153976	4.24379	Pik3r1/Thbs1	2
GO:0021879	forebrain neuron differentiation	biological process	2/148	74/23239	0.0808713	0.203847	0.153976	4.24379	Sema3a/Hes1	2
GO:0060350	endochondral bone morphogenesis	biological process	2/148	74/23239	0.0808713	0.203847	0.153976	4.24379	Col12a1/Thbs1	2
GO:1901880	negative regulation of protein depolymerization	biological process	2/148	74/23239	0.0808713	0.203847	0.153976	4.24379	Eml4/Add3	2
GO:0008380	RNA splicing	biological process	5/148	361/23239	0.0814461	0.205123	0.154939	2.1748	Celf2/Pik3r1/Sf3b1/Rbm38/Rbfox1	5
GO:0009914	hormone transport	biological process	5/148	362/23239	0.0821852	0.206811	0.156214	2.16879	Smad2/Per2/Tnfsf11/Irs1/Pim3	5
GO:0002718	regulation of cytokine production involved in immune response	biological process	2/148	75/23239	0.0827517	0.206845	0.15624	4.18721	Tril/Tgfb3	2
GO:0014855	striated muscle cell proliferation	biological process	2/148	75/23239	0.0827517	0.206845	0.15624	4.18721	Cited2/Rbpj	2
GO:0019229	regulation of vasoconstriction	biological process	2/148	75/23239	0.0827517	0.206845	0.15624	4.18721	Add3/Per2	2
GO:0046824	positive regulation of nucleocytoplasmic transport	biological process	2/148	75/23239	0.0827517	0.206845	0.15624	4.18721	Nutf2/Pik3r1	2
GO:0048635	negative regulation of muscle organ development	biological process	2/148	75/23239	0.0827517	0.206845	0.15624	4.18721	Cited2/Rgs4	2
GO:0070373	negative regulation of ERK1 and ERK2 cascade	biological process	2/148	75/23239	0.0827517	0.206845	0.15624	4.18721	Klf4/Camk2n1	2
GO:0070613	regulation of protein processing	biological process	2/148	75/23239	0.0827517	0.206845	0.15624	4.18721	Thbs1/Ldlrad3	2
GO:1900076	regulation of cellular response to insulin stimulus	biological process	2/148	75/23239	0.0827517	0.206845	0.15624	4.18721	Pik3r1/Irs1	2
GO:0003013	circulatory system process	biological process	6/148	475/23239	0.0837257	0.207176	0.15649	1.98341	Rgs4/Sema3a/Add3/Pik3r1/Per2/Npr3	6
GO:0006643	membrane lipid metabolic process	biological process	3/148	161/23239	0.0837904	0.207176	0.15649	2.92584	St8sia2/Ugcg/Elovl6	3
GO:0006672	ceramide metabolic process	biological process	2/148	76/23239	0.0846455	0.207176	0.15649	4.13211	St8sia2/Ugcg	2
GO:1901862	negative regulation of muscle tissue development	biological process	2/148	76/23239	0.0846455	0.207176	0.15649	4.13211	Cited2/Rgs4	2
GO:0002829	negative regulation of type 2 immune response	biological process	1/148	14/23239	0.0855849	0.207176	0.15649	11.2157	Hlx	1
GO:0006491	N-glycan processing	biological process	1/148	14/23239	0.0855849	0.207176	0.15649	11.2157	St8sia2	1
GO:0007194	negative regulation of adenylate cyclase activity	biological process	1/148	14/23239	0.0855849	0.207176	0.15649	11.2157	Npr3	1
GO:0010644	cell communication by electrical coupling	biological process	1/148	14/23239	0.0855849	0.207176	0.15649	11.2157	Kcna1	1
GO:0014831	gastro-intestinal system smooth muscle contraction	biological process	1/148	14/23239	0.0855849	0.207176	0.15649	11.2157	Sulf1	1
GO:0018027	peptidyl-lysine dimethylation	biological process	1/148	14/23239	0.0855849	0.207176	0.15649	11.2157	Kdm3a	1
GO:0018158	protein oxidation	biological process	1/148	14/23239	0.0855849	0.207176	0.15649	11.2157	Lox	1
GO:0019184	nonribosomal peptide biosynthetic process	biological process	1/148	14/23239	0.0855849	0.207176	0.15649	11.2157	Slc7a11	1
GO:0021932	hindbrain radial glia guided cell migration	biological process	1/148	14/23239	0.0855849	0.207176	0.15649	11.2157	Ulk1	1
GO:0021984	adenohypophysis development	biological process	1/148	14/23239	0.0855849	0.207176	0.15649	11.2157	Hes1	1
GO:0030497	fatty acid elongation	biological process	1/148	14/23239	0.0855849	0.207176	0.15649	11.2157	Elovl6	1
GO:0030950	establishment or maintenance of actin cytoskeleton polarity	biological process	1/148	14/23239	0.0855849	0.207176	0.15649	11.2157	Rnd3	1
GO:0031000	response to caffeine	biological process	1/148	14/23239	0.0855849	0.207176	0.15649	11.2157	Irs1	1
GO:0035268	protein mannosylation	biological process	1/148	14/23239	0.0855849	0.207176	0.15649	11.2157	Dpy19l3	1
GO:0035358	regulation of peroxisome proliferator activated receptor signaling pathway	biological process	1/148	14/23239	0.0855849	0.207176	0.15649	11.2157	Cited2	1
GO:0036270	response to diuretic	biological process	1/148	14/23239	0.0855849	0.207176	0.15649	11.2157	Irs1	1
GO:0042228	interleukin-8 biosynthetic process	biological process	1/148	14/23239	0.0855849	0.207176	0.15649	11.2157	Klf4	1
GO:0042759	long-chain fatty acid biosynthetic process	biological process	1/148	14/23239	0.0855849	0.207176	0.15649	11.2157	Elovl6	1
GO:0045605	negative regulation of epidermal cell differentiation	biological process	1/148	14/23239	0.0855849	0.207176	0.15649	11.2157	Hes1	1
GO:0046033	AMP metabolic process	biological process	1/148	14/23239	0.0855849	0.207176	0.15649	11.2157	Ak4	1
GO:0046058	cAMP metabolic process	biological process	1/148	14/23239	0.0855849	0.207176	0.15649	11.2157	Adcy3	1
GO:0048484	enteric nervous system development	biological process	1/148	14/23239	0.0855849	0.207176	0.15649	11.2157	Hlx	1
GO:0048537	mucosal-associated lymphoid tissue development	biological process	1/148	14/23239	0.0855849	0.207176	0.15649	11.2157	Tox	1
GO:0048541	Peyer's patch development	biological process	1/148	14/23239	0.0855849	0.207176	0.15649	11.2157	Tox	1
GO:0048755	branching morphogenesis of a nerve	biological process	1/148	14/23239	0.0855849	0.207176	0.15649	11.2157	Epha7	1
GO:0051782	negative regulation of cell division	biological process	1/148	14/23239	0.0855849	0.207176	0.15649	11.2157	E2f7	1
GO:0060019	radial glial cell differentiation	biological process	1/148	14/23239	0.0855849	0.207176	0.15649	11.2157	Hes1	1
GO:0060396	growth hormone receptor signaling pathway	biological process	1/148	14/23239	0.0855849	0.207176	0.15649	11.2157	Pik3r1	1
GO:0061548	ganglion development	biological process	1/148	14/23239	0.0855849	0.207176	0.15649	11.2157	Sema3a	1
GO:0070365	hepatocyte differentiation	biological process	1/148	14/23239	0.0855849	0.207176	0.15649	11.2157	E2f7	1
GO:0070935	3'-UTR-mediated mRNA stabilization	biological process	1/148	14/23239	0.0855849	0.207176	0.15649	11.2157	Rbm38	1
GO:0071378	cellular response to growth hormone stimulus	biological process	1/148	14/23239	0.0855849	0.207176	0.15649	11.2157	Pik3r1	1
GO:0097012	response to granulocyte macrophage colony-stimulating factor	biological process	1/148	14/23239	0.0855849	0.207176	0.15649	11.2157	Pde1b	1
GO:0099151	regulation of postsynaptic density assembly	biological process	1/148	14/23239	0.0855849	0.207176	0.15649	11.2157	Ntrk3	1
GO:1905063	regulation of vascular smooth muscle cell differentiation	biological process	1/148	14/23239	0.0855849	0.207176	0.15649	11.2157	Cth	1
GO:1903034	regulation of response to wounding	biological process	3/148	163/23239	0.0861995	0.208496	0.157487	2.88994	Klf4/Thbs1/Ntrk3	3
GO:0006835	dicarboxylic acid transport	biological process	2/148	77/23239	0.0865525	0.208507	0.157495	4.07845	Slc7a11/Per2	2
GO:0043525	positive regulation of neuron apoptotic process	biological process	2/148	77/23239	0.0865525	0.208507	0.157495	4.07845	Cdk5r1/Epha7	2
GO:0051781	positive regulation of cell division	biological process	2/148	77/23239	0.0865525	0.208507	0.157495	4.07845	Tgfb3/Lbh	2
GO:0061180	mammary gland epithelium development	biological process	2/148	77/23239	0.0865525	0.208507	0.157495	4.07845	Tnfsf11/Lbh	2
GO:1903317	regulation of protein maturation	biological process	2/148	77/23239	0.0865525	0.208507	0.157495	4.07845	Thbs1/Ldlrad3	2
GO:0001503	ossification	biological process	5/148	369/23239	0.0874589	0.210521	0.159016	2.12765	Id4/Pbx1/Rbpj/Tnfsf11/Kremen1	5
GO:0051186	cofactor metabolic process	biological process	6/148	481/23239	0.087649	0.210809	0.159234	1.95867	Ddit4/Slc7a11/Gpi1/Acadsb/Cth/Aldh1l2	6
GO:0006520	cellular amino acid metabolic process	biological process	4/148	263/23239	0.0877433	0.210866	0.159277	2.38814	Slc7a11/Plod2/Gad2/Cth	4
GO:0006096	glycolytic process	biological process	2/148	78/23239	0.0884724	0.211691	0.1599	4.02616	Ddit4/Gpi1	2
GO:0044106	cellular amine metabolic process	biological process	2/148	78/23239	0.0884724	0.211691	0.1599	4.02616	Slc7a11/Pde1b	2
GO:0045682	regulation of epidermis development	biological process	2/148	78/23239	0.0884724	0.211691	0.1599	4.02616	Mycn/Hes1	2
GO:0071674	mononuclear cell migration	biological process	2/148	78/23239	0.0884724	0.211691	0.1599	4.02616	Tnfsf11/Thbs1	2
GO:2000243	positive regulation of reproductive process	biological process	2/148	78/23239	0.0884724	0.211691	0.1599	4.02616	Cited2/Sema3a	2
GO:0043271	negative regulation of ion transport	biological process	3/148	165/23239	0.088638	0.211691	0.1599	2.85491	Rgs4/Thbs1/Hes1	3
GO:0010038	response to metal ion	biological process	4/148	264/23239	0.0886752	0.211691	0.1599	2.3791	Fn1/Asph/Kcna1/Thbs1	4
GO:0006631	fatty acid metabolic process	biological process	5/148	371/23239	0.0889977	0.211691	0.1599	2.11618	Scd2/Per2/Acadsb/Irs1/Elovl6	5
GO:0071383	cellular response to steroid hormone stimulus	biological process	3/148	166/23239	0.0898681	0.211691	0.1599	2.83772	Kdm3a/Ddit4/Lbh	3
GO:0006664	glycolipid metabolic process	biological process	2/148	79/23239	0.090405	0.211691	0.1599	3.9752	St8sia2/Ugcg	2
GO:0006757	ATP generation from ADP	biological process	2/148	79/23239	0.090405	0.211691	0.1599	3.9752	Ddit4/Gpi1	2
GO:0043279	response to alkaloid	biological process	2/148	79/23239	0.090405	0.211691	0.1599	3.9752	Gpi1/Irs1	2
GO:0072078	nephron tubule morphogenesis	biological process	2/148	79/23239	0.090405	0.211691	0.1599	3.9752	Pbx1/Hes1	2
GO:2000241	regulation of reproductive process	biological process	3/148	167/23239	0.0911054	0.211691	0.1599	2.82072	Sulf1/Cited2/Sema3a	3
GO:0003128	heart field specification	biological process	1/148	15/23239	0.091412	0.211691	0.1599	10.468	Rbpj	1
GO:0003159	morphogenesis of an endothelium	biological process	1/148	15/23239	0.091412	0.211691	0.1599	10.468	Rbpj	1
GO:0006555	methionine metabolic process	biological process	1/148	15/23239	0.091412	0.211691	0.1599	10.468	Cth	1
GO:0006677	glycosylceramide metabolic process	biological process	1/148	15/23239	0.091412	0.211691	0.1599	10.468	Ugcg	1
GO:0006978	DNA damage response, signal transduction by p53 class mediator resulting in transcription of p21 class mediator	biological process	1/148	15/23239	0.091412	0.211691	0.1599	10.468	Rbm38	1
GO:0009435	NAD biosynthetic process	biological process	1/148	15/23239	0.091412	0.211691	0.1599	10.468	Gpi1	1
GO:0010934	macrophage cytokine production	biological process	1/148	15/23239	0.091412	0.211691	0.1599	10.468	Tgfb3	1
GO:0014067	negative regulation of phosphatidylinositol 3-kinase signaling	biological process	1/148	15/23239	0.091412	0.211691	0.1599	10.468	Klf4	1
GO:0021819	layer formation in cerebral cortex	biological process	1/148	15/23239	0.091412	0.211691	0.1599	10.468	Cdk5r1	1
GO:0030157	pancreatic juice secretion	biological process	1/148	15/23239	0.091412	0.211691	0.1599	10.468	Npr3	1
GO:0031280	negative regulation of cyclase activity	biological process	1/148	15/23239	0.091412	0.211691	0.1599	10.468	Npr3	1
GO:0031650	regulation of heat generation	biological process	1/148	15/23239	0.091412	0.211691	0.1599	10.468	Tnfsf11	1
GO:0032717	negative regulation of interleukin-8 production	biological process	1/148	15/23239	0.091412	0.211691	0.1599	10.468	Klf4	1
GO:0033089	positive regulation of T cell differentiation in thymus	biological process	1/148	15/23239	0.091412	0.211691	0.1599	10.468	Bmi1	1
GO:0033235	positive regulation of protein sumoylation	biological process	1/148	15/23239	0.091412	0.211691	0.1599	10.468	Pias3	1
GO:0034393	positive regulation of smooth muscle cell apoptotic process	biological process	1/148	15/23239	0.091412	0.211691	0.1599	10.468	E2f3	1
GO:0042428	serotonin metabolic process	biological process	1/148	15/23239	0.091412	0.211691	0.1599	10.468	Pde1b	1
GO:0046855	inositol phosphate dephosphorylation	biological process	1/148	15/23239	0.091412	0.211691	0.1599	10.468	Synj1	1
GO:0050872	white fat cell differentiation	biological process	1/148	15/23239	0.091412	0.211691	0.1599	10.468	Per2	1
GO:0051547	regulation of keratinocyte migration	biological process	1/148	15/23239	0.091412	0.211691	0.1599	10.468	Mapre2	1
GO:0061154	endothelial tube morphogenesis	biological process	1/148	15/23239	0.091412	0.211691	0.1599	10.468	Rbpj	1
GO:0070723	response to cholesterol	biological process	1/148	15/23239	0.091412	0.211691	0.1599	10.468	Smad2	1
GO:0070932	histone H3 deacetylation	biological process	1/148	15/23239	0.091412	0.211691	0.1599	10.468	Per2	1
GO:0071731	response to nitric oxide	biological process	1/148	15/23239	0.091412	0.211691	0.1599	10.468	Thbs1	1
GO:0072413	signal transduction involved in mitotic cell cycle checkpoint	biological process	1/148	15/23239	0.091412	0.211691	0.1599	10.468	Rbm38	1
GO:0072529	pyrimidine-containing compound catabolic process	biological process	1/148	15/23239	0.091412	0.211691	0.1599	10.468	Tet1	1
GO:0097502	mannosylation	biological process	1/148	15/23239	0.091412	0.211691	0.1599	10.468	Dpy19l3	1
GO:0098962	regulation of postsynaptic neurotransmitter receptor activity	biological process	1/148	15/23239	0.091412	0.211691	0.1599	10.468	Nptx2	1
GO:1901077	regulation of relaxation of muscle	biological process	1/148	15/23239	0.091412	0.211691	0.1599	10.468	Camk2g	1
GO:1901213	regulation of transcription from RNA polymerase II promoter involved in heart development	biological process	1/148	15/23239	0.091412	0.211691	0.1599	10.468	Rbpj	1
GO:1902402	signal transduction involved in mitotic DNA damage checkpoint	biological process	1/148	15/23239	0.091412	0.211691	0.1599	10.468	Rbm38	1
GO:1902403	signal transduction involved in mitotic DNA integrity checkpoint	biological process	1/148	15/23239	0.091412	0.211691	0.1599	10.468	Rbm38	1
GO:1903423	positive regulation of synaptic vesicle recycling	biological process	1/148	15/23239	0.091412	0.211691	0.1599	10.468	Synj1	1
GO:1901361	organic cyclic compound catabolic process	biological process	6/148	487/23239	0.0916721	0.212129	0.160231	1.93454	Ddit4/Prr5l/Gpi1/Rbm38/Tet1/Aldh1l2	6
GO:0045814	negative regulation of gene expression, epigenetic	biological process	2/148	80/23239	0.09235	0.213368	0.161167	3.92551	Tet1/Bmi1	2
GO:1903509	liposaccharide metabolic process	biological process	2/148	80/23239	0.09235	0.213368	0.161167	3.92551	St8sia2/Ugcg	2
GO:0006606	protein import into nucleus	biological process	3/148	169/23239	0.0936013	0.216092	0.163224	2.78734	Tnpo1/Nutf2/Pik3r1	3
GO:0008593	regulation of Notch signaling pathway	biological process	2/148	81/23239	0.0943073	0.217022	0.163927	3.87704	Rbpj/Hes1	2
GO:0042306	regulation of protein import into nucleus	biological process	2/148	81/23239	0.0943073	0.217022	0.163927	3.87704	Nutf2/Pik3r1	2
GO:0072088	nephron epithelium morphogenesis	biological process	2/148	81/23239	0.0943073	0.217022	0.163927	3.87704	Pbx1/Hes1	2
GO:1903321	negative regulation of protein modification by small protein conjugation or removal	biological process	2/148	81/23239	0.0943073	0.217022	0.163927	3.87704	Per2/Pias3	2
GO:0048511	rhythmic process	biological process	4/148	270/23239	0.0943666	0.217022	0.163927	2.32623	Cdk5r1/Id4/Per2/Ntrk3	4
GO:0045165	cell fate commitment	biological process	4/148	271/23239	0.0953318	0.219073	0.165476	2.31764	Smad2/Rbpj/Hes1/Ntrk3	4
GO:0003012	muscle system process	biological process	5/148	380/23239	0.0960961	0.219273	0.165627	2.06606	Sulf1/Rgs4/Klf4/Kcna1/Camk2g	5
GO:0042866	pyruvate biosynthetic process	biological process	2/148	82/23239	0.0962765	0.219273	0.165627	3.82976	Ddit4/Gpi1	2
GO:0072028	nephron morphogenesis	biological process	2/148	82/23239	0.0962765	0.219273	0.165627	3.82976	Pbx1/Hes1	2
GO:0060070	canonical Wnt signaling pathway	biological process	4/148	272/23239	0.0963016	0.219273	0.165627	2.30912	Klf4/Rbpj/Dkk2/Kremen1	4
GO:0003222	ventricular trabecula myocardium morphogenesis	biological process	1/148	16/23239	0.0972022	0.219273	0.165627	9.81377	Rbpj	1
GO:0003414	chondrocyte morphogenesis involved in endochondral bone morphogenesis	biological process	1/148	16/23239	0.0972022	0.219273	0.165627	9.81377	Col12a1	1
GO:0003429	growth plate cartilage chondrocyte morphogenesis	biological process	1/148	16/23239	0.0972022	0.219273	0.165627	9.81377	Col12a1	1
GO:0006901	vesicle coating	biological process	1/148	16/23239	0.0972022	0.219273	0.165627	9.81377	Sec16b	1
GO:0010801	negative regulation of peptidyl-threonine phosphorylation	biological process	1/148	16/23239	0.0972022	0.219273	0.165627	9.81377	Ddit4	1
GO:0015669	gas transport	biological process	1/148	16/23239	0.0972022	0.219273	0.165627	9.81377	Car12	1
GO:0032310	prostaglandin secretion	biological process	1/148	16/23239	0.0972022	0.219273	0.165627	9.81377	Tnfsf11	1
GO:0032570	response to progesterone	biological process	1/148	16/23239	0.0972022	0.219273	0.165627	9.81377	Tgfb3	1
GO:0035235	ionotropic glutamate receptor signaling pathway	biological process	1/148	16/23239	0.0972022	0.219273	0.165627	9.81377	Cdk5r1	1
GO:0042772	DNA damage response, signal transduction resulting in transcription	biological process	1/148	16/23239	0.0972022	0.219273	0.165627	9.81377	Rbm38	1
GO:0048711	positive regulation of astrocyte differentiation	biological process	1/148	16/23239	0.0972022	0.219273	0.165627	9.81377	Hes1	1
GO:0051386	regulation of neurotrophin TRK receptor signaling pathway	biological process	1/148	16/23239	0.0972022	0.219273	0.165627	9.81377	Ulk1	1
GO:0060253	negative regulation of glial cell proliferation	biological process	1/148	16/23239	0.0972022	0.219273	0.165627	9.81377	Hes1	1
GO:0061179	negative regulation of insulin secretion involved in cellular response to glucose stimulus	biological process	1/148	16/23239	0.0972022	0.219273	0.165627	9.81377	Pim3	1
GO:0071498	cellular response to fluid shear stress	biological process	1/148	16/23239	0.0972022	0.219273	0.165627	9.81377	Klf4	1
GO:0090171	chondrocyte morphogenesis	biological process	1/148	16/23239	0.0972022	0.219273	0.165627	9.81377	Col12a1	1
GO:0140058	neuron projection arborization	biological process	1/148	16/23239	0.0972022	0.219273	0.165627	9.81377	Sema3a	1
GO:1901160	primary amino compound metabolic process	biological process	1/148	16/23239	0.0972022	0.219273	0.165627	9.81377	Pde1b	1
GO:1904889	regulation of excitatory synapse assembly	biological process	1/148	16/23239	0.0972022	0.219273	0.165627	9.81377	Ntrk3	1
GO:2001170	negative regulation of ATP biosynthetic process	biological process	1/148	16/23239	0.0972022	0.219273	0.165627	9.81377	Ddit4	1
GO:0002695	negative regulation of leukocyte activation	biological process	3/148	172/23239	0.0973977	0.219273	0.165627	2.73873	Pag1/Gpnmb/Hlx	3
GO:0008016	regulation of heart contraction	biological process	3/148	172/23239	0.0973977	0.219273	0.165627	2.73873	Rgs4/Sema3a/Pik3r1	3
GO:0043524	negative regulation of neuron apoptotic process	biological process	3/148	172/23239	0.0973977	0.219273	0.165627	2.73873	Gpi1/Set/Tgfb3	3
GO:0071902	positive regulation of protein serine/threonine kinase activity	biological process	4/148	274/23239	0.0982552	0.220214	0.166338	2.29227	Tnfsf11/Thbs1/Ntrk3/Tgfb3	4
GO:0001756	somitogenesis	biological process	2/148	83/23239	0.0982574	0.220214	0.166338	3.78362	Rbpj/Hes1	2
GO:0032642	regulation of chemokine production	biological process	2/148	83/23239	0.0982574	0.220214	0.166338	3.78362	Slc37a4/Klf4	2
GO:0034103	regulation of tissue remodeling	biological process	2/148	83/23239	0.0982574	0.220214	0.166338	3.78362	Tnfsf11/Gpnmb	2
GO:0060079	excitatory postsynaptic potential	biological process	2/148	83/23239	0.0982574	0.220214	0.166338	3.78362	Rgs4/Mpp2	2
GO:1901379	regulation of potassium ion transmembrane transport	biological process	2/148	83/23239	0.0982574	0.220214	0.166338	3.78362	Rgs4/Kcna1	2
GO:0035107	appendage morphogenesis	biological process	3/148	173/23239	0.098677	0.220659	0.166674	2.72289	Asph/Pbx1/Mycn	3
GO:0035108	limb morphogenesis	biological process	3/148	173/23239	0.098677	0.220659	0.166674	2.72289	Asph/Pbx1/Mycn	3
GO:0051170	import into nucleus	biological process	3/148	173/23239	0.098677	0.220659	0.166674	2.72289	Tnpo1/Nutf2/Pik3r1	3
GO:1901293	nucleoside phosphate biosynthetic process	biological process	4/148	276/23239	0.100227	0.221455	0.167275	2.27566	Ak4/Ddit4/Gpi1/Adcy3	4
GO:0014015	positive regulation of gliogenesis	biological process	2/148	84/23239	0.10025	0.221455	0.167275	3.73858	Synj1/Hes1	2
GO:0031110	regulation of microtubule polymerization or depolymerization	biological process	2/148	84/23239	0.10025	0.221455	0.167275	3.73858	Eml4/Mapre2	2
GO:0044728	DNA methylation or demethylation	biological process	2/148	84/23239	0.10025	0.221455	0.167275	3.73858	Tet1/Bmi1	2
GO:0030098	lymphocyte differentiation	biological process	5/148	387/23239	0.101811	0.221455	0.167275	2.02869	Pik3r1/Tox/Rbpj/Hlx/Bmi1	5
GO:0015908	fatty acid transport	biological process	2/148	85/23239	0.102254	0.221455	0.167275	3.69459	Tnfsf11/Thbs1	2
GO:0061333	renal tubule morphogenesis	biological process	2/148	85/23239	0.102254	0.221455	0.167275	3.69459	Pbx1/Hes1	2
GO:1900182	positive regulation of protein localization to nucleus	biological process	2/148	85/23239	0.102254	0.221455	0.167275	3.69459	Nutf2/Pik3r1	2
GO:0010951	negative regulation of endopeptidase activity	biological process	3/148	176/23239	0.102556	0.221455	0.167275	2.67648	Klf4/Gpi1/Thbs1	3
GO:0001654	eye development	biological process	5/148	388/23239	0.102642	0.221455	0.167275	2.02346	Cited2/Klf4/Maf/Col5a1/Ntrk3	5
GO:0150063	visual system development	biological process	5/148	388/23239	0.102642	0.221455	0.167275	2.02346	Cited2/Klf4/Maf/Col5a1/Ntrk3	5
GO:0000097	sulfur amino acid biosynthetic process	biological process	1/148	17/23239	0.102956	0.221455	0.167275	9.23649	Cth	1
GO:0002577	regulation of antigen processing and presentation	biological process	1/148	17/23239	0.102956	0.221455	0.167275	9.23649	Thbs1	1
GO:0003198	epithelial to mesenchymal transition involved in endocardial cushion formation	biological process	1/148	17/23239	0.102956	0.221455	0.167275	9.23649	Rbpj	1
GO:0003422	growth plate cartilage morphogenesis	biological process	1/148	17/23239	0.102956	0.221455	0.167275	9.23649	Col12a1	1
GO:0006346	methylation-dependent chromatin silencing	biological process	1/148	17/23239	0.102956	0.221455	0.167275	9.23649	Tet1	1
GO:0007216	G protein-coupled glutamate receptor signaling pathway	biological process	1/148	17/23239	0.102956	0.221455	0.167275	9.23649	Grik3	1
GO:0007288	sperm axoneme assembly	biological process	1/148	17/23239	0.102956	0.221455	0.167275	9.23649	Iqcg	1
GO:0007350	blastoderm segmentation	biological process	1/148	17/23239	0.102956	0.221455	0.167275	9.23649	Sema3a	1
GO:0009070	serine family amino acid biosynthetic process	biological process	1/148	17/23239	0.102956	0.221455	0.167275	9.23649	Cth	1
GO:0009109	coenzyme catabolic process	biological process	1/148	17/23239	0.102956	0.221455	0.167275	9.23649	Aldh1l2	1
GO:0010960	magnesium ion homeostasis	biological process	1/148	17/23239	0.102956	0.221455	0.167275	9.23649	Kcna1	1
GO:0017000	antibiotic biosynthetic process	biological process	1/148	17/23239	0.102956	0.221455	0.167275	9.23649	Kdm3a	1
GO:0021681	cerebellar granular layer development	biological process	1/148	17/23239	0.102956	0.221455	0.167275	9.23649	Ulk1	1
GO:0021756	striatum development	biological process	1/148	17/23239	0.102956	0.221455	0.167275	9.23649	Slc7a11	1
GO:0021854	hypothalamus development	biological process	1/148	17/23239	0.102956	0.221455	0.167275	9.23649	Sema3a	1
GO:0030809	negative regulation of nucleotide biosynthetic process	biological process	1/148	17/23239	0.102956	0.221455	0.167275	9.23649	Ddit4	1
GO:0032225	regulation of synaptic transmission, dopaminergic	biological process	1/148	17/23239	0.102956	0.221455	0.167275	9.23649	Nat8l	1
GO:0032305	positive regulation of icosanoid secretion	biological process	1/148	17/23239	0.102956	0.221455	0.167275	9.23649	Tnfsf11	1
GO:0035313	wound healing, spreading of epidermal cells	biological process	1/148	17/23239	0.102956	0.221455	0.167275	9.23649	Col5a1	1
GO:0035372	protein localization to microtubule	biological process	1/148	17/23239	0.102956	0.221455	0.167275	9.23649	Mapre2	1
GO:0042754	negative regulation of circadian rhythm	biological process	1/148	17/23239	0.102956	0.221455	0.167275	9.23649	Per2	1
GO:0043278	response to morphine	biological process	1/148	17/23239	0.102956	0.221455	0.167275	9.23649	Gpi1	1
GO:0045064	T-helper 2 cell differentiation	biological process	1/148	17/23239	0.102956	0.221455	0.167275	9.23649	Hlx	1
GO:0045725	positive regulation of glycogen biosynthetic process	biological process	1/148	17/23239	0.102956	0.221455	0.167275	9.23649	Irs1	1
GO:0046628	positive regulation of insulin receptor signaling pathway	biological process	1/148	17/23239	0.102956	0.221455	0.167275	9.23649	Irs1	1
GO:0046697	decidualization	biological process	1/148	17/23239	0.102956	0.221455	0.167275	9.23649	Cited2	1
GO:0046838	phosphorylated carbohydrate dephosphorylation	biological process	1/148	17/23239	0.102956	0.221455	0.167275	9.23649	Synj1	1
GO:0051000	positive regulation of nitric-oxide synthase activity	biological process	1/148	17/23239	0.102956	0.221455	0.167275	9.23649	Npr3	1
GO:0051156	glucose 6-phosphate metabolic process	biological process	1/148	17/23239	0.102956	0.221455	0.167275	9.23649	Gpi1	1
GO:0051350	negative regulation of lyase activity	biological process	1/148	17/23239	0.102956	0.221455	0.167275	9.23649	Npr3	1
GO:0060044	negative regulation of cardiac muscle cell proliferation	biological process	1/148	17/23239	0.102956	0.221455	0.167275	9.23649	Cited2	1
GO:0060416	response to growth hormone	biological process	1/148	17/23239	0.102956	0.221455	0.167275	9.23649	Pik3r1	1
GO:0060644	mammary gland epithelial cell differentiation	biological process	1/148	17/23239	0.102956	0.221455	0.167275	9.23649	Lbh	1
GO:0060973	cell migration involved in heart development	biological process	1/148	17/23239	0.102956	0.221455	0.167275	9.23649	Flrt3	1
GO:0071545	inositol phosphate catabolic process	biological process	1/148	17/23239	0.102956	0.221455	0.167275	9.23649	Synj1	1
GO:0071636	positive regulation of transforming growth factor beta production	biological process	1/148	17/23239	0.102956	0.221455	0.167275	9.23649	Thbs1	1
GO:0071786	endoplasmic reticulum tubular network organization	biological process	1/148	17/23239	0.102956	0.221455	0.167275	9.23649	Reep1	1
GO:0072234	metanephric nephron tubule development	biological process	1/148	17/23239	0.102956	0.221455	0.167275	9.23649	Hes1	1
GO:0072578	neurotransmitter-gated ion channel clustering	biological process	1/148	17/23239	0.102956	0.221455	0.167275	9.23649	Slc7a11	1
GO:1900372	negative regulation of purine nucleotide biosynthetic process	biological process	1/148	17/23239	0.102956	0.221455	0.167275	9.23649	Ddit4	1
GO:1901626	regulation of postsynaptic membrane organization	biological process	1/148	17/23239	0.102956	0.221455	0.167275	9.23649	Slc7a11	1
GO:2000380	regulation of mesoderm development	biological process	1/148	17/23239	0.102956	0.221455	0.167275	9.23649	Smad2	1
GO:1901654	response to ketone	biological process	3/148	177/23239	0.103862	0.223243	0.168626	2.66136	Ddit4/Adcy3/Tgfb3	3
GO:0021872	forebrain generation of neurons	biological process	2/148	86/23239	0.104268	0.223315	0.16868	3.65163	Sema3a/Hes1	2
GO:0046031	ADP metabolic process	biological process	2/148	86/23239	0.104268	0.223315	0.16868	3.65163	Ddit4/Gpi1	2
GO:0051492	regulation of stress fiber assembly	biological process	2/148	86/23239	0.104268	0.223315	0.16868	3.65163	Pik3r1/Tgfb3	2
GO:1903524	positive regulation of blood circulation	biological process	2/148	86/23239	0.104268	0.223315	0.16868	3.65163	Rgs4/Add3	2
GO:1904589	regulation of protein import	biological process	2/148	86/23239	0.104268	0.223315	0.16868	3.65163	Nutf2/Pik3r1	2
GO:0010639	negative regulation of organelle organization	biological process	5/148	391/23239	0.105152	0.224774	0.169782	2.00793	Kdm3a/Tmsb4x/Eml4/Add3/Tet1	5
GO:0048880	sensory system development	biological process	5/148	391/23239	0.105152	0.224774	0.169782	2.00793	Cited2/Klf4/Maf/Col5a1/Ntrk3	5
GO:0045619	regulation of lymphocyte differentiation	biological process	3/148	178/23239	0.105175	0.224774	0.169782	2.64641	Tox/Hlx/Bmi1	3
GO:0051098	regulation of binding	biological process	5/148	392/23239	0.105996	0.226357	0.170978	2.00281	Id4/Klf4/Smad2/Per2/Hes1	5
GO:0034504	protein localization to nucleus	biological process	4/148	282/23239	0.106254	0.226357	0.170978	2.22724	Tnpo1/Nutf2/Pik3r1/Irs1	4
GO:0001656	metanephros development	biological process	2/148	87/23239	0.106294	0.226357	0.170978	3.60966	Fbn1/Hes1	2
GO:0007215	glutamate receptor signaling pathway	biological process	2/148	87/23239	0.106294	0.226357	0.170978	3.60966	Cdk5r1/Grik3	2
GO:0032602	chemokine production	biological process	2/148	87/23239	0.106294	0.226357	0.170978	3.60966	Slc37a4/Klf4	2
GO:0050796	regulation of insulin secretion	biological process	3/148	179/23239	0.106494	0.226622	0.171179	2.63162	Per2/Irs1/Pim3	3
GO:0030111	regulation of Wnt signaling pathway	biological process	4/148	283/23239	0.107274	0.226901	0.171389	2.21937	Sulf1/Rbpj/Dkk2/Kremen1	4
GO:0051668	localization within membrane	biological process	3/148	180/23239	0.10782	0.226901	0.171389	2.617	Slc7a11/Synj1/Nptx2	3
GO:0001708	cell fate specification	biological process	2/148	88/23239	0.10833	0.226901	0.171389	3.56864	Rbpj/Ntrk3	2
GO:0009308	amine metabolic process	biological process	2/148	88/23239	0.10833	0.226901	0.171389	3.56864	Slc7a11/Pde1b	2
GO:0009798	axis specification	biological process	2/148	88/23239	0.10833	0.226901	0.171389	3.56864	Cited2/Smad2	2
GO:0031016	pancreas development	biological process	2/148	88/23239	0.10833	0.226901	0.171389	3.56864	Smad2/Hes1	2
GO:0032760	positive regulation of tumor necrosis factor production	biological process	2/148	88/23239	0.10833	0.226901	0.171389	3.56864	Pik3r1/Thbs1	2
GO:0035914	skeletal muscle cell differentiation	biological process	2/148	88/23239	0.10833	0.226901	0.171389	3.56864	Cited2/Rbfox1	2
GO:0042770	signal transduction in response to DNA damage	biological process	2/148	88/23239	0.10833	0.226901	0.171389	3.56864	E2f7/Rbm38	2
GO:0001573	ganglioside metabolic process	biological process	1/148	18/23239	0.108673	0.226901	0.171389	8.72335	St8sia2	1
GO:0010002	cardioblast differentiation	biological process	1/148	18/23239	0.108673	0.226901	0.171389	8.72335	Rbpj	1
GO:0014072	response to isoquinoline alkaloid	biological process	1/148	18/23239	0.108673	0.226901	0.171389	8.72335	Gpi1	1
GO:0020027	hemoglobin metabolic process	biological process	1/148	18/23239	0.108673	0.226901	0.171389	8.72335	Klf4	1
GO:0022010	central nervous system myelination	biological process	1/148	18/23239	0.108673	0.226901	0.171389	8.72335	Id4	1
GO:0030952	establishment or maintenance of cytoskeleton polarity	biological process	1/148	18/23239	0.108673	0.226901	0.171389	8.72335	Rnd3	1
GO:0032291	axon ensheathment in central nervous system	biological process	1/148	18/23239	0.108673	0.226901	0.171389	8.72335	Id4	1
GO:0032695	negative regulation of interleukin-12 production	biological process	1/148	18/23239	0.108673	0.226901	0.171389	8.72335	Thbs1	1
GO:0036314	response to sterol	biological process	1/148	18/23239	0.108673	0.226901	0.171389	8.72335	Smad2	1
GO:0042219	cellular modified amino acid catabolic process	biological process	1/148	18/23239	0.108673	0.226901	0.171389	8.72335	Aldh1l2	1
GO:0046321	positive regulation of fatty acid oxidation	biological process	1/148	18/23239	0.108673	0.226901	0.171389	8.72335	Irs1	1
GO:0060572	morphogenesis of an epithelial bud	biological process	1/148	18/23239	0.108673	0.226901	0.171389	8.72335	Sulf1	1
GO:0060707	trophoblast giant cell differentiation	biological process	1/148	18/23239	0.108673	0.226901	0.171389	8.72335	E2f7	1
GO:0099150	regulation of postsynaptic specialization assembly	biological process	1/148	18/23239	0.108673	0.226901	0.171389	8.72335	Ntrk3	1
GO:0150052	regulation of postsynapse assembly	biological process	1/148	18/23239	0.108673	0.226901	0.171389	8.72335	Ntrk3	1
GO:1900424	regulation of defense response to bacterium	biological process	1/148	18/23239	0.108673	0.226901	0.171389	8.72335	Rab34	1
GO:1902043	positive regulation of extrinsic apoptotic signaling pathway via death domain receptors	biological process	1/148	18/23239	0.108673	0.226901	0.171389	8.72335	Thbs1	1
GO:2000678	negative regulation of transcription regulatory region DNA binding	biological process	1/148	18/23239	0.108673	0.226901	0.171389	8.72335	Per2	1
GO:0006476	protein deacetylation	biological process	2/148	89/23239	0.110377	0.229658	0.173472	3.52855	Ing2/Per2	2
GO:0019226	transmission of nerve impulse	biological process	2/148	89/23239	0.110377	0.229658	0.173472	3.52855	Kcna1/Ntrk3	2
GO:0034446	substrate adhesion-dependent cell spreading	biological process	2/148	89/23239	0.110377	0.229658	0.173472	3.52855	Fn1/Antxr1	2
GO:0060395	SMAD protein signal transduction	biological process	2/148	89/23239	0.110377	0.229658	0.173472	3.52855	Smad2/Tgfb3	2
GO:1903557	positive regulation of tumor necrosis factor superfamily cytokine production	biological process	2/148	89/23239	0.110377	0.229658	0.173472	3.52855	Pik3r1/Thbs1	2
GO:0009416	response to light stimulus	biological process	4/148	287/23239	0.111399	0.231623	0.174956	2.18844	Slc7a11/Pik3r1/Per2/Pde1b	4
GO:0007249	I-kappaB kinase/NF-kappaB signaling	biological process	3/148	183/23239	0.111837	0.23205	0.175278	2.5741	Tnfsf11/Tnfrsf19/Cth	3
GO:0042180	cellular ketone metabolic process	biological process	3/148	183/23239	0.111837	0.23205	0.175278	2.5741	Slc7a11/Gpi1/Irs1	3
GO:0050773	regulation of dendrite development	biological process	3/148	183/23239	0.111837	0.23205	0.175278	2.5741	Sdc2/Cdk5r1/Vldlr	3
GO:0014066	regulation of phosphatidylinositol 3-kinase signaling	biological process	2/148	90/23239	0.112434	0.232262	0.175439	3.48934	Prr5l/Klf4	2
GO:0032526	response to retinoic acid	biological process	2/148	90/23239	0.112434	0.232262	0.175439	3.48934	Klf4/Synj1	2
GO:0043535	regulation of blood vessel endothelial cell migration	biological process	2/148	90/23239	0.112434	0.232262	0.175439	3.48934	Klf4/Thbs1	2
GO:0030534	adult behavior	biological process	3/148	184/23239	0.113188	0.232262	0.175439	2.56011	Slc7a11/Klhl1/Clcn3	3
GO:0001502	cartilage condensation	biological process	1/148	19/23239	0.114354	0.232262	0.175439	8.26422	Mycn	1
GO:0001975	response to amphetamine	biological process	1/148	19/23239	0.114354	0.232262	0.175439	8.26422	Pde1b	1
GO:0002043	blood vessel endothelial cell proliferation involved in sprouting angiogenesis	biological process	1/148	19/23239	0.114354	0.232262	0.175439	8.26422	Thbs1	1
GO:0003214	cardiac left ventricle morphogenesis	biological process	1/148	19/23239	0.114354	0.232262	0.175439	8.26422	Rbpj	1
GO:0007635	chemosensory behavior	biological process	1/148	19/23239	0.114354	0.232262	0.175439	8.26422	Adcy3	1
GO:0010763	positive regulation of fibroblast migration	biological process	1/148	19/23239	0.114354	0.232262	0.175439	8.26422	Thbs1	1
GO:0021535	cell migration in hindbrain	biological process	1/148	19/23239	0.114354	0.232262	0.175439	8.26422	Ulk1	1
GO:0031571	mitotic G1 DNA damage checkpoint	biological process	1/148	19/23239	0.114354	0.232262	0.175439	8.26422	Rbm38	1
GO:0031936	negative regulation of chromatin silencing	biological process	1/148	19/23239	0.114354	0.232262	0.175439	8.26422	Tet1	1
GO:0031998	regulation of fatty acid beta-oxidation	biological process	1/148	19/23239	0.114354	0.232262	0.175439	8.26422	Irs1	1
GO:0032011	ARF protein signal transduction	biological process	1/148	19/23239	0.114354	0.232262	0.175439	8.26422	Mapre2	1
GO:0032012	regulation of ARF protein signal transduction	biological process	1/148	19/23239	0.114354	0.232262	0.175439	8.26422	Mapre2	1
GO:0032823	regulation of natural killer cell differentiation	biological process	1/148	19/23239	0.114354	0.232262	0.175439	8.26422	Tox	1
GO:0042438	melanin biosynthetic process	biological process	1/148	19/23239	0.114354	0.232262	0.175439	8.26422	Slc7a11	1
GO:0051195	negative regulation of cofactor metabolic process	biological process	1/148	19/23239	0.114354	0.232262	0.175439	8.26422	Ddit4	1
GO:0051546	keratinocyte migration	biological process	1/148	19/23239	0.114354	0.232262	0.175439	8.26422	Mapre2	1
GO:0051956	negative regulation of amino acid transport	biological process	1/148	19/23239	0.114354	0.232262	0.175439	8.26422	Rgs4	1
GO:0055064	chloride ion homeostasis	biological process	1/148	19/23239	0.114354	0.232262	0.175439	8.26422	Car12	1
GO:0070875	positive regulation of glycogen metabolic process	biological process	1/148	19/23239	0.114354	0.232262	0.175439	8.26422	Irs1	1
GO:0072520	seminiferous tubule development	biological process	1/148	19/23239	0.114354	0.232262	0.175439	8.26422	Ing2	1
GO:1900101	regulation of endoplasmic reticulum unfolded protein response	biological process	1/148	19/23239	0.114354	0.232262	0.175439	8.26422	Pik3r1	1
GO:1904385	cellular response to angiotensin	biological process	1/148	19/23239	0.114354	0.232262	0.175439	8.26422	Irs1	1
GO:1905331	negative regulation of morphogenesis of an epithelium	biological process	1/148	19/23239	0.114354	0.232262	0.175439	8.26422	Sulf1	1
GO:1905874	regulation of postsynaptic density organization	biological process	1/148	19/23239	0.114354	0.232262	0.175439	8.26422	Ntrk3	1
GO:1990776	response to angiotensin	biological process	1/148	19/23239	0.114354	0.232262	0.175439	8.26422	Irs1	1
GO:2000251	positive regulation of actin cytoskeleton reorganization	biological process	1/148	19/23239	0.114354	0.232262	0.175439	8.26422	Ntrk3	1
GO:2000726	negative regulation of cardiac muscle cell differentiation	biological process	1/148	19/23239	0.114354	0.232262	0.175439	8.26422	Rgs4	1
GO:0009135	purine nucleoside diphosphate metabolic process	biological process	2/148	91/23239	0.114501	0.232262	0.175439	3.45099	Ddit4/Gpi1	2
GO:0009179	purine ribonucleoside diphosphate metabolic process	biological process	2/148	91/23239	0.114501	0.232262	0.175439	3.45099	Ddit4/Gpi1	2
GO:0001933	negative regulation of protein phosphorylation	biological process	5/148	402/23239	0.114617	0.232339	0.175497	1.95299	Ddit4/Prr5l/Klf4/Camk2n1/Ntrk3	5
GO:0009150	purine ribonucleotide metabolic process	biological process	5/148	403/23239	0.115497	0.233965	0.176725	1.94814	Ak4/Ddit4/Gpi1/Acadsb/Adcy3	5
GO:2001233	regulation of apoptotic signaling pathway	biological process	5/148	404/23239	0.11638	0.235595	0.177956	1.94332	Ing2/Thbs1/Bmi1/Plagl2/Cth	5
GO:0019359	nicotinamide nucleotide biosynthetic process	biological process	2/148	92/23239	0.116578	0.235835	0.178137	3.41348	Ddit4/Gpi1	2
GO:0006816	calcium ion transport	biological process	5/148	405/23239	0.117267	0.236937	0.17897	1.93852	Rgs4/Asph/Camk2g/Hes1/Tpcn1	5
GO:0048771	tissue remodeling	biological process	3/148	187/23239	0.11728	0.236937	0.17897	2.51904	Rbpj/Tnfsf11/Gpnmb	3
GO:0043405	regulation of MAP kinase activity	biological process	4/148	293/23239	0.117717	0.236987	0.179008	2.14362	Tnfsf11/Thbs1/Ntrk3/Tgfb3	4
GO:1902275	regulation of chromatin organization	biological process	3/148	188/23239	0.118657	0.236987	0.179008	2.50564	Kdm3a/Ing2/Tet1	3
GO:0046888	negative regulation of hormone secretion	biological process	2/148	93/23239	0.118664	0.236987	0.179008	3.37678	Irs1/Pim3	2
GO:0090263	positive regulation of canonical Wnt signaling pathway	biological process	2/148	93/23239	0.118664	0.236987	0.179008	3.37678	Rbpj/Dkk2	2
GO:0099565	chemical synaptic transmission, postsynaptic	biological process	2/148	93/23239	0.118664	0.236987	0.179008	3.37678	Rgs4/Mpp2	2
GO:0046883	regulation of hormone secretion	biological process	4/148	294/23239	0.118785	0.236987	0.179008	2.13633	Per2/Tnfsf11/Irs1/Pim3	4
GO:0002504	antigen processing and presentation of peptide or polysaccharide antigen via MHC class II	biological process	1/148	20/23239	0.119999	0.236987	0.179008	7.85101	Thbs1	1
GO:0003094	glomerular filtration	biological process	1/148	20/23239	0.119999	0.236987	0.179008	7.85101	Sulf1	1
GO:0003176	aortic valve development	biological process	1/148	20/23239	0.119999	0.236987	0.179008	7.85101	Rbpj	1
GO:0003177	pulmonary valve development	biological process	1/148	20/23239	0.119999	0.236987	0.179008	7.85101	Rbpj	1
GO:0008356	asymmetric cell division	biological process	1/148	20/23239	0.119999	0.236987	0.179008	7.85101	Ing2	1
GO:0010759	positive regulation of macrophage chemotaxis	biological process	1/148	20/23239	0.119999	0.236987	0.179008	7.85101	Thbs1	1
GO:0014075	response to amine	biological process	1/148	20/23239	0.119999	0.236987	0.179008	7.85101	Pde1b	1
GO:0015732	prostaglandin transport	biological process	1/148	20/23239	0.119999	0.236987	0.179008	7.85101	Tnfsf11	1
GO:0032148	activation of protein kinase B activity	biological process	1/148	20/23239	0.119999	0.236987	0.179008	7.85101	Ntrk3	1
GO:0034377	plasma lipoprotein particle assembly	biological process	1/148	20/23239	0.119999	0.236987	0.179008	7.85101	Plagl2	1
GO:0042053	regulation of dopamine metabolic process	biological process	1/148	20/23239	0.119999	0.236987	0.179008	7.85101	Pde1b	1
GO:0042730	fibrinolysis	biological process	1/148	20/23239	0.119999	0.236987	0.179008	7.85101	Thbs1	1
GO:0043011	myeloid dendritic cell differentiation	biological process	1/148	20/23239	0.119999	0.236987	0.179008	7.85101	Rbpj	1
GO:0044783	G1 DNA damage checkpoint	biological process	1/148	20/23239	0.119999	0.236987	0.179008	7.85101	Rbm38	1
GO:0044819	mitotic G1/S transition checkpoint	biological process	1/148	20/23239	0.119999	0.236987	0.179008	7.85101	Rbm38	1
GO:0045623	negative regulation of T-helper cell differentiation	biological process	1/148	20/23239	0.119999	0.236987	0.179008	7.85101	Hlx	1
GO:0045838	positive regulation of membrane potential	biological process	1/148	20/23239	0.119999	0.236987	0.179008	7.85101	Pias3	1
GO:0046653	tetrahydrofolate metabolic process	biological process	1/148	20/23239	0.119999	0.236987	0.179008	7.85101	Aldh1l2	1
GO:0048557	embryonic digestive tract morphogenesis	biological process	1/148	20/23239	0.119999	0.236987	0.179008	7.85101	Hlx	1
GO:0050966	detection of mechanical stimulus involved in sensory perception of pain	biological process	1/148	20/23239	0.119999	0.236987	0.179008	7.85101	Kcna1	1
GO:0072170	metanephric tubule development	biological process	1/148	20/23239	0.119999	0.236987	0.179008	7.85101	Hes1	1
GO:0072243	metanephric nephron epithelium development	biological process	1/148	20/23239	0.119999	0.236987	0.179008	7.85101	Hes1	1
GO:0080111	DNA demethylation	biological process	1/148	20/23239	0.119999	0.236987	0.179008	7.85101	Tet1	1
GO:0090382	phagosome maturation	biological process	1/148	20/23239	0.119999	0.236987	0.179008	7.85101	Rab34	1
GO:0098743	cell aggregation	biological process	1/148	20/23239	0.119999	0.236987	0.179008	7.85101	Mycn	1
GO:2000193	positive regulation of fatty acid transport	biological process	1/148	20/23239	0.119999	0.236987	0.179008	7.85101	Tnfsf11	1
GO:2000353	positive regulation of endothelial cell apoptotic process	biological process	1/148	20/23239	0.119999	0.236987	0.179008	7.85101	Thbs1	1
GO:2001224	positive regulation of neuron migration	biological process	1/148	20/23239	0.119999	0.236987	0.179008	7.85101	Sema3a	1
GO:0002367	cytokine production involved in immune response	biological process	2/148	94/23239	0.120759	0.237393	0.179314	3.34086	Tril/Tgfb3	2
GO:0006304	DNA modification	biological process	2/148	94/23239	0.120759	0.237393	0.179314	3.34086	Tet1/Bmi1	2
GO:0030279	negative regulation of ossification	biological process	2/148	94/23239	0.120759	0.237393	0.179314	3.34086	Rbpj/Kremen1	2
GO:0045445	myoblast differentiation	biological process	2/148	94/23239	0.120759	0.237393	0.179314	3.34086	Pik3r1/Rbpj	2
GO:0045582	positive regulation of T cell differentiation	biological process	2/148	94/23239	0.120759	0.237393	0.179314	3.34086	Hlx/Bmi1	2
GO:0048709	oligodendrocyte differentiation	biological process	2/148	94/23239	0.120759	0.237393	0.179314	3.34086	Id4/Hes1	2
GO:0060359	response to ammonium ion	biological process	2/148	94/23239	0.120759	0.237393	0.179314	3.34086	Cdk5r1/Gpi1	2
GO:0021915	neural tube development	biological process	3/148	190/23239	0.121427	0.238549	0.180188	2.47927	Cited2/Hes1/Bmi1	3
GO:0007623	circadian rhythm	biological process	3/148	191/23239	0.122822	0.240425	0.181604	2.46629	Id4/Per2/Ntrk3	3
GO:0009185	ribonucleoside diphosphate metabolic process	biological process	2/148	95/23239	0.122864	0.240425	0.181604	3.30569	Ddit4/Gpi1	2
GO:0010595	positive regulation of endothelial cell migration	biological process	2/148	95/23239	0.122864	0.240425	0.181604	3.30569	Gpi1/Thbs1	2
GO:0019363	pyridine nucleotide biosynthetic process	biological process	2/148	95/23239	0.122864	0.240425	0.181604	3.30569	Ddit4/Gpi1	2
GO:0043502	regulation of muscle adaptation	biological process	2/148	95/23239	0.122864	0.240425	0.181604	3.30569	Rgs4/Klf4	2
GO:0046683	response to organophosphorus	biological process	2/148	95/23239	0.122864	0.240425	0.181604	3.30569	Asph/Pik3r1	2
GO:0031032	actomyosin structure organization	biological process	3/148	192/23239	0.124222	0.240639	0.181766	2.45344	Cnn1/Pik3r1/Tgfb3	3
GO:0050866	negative regulation of cell activation	biological process	3/148	192/23239	0.124222	0.240639	0.181766	2.45344	Pag1/Gpnmb/Hlx	3
GO:0009259	ribonucleotide metabolic process	biological process	5/148	413/23239	0.124476	0.240639	0.181766	1.90097	Ak4/Ddit4/Gpi1/Acadsb/Adcy3	5
GO:0031058	positive regulation of histone modification	biological process	2/148	96/23239	0.124978	0.240639	0.181766	3.27126	Ing2/Tet1	2
GO:0099072	regulation of postsynaptic membrane neurotransmitter receptor levels	biological process	2/148	96/23239	0.124978	0.240639	0.181766	3.27126	Synj1/Nptx2	2
GO:0000423	mitophagy	biological process	1/148	21/23239	0.125608	0.240639	0.181766	7.47716	Ulk1	1
GO:0003433	chondrocyte development involved in endochondral bone morphogenesis	biological process	1/148	21/23239	0.125608	0.240639	0.181766	7.47716	Col12a1	1
GO:0006349	regulation of gene expression by genetic imprinting	biological process	1/148	21/23239	0.125608	0.240639	0.181766	7.47716	Pcgf5	1
GO:0006582	melanin metabolic process	biological process	1/148	21/23239	0.125608	0.240639	0.181766	7.47716	Slc7a11	1
GO:0007190	activation of adenylate cyclase activity	biological process	1/148	21/23239	0.125608	0.240639	0.181766	7.47716	Adcy3	1
GO:0015012	heparan sulfate proteoglycan biosynthetic process	biological process	1/148	21/23239	0.125608	0.240639	0.181766	7.47716	Glce	1
GO:0031065	positive regulation of histone deacetylation	biological process	1/148	21/23239	0.125608	0.240639	0.181766	7.47716	Ing2	1
GO:0031290	retinal ganglion cell axon guidance	biological process	1/148	21/23239	0.125608	0.240639	0.181766	7.47716	Epha7	1
GO:0032303	regulation of icosanoid secretion	biological process	1/148	21/23239	0.125608	0.240639	0.181766	7.47716	Tnfsf11	1
GO:0035357	peroxisome proliferator activated receptor signaling pathway	biological process	1/148	21/23239	0.125608	0.240639	0.181766	7.47716	Cited2	1
GO:0042069	regulation of catecholamine metabolic process	biological process	1/148	21/23239	0.125608	0.240639	0.181766	7.47716	Pde1b	1
GO:0042533	tumor necrosis factor biosynthetic process	biological process	1/148	21/23239	0.125608	0.240639	0.181766	7.47716	Thbs1	1
GO:0042534	regulation of tumor necrosis factor biosynthetic process	biological process	1/148	21/23239	0.125608	0.240639	0.181766	7.47716	Thbs1	1
GO:0045063	T-helper 1 cell differentiation	biological process	1/148	21/23239	0.125608	0.240639	0.181766	7.47716	Hlx	1
GO:0045683	negative regulation of epidermis development	biological process	1/148	21/23239	0.125608	0.240639	0.181766	7.47716	Hes1	1
GO:0046174	polyol catabolic process	biological process	1/148	21/23239	0.125608	0.240639	0.181766	7.47716	Synj1	1
GO:0051016	barbed-end actin filament capping	biological process	1/148	21/23239	0.125608	0.240639	0.181766	7.47716	Add3	1
GO:0051023	regulation of immunoglobulin secretion	biological process	1/148	21/23239	0.125608	0.240639	0.181766	7.47716	Gpi1	1
GO:0095500	acetylcholine receptor signaling pathway	biological process	1/148	21/23239	0.125608	0.240639	0.181766	7.47716	Cdk5r1	1
GO:0097107	postsynaptic density assembly	biological process	1/148	21/23239	0.125608	0.240639	0.181766	7.47716	Ntrk3	1
GO:0097205	renal filtration	biological process	1/148	21/23239	0.125608	0.240639	0.181766	7.47716	Sulf1	1
GO:0098780	response to mitochondrial depolarisation	biological process	1/148	21/23239	0.125608	0.240639	0.181766	7.47716	Ulk1	1
GO:1901522	positive regulation of transcription from RNA polymerase II promoter involved in cellular response to chemical stimulus	biological process	1/148	21/23239	0.125608	0.240639	0.181766	7.47716	Rbpj	1
GO:1903831	signal transduction involved in cellular response to ammonium ion	biological process	1/148	21/23239	0.125608	0.240639	0.181766	7.47716	Cdk5r1	1
GO:1905144	response to acetylcholine	biological process	1/148	21/23239	0.125608	0.240639	0.181766	7.47716	Cdk5r1	1
GO:1905145	cellular response to acetylcholine	biological process	1/148	21/23239	0.125608	0.240639	0.181766	7.47716	Cdk5r1	1
GO:0046434	organophosphate catabolic process	biological process	3/148	193/23239	0.125628	0.240639	0.181766	2.44073	Ddit4/Gpi1/Synj1	3
GO:0051224	negative regulation of protein transport	biological process	3/148	193/23239	0.125628	0.240639	0.181766	2.44073	Fn1/Irs1/Pim3	3
GO:0018105	peptidyl-serine phosphorylation	biological process	4/148	301/23239	0.12638	0.24177	0.182621	2.08665	Ddit4/Cdk5r1/Ulk1/Ntrk3	4
GO:0051146	striated muscle cell differentiation	biological process	4/148	301/23239	0.12638	0.24177	0.182621	2.08665	Rgs4/Dyrk1b/Rbm38/Rbpj	4
GO:0003205	cardiac chamber development	biological process	3/148	194/23239	0.12704	0.242374	0.183077	2.42815	Cited2/Rbpj/Hes1	3
GO:0043542	endothelial cell migration	biological process	3/148	194/23239	0.12704	0.242374	0.183077	2.42815	Klf4/Gpi1/Thbs1	3
GO:0070507	regulation of microtubule cytoskeleton organization	biological process	3/148	194/23239	0.12704	0.242374	0.183077	2.42815	Cdk5r1/Eml4/Mapre2	3
GO:0034766	negative regulation of ion transmembrane transport	biological process	2/148	97/23239	0.127101	0.242374	0.183077	3.23753	Rgs4/Thbs1	2
GO:0072080	nephron tubule development	biological process	2/148	97/23239	0.127101	0.242374	0.183077	3.23753	Pbx1/Hes1	2
GO:0046651	lymphocyte proliferation	biological process	4/148	302/23239	0.127481	0.242945	0.183508	2.07974	Igfbp2/Gpnmb/Hes1/Bmi1	4
GO:0016055	Wnt signaling pathway	biological process	5/148	418/23239	0.129084	0.244899	0.184984	1.87823	Sulf1/Klf4/Rbpj/Dkk2/Kremen1	5
GO:0021782	glial cell development	biological process	2/148	98/23239	0.129232	0.244899	0.184984	3.2045	Id4/Ntrk3	2
GO:0031532	actin cytoskeleton reorganization	biological process	2/148	98/23239	0.129232	0.244899	0.184984	3.2045	Antxr1/Ntrk3	2
GO:0050772	positive regulation of axonogenesis	biological process	2/148	98/23239	0.129232	0.244899	0.184984	3.2045	Fn1/Ntrk3	2
GO:0060993	kidney morphogenesis	biological process	2/148	98/23239	0.129232	0.244899	0.184984	3.2045	Pbx1/Hes1	2
GO:0110020	regulation of actomyosin structure organization	biological process	2/148	98/23239	0.129232	0.244899	0.184984	3.2045	Pik3r1/Tgfb3	2
GO:0032943	mononuclear cell proliferation	biological process	4/148	304/23239	0.129696	0.244899	0.184984	2.06606	Igfbp2/Gpnmb/Hes1/Bmi1	4
GO:0002274	myeloid leukocyte activation	biological process	3/148	196/23239	0.12988	0.244899	0.184984	2.40337	Pi4k2a/Rbpj/Thbs1	3
GO:0007519	skeletal muscle tissue development	biological process	3/148	196/23239	0.12988	0.244899	0.184984	2.40337	Cited2/Rbfox1/Hlx	3
GO:0045927	positive regulation of growth	biological process	4/148	305/23239	0.13081	0.244899	0.184984	2.05928	Fn1/Rbpj/Hlx/Ntrk3	4
GO:0198738	cell-cell signaling by wnt	biological process	5/148	420/23239	0.130949	0.244899	0.184984	1.86929	Sulf1/Klf4/Rbpj/Dkk2/Kremen1	5
GO:0002320	lymphoid progenitor cell differentiation	biological process	1/148	22/23239	0.131182	0.244899	0.184984	7.13729	Hes1	1
GO:0003418	growth plate cartilage chondrocyte differentiation	biological process	1/148	22/23239	0.131182	0.244899	0.184984	7.13729	Col12a1	1
GO:0006353	DNA-templated transcription, termination	biological process	1/148	22/23239	0.131182	0.244899	0.184984	7.13729	Per2	1
GO:0007141	male meiosis I	biological process	1/148	22/23239	0.131182	0.244899	0.184984	7.13729	Ing2	1
GO:0009404	toxin metabolic process	biological process	1/148	22/23239	0.131182	0.244899	0.184984	7.13729	Cth	1
GO:0031649	heat generation	biological process	1/148	22/23239	0.131182	0.244899	0.184984	7.13729	Tnfsf11	1
GO:0035510	DNA dealkylation	biological process	1/148	22/23239	0.131182	0.244899	0.184984	7.13729	Tet1	1
GO:0043153	entrainment of circadian clock by photoperiod	biological process	1/148	22/23239	0.131182	0.244899	0.184984	7.13729	Per2	1
GO:0045624	positive regulation of T-helper cell differentiation	biological process	1/148	22/23239	0.131182	0.244899	0.184984	7.13729	Hlx	1
GO:0048199	vesicle targeting, to, from or within Golgi	biological process	1/148	22/23239	0.131182	0.244899	0.184984	7.13729	Sec16b	1
GO:0048339	paraxial mesoderm development	biological process	1/148	22/23239	0.131182	0.244899	0.184984	7.13729	Smad2	1
GO:0048532	anatomical structure arrangement	biological process	1/148	22/23239	0.131182	0.244899	0.184984	7.13729	Sema3a	1
GO:0048857	neural nucleus development	biological process	1/148	22/23239	0.131182	0.244899	0.184984	7.13729	Cdk5r1	1
GO:0060390	regulation of SMAD protein signal transduction	biological process	1/148	22/23239	0.131182	0.244899	0.184984	7.13729	Tgfb3	1
GO:0060749	mammary gland alveolus development	biological process	1/148	22/23239	0.131182	0.244899	0.184984	7.13729	Tnfsf11	1
GO:0061377	mammary gland lobule development	biological process	1/148	22/23239	0.131182	0.244899	0.184984	7.13729	Tnfsf11	1
GO:0071711	basement membrane organization	biological process	1/148	22/23239	0.131182	0.244899	0.184984	7.13729	Flrt2	1
GO:0072273	metanephric nephron morphogenesis	biological process	1/148	22/23239	0.131182	0.244899	0.184984	7.13729	Hes1	1
GO:0099170	postsynaptic modulation of chemical synaptic transmission	biological process	1/148	22/23239	0.131182	0.244899	0.184984	7.13729	Dcc	1
GO:1900078	positive regulation of cellular response to insulin stimulus	biological process	1/148	22/23239	0.131182	0.244899	0.184984	7.13729	Irs1	1
GO:2001026	regulation of endothelial cell chemotaxis	biological process	1/148	22/23239	0.131182	0.244899	0.184984	7.13729	Thbs1	1
GO:1904950	negative regulation of establishment of protein localization	biological process	3/148	197/23239	0.131309	0.244899	0.184984	2.39117	Fn1/Irs1/Pim3	3
GO:0042310	vasoconstriction	biological process	2/148	99/23239	0.131371	0.244899	0.184984	3.17213	Add3/Per2	2
GO:0072525	pyridine-containing compound biosynthetic process	biological process	2/148	99/23239	0.131371	0.244899	0.184984	3.17213	Ddit4/Gpi1	2
GO:0097529	myeloid leukocyte migration	biological process	3/148	198/23239	0.132743	0.247149	0.186683	2.3791	Slc37a4/Tnfsf11/Thbs1	3
GO:1904018	positive regulation of vasculature development	biological process	3/148	198/23239	0.132743	0.247149	0.186683	2.3791	Klf4/Thbs1/Cth	3
GO:0043270	positive regulation of ion transport	biological process	4/148	307/23239	0.133049	0.247564	0.186997	2.04587	Asph/Nat8l/Kcna1/Tnfsf11	4
GO:0030038	contractile actin filament bundle assembly	biological process	2/148	100/23239	0.133519	0.247822	0.187192	3.14041	Pik3r1/Tgfb3	2
GO:0035601	protein deacylation	biological process	2/148	100/23239	0.133519	0.247822	0.187192	3.14041	Ing2/Per2	2
GO:0043149	stress fiber assembly	biological process	2/148	100/23239	0.133519	0.247822	0.187192	3.14041	Pik3r1/Tgfb3	2
GO:0098732	macromolecule deacylation	biological process	2/148	100/23239	0.133519	0.247822	0.187192	3.14041	Ing2/Per2	2
GO:0021700	developmental maturation	biological process	4/148	308/23239	0.134175	0.248885	0.187994	2.03922	Cdk5r1/Rbpj/Clcn3/Hes1	4
GO:0019932	second-messenger-mediated signaling	biological process	5/148	425/23239	0.135666	0.249583	0.188522	1.8473	Asph/Tnfsf11/Thbs1/Adcy3/Pde10a	5
GO:0021510	spinal cord development	biological process	2/148	101/23239	0.135675	0.249583	0.188522	3.10931	Vldlr/Dcc	2
GO:0042035	regulation of cytokine biosynthetic process	biological process	2/148	101/23239	0.135675	0.249583	0.188522	3.10931	Klf4/Thbs1	2
GO:0002719	negative regulation of cytokine production involved in immune response	biological process	1/148	23/23239	0.13672	0.249583	0.188522	6.82697	Tgfb3	1
GO:0002827	positive regulation of T-helper 1 type immune response	biological process	1/148	23/23239	0.13672	0.249583	0.188522	6.82697	Hlx	1
GO:0006730	one-carbon metabolic process	biological process	1/148	23/23239	0.13672	0.249583	0.188522	6.82697	Aldh1l2	1
GO:0009048	dosage compensation by inactivation of X chromosome	biological process	1/148	23/23239	0.13672	0.249583	0.188522	6.82697	Pcgf5	1
GO:0009190	cyclic nucleotide biosynthetic process	biological process	1/148	23/23239	0.13672	0.249583	0.188522	6.82697	Adcy3	1
GO:0009648	photoperiodism	biological process	1/148	23/23239	0.13672	0.249583	0.188522	6.82697	Per2	1
GO:0010738	regulation of protein kinase A signaling	biological process	1/148	23/23239	0.13672	0.249583	0.188522	6.82697	Pde10a	1
GO:0021544	subpallium development	biological process	1/148	23/23239	0.13672	0.249583	0.188522	6.82697	Slc7a11	1
GO:0023019	signal transduction involved in regulation of gene expression	biological process	1/148	23/23239	0.13672	0.249583	0.188522	6.82697	Smad2	1
GO:0031954	positive regulation of protein autophosphorylation	biological process	1/148	23/23239	0.13672	0.249583	0.188522	6.82697	Gpnmb	1
GO:0033622	integrin activation	biological process	1/148	23/23239	0.13672	0.249583	0.188522	6.82697	Fn1	1
GO:0043371	negative regulation of CD4-positive, alpha-beta T cell differentiation	biological process	1/148	23/23239	0.13672	0.249583	0.188522	6.82697	Hlx	1
GO:0048485	sympathetic nervous system development	biological process	1/148	23/23239	0.13672	0.249583	0.188522	6.82697	Sema3a	1
GO:0052652	cyclic purine nucleotide metabolic process	biological process	1/148	23/23239	0.13672	0.249583	0.188522	6.82697	Adcy3	1
GO:0060972	left/right pattern formation	biological process	1/148	23/23239	0.13672	0.249583	0.188522	6.82697	Cited2	1
GO:0070861	regulation of protein exit from endoplasmic reticulum	biological process	1/148	23/23239	0.13672	0.249583	0.188522	6.82697	Sec16b	1
GO:0072207	metanephric epithelium development	biological process	1/148	23/23239	0.13672	0.249583	0.188522	6.82697	Hes1	1
GO:0072337	modified amino acid transport	biological process	1/148	23/23239	0.13672	0.249583	0.188522	6.82697	Slc7a11	1
GO:0097150	neuronal stem cell population maintenance	biological process	1/148	23/23239	0.13672	0.249583	0.188522	6.82697	Hes1	1
GO:0099149	regulation of postsynaptic neurotransmitter receptor internalization	biological process	1/148	23/23239	0.13672	0.249583	0.188522	6.82697	Synj1	1
GO:1903204	negative regulation of oxidative stress-induced neuron death	biological process	1/148	23/23239	0.13672	0.249583	0.188522	6.82697	Slc7a11	1
GO:1905208	negative regulation of cardiocyte differentiation	biological process	1/148	23/23239	0.13672	0.249583	0.188522	6.82697	Rgs4	1
GO:1905523	positive regulation of macrophage migration	biological process	1/148	23/23239	0.13672	0.249583	0.188522	6.82697	Thbs1	1
GO:0003014	renal system process	biological process	2/148	102/23239	0.137838	0.250859	0.189486	3.07883	Sulf1/Npr3	2
GO:0032231	regulation of actin filament bundle assembly	biological process	2/148	102/23239	0.137838	0.250859	0.189486	3.07883	Pik3r1/Tgfb3	2
GO:0035249	synaptic transmission, glutamatergic	biological process	2/148	102/23239	0.137838	0.250859	0.189486	3.07883	Grik3/Clcn3	2
GO:0042136	neurotransmitter biosynthetic process	biological process	2/148	102/23239	0.137838	0.250859	0.189486	3.07883	Klf4/Gad2	2
GO:0061053	somite development	biological process	2/148	102/23239	0.137838	0.250859	0.189486	3.07883	Rbpj/Hes1	2
GO:0006163	purine nucleotide metabolic process	biological process	5/148	428/23239	0.138532	0.251968	0.190323	1.83435	Ak4/Ddit4/Gpi1/Acadsb/Adcy3	5
GO:0006732	coenzyme metabolic process	biological process	4/148	312/23239	0.138716	0.25215	0.190461	2.01308	Ddit4/Gpi1/Acadsb/Aldh1l2	4
GO:0030522	intracellular receptor signaling pathway	biological process	3/148	203/23239	0.139997	0.254038	0.191887	2.3205	Cited2/Kdm3a/Lbh	3
GO:0006986	response to unfolded protein	biological process	2/148	103/23239	0.140009	0.254038	0.191887	3.04894	Pik3r1/Thbs1	2
GO:0061326	renal tubule development	biological process	2/148	103/23239	0.140009	0.254038	0.191887	3.04894	Pbx1/Hes1	2
GO:0019693	ribose phosphate metabolic process	biological process	5/148	430/23239	0.140457	0.254505	0.19224	1.82582	Ak4/Ddit4/Gpi1/Acadsb/Adcy3	5
GO:0018958	phenol-containing compound metabolic process	biological process	2/148	104/23239	0.142188	0.254505	0.19224	3.01962	Slc7a11/Pde1b	2
GO:0032414	positive regulation of ion transmembrane transporter activity	biological process	2/148	104/23239	0.142188	0.254505	0.19224	3.01962	Asph/Kcna1	2
GO:0043266	regulation of potassium ion transport	biological process	2/148	104/23239	0.142188	0.254505	0.19224	3.01962	Rgs4/Kcna1	2
GO:0001829	trophectodermal cell differentiation	biological process	1/148	24/23239	0.142223	0.254505	0.19224	6.54251	Cited2	1
GO:0003272	endocardial cushion formation	biological process	1/148	24/23239	0.142223	0.254505	0.19224	6.54251	Rbpj	1
GO:0009065	glutamine family amino acid catabolic process	biological process	1/148	24/23239	0.142223	0.254505	0.19224	6.54251	Gad2	1
GO:0010575	positive regulation of vascular endothelial growth factor production	biological process	1/148	24/23239	0.142223	0.254505	0.19224	6.54251	Sulf1	1
GO:0016082	synaptic vesicle priming	biological process	1/148	24/23239	0.142223	0.254505	0.19224	6.54251	Synj1	1
GO:0019320	hexose catabolic process	biological process	1/148	24/23239	0.142223	0.254505	0.19224	6.54251	Gpi1	1
GO:0021895	cerebral cortex neuron differentiation	biological process	1/148	24/23239	0.142223	0.254505	0.19224	6.54251	Id4	1
GO:0031061	negative regulation of histone methylation	biological process	1/148	24/23239	0.142223	0.254505	0.19224	6.54251	Kdm3a	1
GO:0032770	positive regulation of monooxygenase activity	biological process	1/148	24/23239	0.142223	0.254505	0.19224	6.54251	Npr3	1
GO:0033233	regulation of protein sumoylation	biological process	1/148	24/23239	0.142223	0.254505	0.19224	6.54251	Pias3	1
GO:0033688	regulation of osteoblast proliferation	biological process	1/148	24/23239	0.142223	0.254505	0.19224	6.54251	Npr3	1
GO:0042430	indole-containing compound metabolic process	biological process	1/148	24/23239	0.142223	0.254505	0.19224	6.54251	Pde1b	1
GO:0046856	phosphatidylinositol dephosphorylation	biological process	1/148	24/23239	0.142223	0.254505	0.19224	6.54251	Synj1	1
GO:0048266	behavioral response to pain	biological process	1/148	24/23239	0.142223	0.254505	0.19224	6.54251	Thbs1	1
GO:0051205	protein insertion into membrane	biological process	1/148	24/23239	0.142223	0.254505	0.19224	6.54251	Reep1	1
GO:0065005	protein-lipid complex assembly	biological process	1/148	24/23239	0.142223	0.254505	0.19224	6.54251	Plagl2	1
GO:0070050	neuron cellular homeostasis	biological process	1/148	24/23239	0.142223	0.254505	0.19224	6.54251	Clcn3	1
GO:1904030	negative regulation of cyclin-dependent protein kinase activity	biological process	1/148	24/23239	0.142223	0.254505	0.19224	6.54251	Camk2n1	1
GO:2000679	positive regulation of transcription regulatory region DNA binding	biological process	1/148	24/23239	0.142223	0.254505	0.19224	6.54251	Klf4	1
GO:0060538	skeletal muscle organ development	biological process	3/148	205/23239	0.142936	0.255627	0.193087	2.29786	Cited2/Rbfox1/Hlx	3
GO:0019882	antigen processing and presentation	biological process	2/148	105/23239	0.144374	0.257039	0.194154	2.99086	Rab34/Thbs1	2
GO:0045185	maintenance of protein location	biological process	2/148	105/23239	0.144374	0.257039	0.194154	2.99086	Tmsb4x/Fbn1	2
GO:0048024	regulation of mRNA splicing, via spliceosome	biological process	2/148	105/23239	0.144374	0.257039	0.194154	2.99086	Celf2/Rbfox1	2
GO:0048661	positive regulation of smooth muscle cell proliferation	biological process	2/148	105/23239	0.144374	0.257039	0.194154	2.99086	Rbpj/Thbs1	2
GO:0097756	negative regulation of blood vessel diameter	biological process	2/148	105/23239	0.144374	0.257039	0.194154	2.99086	Add3/Per2	2
GO:1904659	glucose transmembrane transport	biological process	2/148	105/23239	0.144374	0.257039	0.194154	2.99086	Slc2a1/Irs1	2
GO:1905269	positive regulation of chromatin organization	biological process	2/148	105/23239	0.144374	0.257039	0.194154	2.99086	Ing2/Tet1	2
GO:0060047	heart contraction	biological process	3/148	206/23239	0.144413	0.257039	0.194154	2.2867	Rgs4/Sema3a/Pik3r1	3
GO:0009152	purine ribonucleotide biosynthetic process	biological process	3/148	207/23239	0.145895	0.259175	0.195767	2.27566	Ddit4/Gpi1/Adcy3	3
GO:0006090	pyruvate metabolic process	biological process	2/148	106/23239	0.146567	0.259175	0.195767	2.96265	Ddit4/Gpi1	2
GO:0006413	translational initiation	biological process	2/148	106/23239	0.146567	0.259175	0.195767	2.96265	Eif4a2/Eif2s2	2
GO:1903076	regulation of protein localization to plasma membrane	biological process	2/148	106/23239	0.146567	0.259175	0.195767	2.96265	Pik3r1/Camk2g	2
GO:0019935	cyclic-nucleotide-mediated signaling	biological process	3/148	208/23239	0.147382	0.259175	0.195767	2.26472	Thbs1/Adcy3/Pde10a	3
GO:0006760	folic acid-containing compound metabolic process	biological process	1/148	25/23239	0.147692	0.259175	0.195767	6.28081	Aldh1l2	1
GO:0006925	inflammatory cell apoptotic process	biological process	1/148	25/23239	0.147692	0.259175	0.195767	6.28081	Slc7a11	1
GO:0007289	spermatid nucleus differentiation	biological process	1/148	25/23239	0.147692	0.259175	0.195767	6.28081	Kdm3a	1
GO:0007549	dosage compensation	biological process	1/148	25/23239	0.147692	0.259175	0.195767	6.28081	Pcgf5	1
GO:0009649	entrainment of circadian clock	biological process	1/148	25/23239	0.147692	0.259175	0.195767	6.28081	Per2	1
GO:0021801	cerebral cortex radial glia guided migration	biological process	1/148	25/23239	0.147692	0.259175	0.195767	6.28081	Cdk5r1	1
GO:0022030	telencephalon glial cell migration	biological process	1/148	25/23239	0.147692	0.259175	0.195767	6.28081	Cdk5r1	1
GO:0030194	positive regulation of blood coagulation	biological process	1/148	25/23239	0.147692	0.259175	0.195767	6.28081	Thbs1	1
GO:0031100	animal organ regeneration	biological process	1/148	25/23239	0.147692	0.259175	0.195767	6.28081	Lifr	1
GO:0031639	plasminogen activation	biological process	1/148	25/23239	0.147692	0.259175	0.195767	6.28081	Thbs1	1
GO:0035809	regulation of urine volume	biological process	1/148	25/23239	0.147692	0.259175	0.195767	6.28081	Npr3	1
GO:0050996	positive regulation of lipid catabolic process	biological process	1/148	25/23239	0.147692	0.259175	0.195767	6.28081	Irs1	1
GO:0072012	glomerulus vasculature development	biological process	1/148	25/23239	0.147692	0.259175	0.195767	6.28081	Hes1	1
GO:0090114	COPII-coated vesicle budding	biological process	1/148	25/23239	0.147692	0.259175	0.195767	6.28081	Sec16b	1
GO:1900048	positive regulation of hemostasis	biological process	1/148	25/23239	0.147692	0.259175	0.195767	6.28081	Thbs1	1
GO:1901018	positive regulation of potassium ion transmembrane transporter activity	biological process	1/148	25/23239	0.147692	0.259175	0.195767	6.28081	Kcna1	1
GO:1901532	regulation of hematopoietic progenitor cell differentiation	biological process	1/148	25/23239	0.147692	0.259175	0.195767	6.28081	Hes1	1
GO:1903579	negative regulation of ATP metabolic process	biological process	1/148	25/23239	0.147692	0.259175	0.195767	6.28081	Ddit4	1
GO:1904861	excitatory synapse assembly	biological process	1/148	25/23239	0.147692	0.259175	0.195767	6.28081	Ntrk3	1
GO:0046486	glycerolipid metabolic process	biological process	4/148	320/23239	0.147981	0.259531	0.196036	1.96275	Slc37a4/Synj1/Pi4k2a/Pik3r1	4
GO:0008645	hexose transmembrane transport	biological process	2/148	107/23239	0.148767	0.260603	0.196846	2.93496	Slc2a1/Irs1	2
GO:0043467	regulation of generation of precursor metabolites and energy	biological process	2/148	107/23239	0.148767	0.260603	0.196846	2.93496	Ddit4/Irs1	2
GO:0014706	striated muscle tissue development	biological process	5/148	439/23239	0.149267	0.261327	0.197392	1.78839	Cited2/Rgs4/Rbpj/Rbfox1/Hlx	5
GO:0018209	peptidyl-serine modification	biological process	4/148	322/23239	0.150335	0.262798	0.198504	1.95056	Ddit4/Cdk5r1/Ulk1/Ntrk3	4
GO:0030595	leukocyte chemotaxis	biological process	3/148	210/23239	0.150371	0.262798	0.198504	2.24315	Slc37a4/Tnfsf11/Thbs1	3
GO:0090150	establishment of protein localization to membrane	biological process	3/148	210/23239	0.150371	0.262798	0.198504	2.24315	Cdk5r1/Rab34/Reep1	3
GO:0001776	leukocyte homeostasis	biological process	2/148	108/23239	0.150974	0.263697	0.199183	2.90778	Slc37a4/Slc7a11	2
GO:0016054	organic acid catabolic process	biological process	3/148	211/23239	0.151873	0.264933	0.200117	2.23252	Irs1/Gad2/Aldh1l2	3
GO:0046395	carboxylic acid catabolic process	biological process	3/148	211/23239	0.151873	0.264933	0.200117	2.23252	Irs1/Gad2/Aldh1l2	3
GO:0002089	lens morphogenesis in camera-type eye	biological process	1/148	26/23239	0.153126	0.264933	0.200117	6.03924	Cited2	1
GO:0007263	nitric oxide mediated signal transduction	biological process	1/148	26/23239	0.153126	0.264933	0.200117	6.03924	Thbs1	1
GO:0010460	positive regulation of heart rate	biological process	1/148	26/23239	0.153126	0.264933	0.200117	6.03924	Rgs4	1
GO:0042104	positive regulation of activated T cell proliferation	biological process	1/148	26/23239	0.153126	0.264933	0.200117	6.03924	Igfbp2	1
GO:0045730	respiratory burst	biological process	1/148	26/23239	0.153126	0.264933	0.200117	6.03924	Slc37a4	1
GO:0050927	positive regulation of positive chemotaxis	biological process	1/148	26/23239	0.153126	0.264933	0.200117	6.03924	Ntrk3	1
GO:0060045	positive regulation of cardiac muscle cell proliferation	biological process	1/148	26/23239	0.153126	0.264933	0.200117	6.03924	Rbpj	1
GO:0061437	renal system vasculature development	biological process	1/148	26/23239	0.153126	0.264933	0.200117	6.03924	Hes1	1
GO:0061440	kidney vasculature development	biological process	1/148	26/23239	0.153126	0.264933	0.200117	6.03924	Hes1	1
GO:0070076	histone lysine demethylation	biological process	1/148	26/23239	0.153126	0.264933	0.200117	6.03924	Kdm3a	1
GO:1900543	negative regulation of purine nucleotide metabolic process	biological process	1/148	26/23239	0.153126	0.264933	0.200117	6.03924	Ddit4	1
GO:1901380	negative regulation of potassium ion transmembrane transport	biological process	1/148	26/23239	0.153126	0.264933	0.200117	6.03924	Rgs4	1
GO:0008344	adult locomotory behavior	biological process	2/148	109/23239	0.153187	0.264933	0.200117	2.88111	Klhl1/Clcn3	2
GO:0015749	monosaccharide transmembrane transport	biological process	2/148	109/23239	0.153187	0.264933	0.200117	2.88111	Slc2a1/Irs1	2
GO:0072009	nephron epithelium development	biological process	2/148	109/23239	0.153187	0.264933	0.200117	2.88111	Pbx1/Hes1	2
GO:0042326	negative regulation of phosphorylation	biological process	5/148	445/23239	0.155269	0.268152	0.202548	1.76427	Ddit4/Prr5l/Klf4/Camk2n1/Ntrk3	5
GO:0034219	carbohydrate transmembrane transport	biological process	2/148	110/23239	0.155406	0.268152	0.202548	2.85491	Slc2a1/Irs1	2
GO:0048814	regulation of dendrite morphogenesis	biological process	2/148	110/23239	0.155406	0.268152	0.202548	2.85491	Sdc2/Cdk5r1	2
GO:0060078	regulation of postsynaptic membrane potential	biological process	2/148	110/23239	0.155406	0.268152	0.202548	2.85491	Rgs4/Mpp2	2
GO:1990778	protein localization to cell periphery	biological process	4/148	327/23239	0.156281	0.268425	0.202754	1.92074	Rab34/Pik3r1/Camk2g/Nptx2	4
GO:0003015	heart process	biological process	3/148	214/23239	0.156408	0.268425	0.202754	2.20122	Rgs4/Sema3a/Pik3r1	3
GO:0007286	spermatid development	biological process	3/148	214/23239	0.156408	0.268425	0.202754	2.20122	Kdm3a/Ing2/Iqcg	3
GO:0045666	positive regulation of neuron differentiation	biological process	5/148	447/23239	0.157291	0.268425	0.202754	1.75638	Fn1/Vldlr/Eef1a1/Dcc/Ntrk3	5
GO:0001952	regulation of cell-matrix adhesion	biological process	2/148	111/23239	0.157632	0.268425	0.202754	2.82919	Pik3r1/Thbs1	2
GO:0032411	positive regulation of transporter activity	biological process	2/148	111/23239	0.157632	0.268425	0.202754	2.82919	Asph/Kcna1	2
GO:0061013	regulation of mRNA catabolic process	biological process	2/148	111/23239	0.157632	0.268425	0.202754	2.82919	Prr5l/Rbm38	2
GO:0090101	negative regulation of transmembrane receptor protein serine/threonine kinase signaling pathway	biological process	2/148	111/23239	0.157632	0.268425	0.202754	2.82919	Fbn1/Tgfb3	2
GO:0043547	positive regulation of GTPase activity	biological process	3/148	215/23239	0.157929	0.268425	0.202754	2.19098	Rgs4/Ntrk3/Mapre2	3
GO:0003338	metanephros morphogenesis	biological process	1/148	27/23239	0.158525	0.268425	0.202754	5.81557	Hes1	1
GO:0006376	mRNA splice site selection	biological process	1/148	27/23239	0.158525	0.268425	0.202754	5.81557	Celf2	1
GO:0006734	NADH metabolic process	biological process	1/148	27/23239	0.158525	0.268425	0.202754	5.81557	Gpi1	1
GO:0010971	positive regulation of G2/M transition of mitotic cell cycle	biological process	1/148	27/23239	0.158525	0.268425	0.202754	5.81557	Pbx1	1
GO:0016577	histone demethylation	biological process	1/148	27/23239	0.158525	0.268425	0.202754	5.81557	Kdm3a	1
GO:0021533	cell differentiation in hindbrain	biological process	1/148	27/23239	0.158525	0.268425	0.202754	5.81557	Ulk1	1
GO:0031063	regulation of histone deacetylation	biological process	1/148	27/23239	0.158525	0.268425	0.202754	5.81557	Ing2	1
GO:0032369	negative regulation of lipid transport	biological process	1/148	27/23239	0.158525	0.268425	0.202754	5.81557	Thbs1	1
GO:0032925	regulation of activin receptor signaling pathway	biological process	1/148	27/23239	0.158525	0.268425	0.202754	5.81557	Smad2	1
GO:0033687	osteoblast proliferation	biological process	1/148	27/23239	0.158525	0.268425	0.202754	5.81557	Npr3	1
GO:0036003	positive regulation of transcription from RNA polymerase II promoter in response to stress	biological process	1/148	27/23239	0.158525	0.268425	0.202754	5.81557	Rbpj	1
GO:0043951	negative regulation of cAMP-mediated signaling	biological process	1/148	27/23239	0.158525	0.268425	0.202754	5.81557	Pde10a	1
GO:0045780	positive regulation of bone resorption	biological process	1/148	27/23239	0.158525	0.268425	0.202754	5.81557	Tnfsf11	1
GO:0045822	negative regulation of heart contraction	biological process	1/148	27/23239	0.158525	0.268425	0.202754	5.81557	Pik3r1	1
GO:0045980	negative regulation of nucleotide metabolic process	biological process	1/148	27/23239	0.158525	0.268425	0.202754	5.81557	Ddit4	1
GO:0046639	negative regulation of alpha-beta T cell differentiation	biological process	1/148	27/23239	0.158525	0.268425	0.202754	5.81557	Hlx	1
GO:0046852	positive regulation of bone remodeling	biological process	1/148	27/23239	0.158525	0.268425	0.202754	5.81557	Tnfsf11	1
GO:0048305	immunoglobulin secretion	biological process	1/148	27/23239	0.158525	0.268425	0.202754	5.81557	Gpi1	1
GO:0050926	regulation of positive chemotaxis	biological process	1/148	27/23239	0.158525	0.268425	0.202754	5.81557	Ntrk3	1
GO:0051570	regulation of histone H3-K9 methylation	biological process	1/148	27/23239	0.158525	0.268425	0.202754	5.81557	Kdm3a	1
GO:0060536	cartilage morphogenesis	biological process	1/148	27/23239	0.158525	0.268425	0.202754	5.81557	Col12a1	1
GO:0061050	regulation of cell growth involved in cardiac muscle cell development	biological process	1/148	27/23239	0.158525	0.268425	0.202754	5.81557	Rgs4	1
GO:0061311	cell surface receptor signaling pathway involved in heart development	biological process	1/148	27/23239	0.158525	0.268425	0.202754	5.81557	Rbpj	1
GO:0071549	cellular response to dexamethasone stimulus	biological process	1/148	27/23239	0.158525	0.268425	0.202754	5.81557	Ddit4	1
GO:0009260	ribonucleotide biosynthetic process	biological process	3/148	216/23239	0.159454	0.26932	0.203431	2.18084	Ddit4/Gpi1/Adcy3	3
GO:0060828	regulation of canonical Wnt signaling pathway	biological process	3/148	216/23239	0.159454	0.26932	0.203431	2.18084	Rbpj/Dkk2/Kremen1	3
GO:0001942	hair follicle development	biological process	2/148	112/23239	0.159864	0.26932	0.203431	2.80393	Rbpj/Tnfrsf19	2
GO:0008286	insulin receptor signaling pathway	biological process	2/148	112/23239	0.159864	0.26932	0.203431	2.80393	Pik3r1/Irs1	2
GO:0008630	intrinsic apoptotic signaling pathway in response to DNA damage	biological process	2/148	112/23239	0.159864	0.26932	0.203431	2.80393	Ddit4/Pik3r1	2
GO:0010508	positive regulation of autophagy	biological process	2/148	112/23239	0.159864	0.26932	0.203431	2.80393	Tpcn1/Ulk1	2
GO:0030518	intracellular steroid hormone receptor signaling pathway	biological process	2/148	112/23239	0.159864	0.26932	0.203431	2.80393	Kdm3a/Lbh	2
GO:0032368	regulation of lipid transport	biological process	2/148	112/23239	0.159864	0.26932	0.203431	2.80393	Tnfsf11/Thbs1	2
GO:0042476	odontogenesis	biological process	2/148	112/23239	0.159864	0.26932	0.203431	2.80393	Sp6/Tnfsf11	2
GO:0034764	positive regulation of transmembrane transport	biological process	3/148	217/23239	0.160984	0.270917	0.204637	2.17079	Asph/Kcna1/Irs1	3
GO:0031929	TOR signaling	biological process	2/148	113/23239	0.162102	0.270917	0.204637	2.77912	Ddit4/Prr5l	2
GO:0042089	cytokine biosynthetic process	biological process	2/148	113/23239	0.162102	0.270917	0.204637	2.77912	Klf4/Thbs1	2
GO:0043500	muscle adaptation	biological process	2/148	113/23239	0.162102	0.270917	0.204637	2.77912	Rgs4/Klf4	2
GO:1901342	regulation of vasculature development	biological process	4/148	332/23239	0.162314	0.270917	0.204637	1.89181	Sulf1/Klf4/Thbs1/Cth	4
GO:0070838	divalent metal ion transport	biological process	5/148	452/23239	0.162396	0.270917	0.204637	1.73695	Rgs4/Asph/Camk2g/Hes1/Tpcn1	5
GO:1903532	positive regulation of secretion by cell	biological process	5/148	453/23239	0.163425	0.270917	0.204637	1.73312	Gpi1/Rab34/Tnfsf11/Irs1/Tgfb3	5
GO:0001759	organ induction	biological process	1/148	28/23239	0.16389	0.270917	0.204637	5.60787	Rbpj	1
GO:0001893	maternal placenta development	biological process	1/148	28/23239	0.16389	0.270917	0.204637	5.60787	Cited2	1
GO:0003413	chondrocyte differentiation involved in endochondral bone morphogenesis	biological process	1/148	28/23239	0.16389	0.270917	0.204637	5.60787	Col12a1	1
GO:0005979	regulation of glycogen biosynthetic process	biological process	1/148	28/23239	0.16389	0.270917	0.204637	5.60787	Irs1	1
GO:0007530	sex determination	biological process	1/148	28/23239	0.16389	0.270917	0.204637	5.60787	Cited2	1
GO:0008045	motor neuron axon guidance	biological process	1/148	28/23239	0.16389	0.270917	0.204637	5.60787	Sema3a	1
GO:0010962	regulation of glucan biosynthetic process	biological process	1/148	28/23239	0.16389	0.270917	0.204637	5.60787	Irs1	1
GO:0021697	cerebellar cortex formation	biological process	1/148	28/23239	0.16389	0.270917	0.204637	5.60787	Ulk1	1
GO:0032816	positive regulation of natural killer cell activation	biological process	1/148	28/23239	0.16389	0.270917	0.204637	5.60787	Tox	1
GO:0033137	negative regulation of peptidyl-serine phosphorylation	biological process	1/148	28/23239	0.16389	0.270917	0.204637	5.60787	Ddit4	1
GO:0033198	response to ATP	biological process	1/148	28/23239	0.16389	0.270917	0.204637	5.60787	Asph	1
GO:0035162	embryonic hemopoiesis	biological process	1/148	28/23239	0.16389	0.270917	0.204637	5.60787	Pbx1	1
GO:0043032	positive regulation of macrophage activation	biological process	1/148	28/23239	0.16389	0.270917	0.204637	5.60787	Thbs1	1
GO:0043552	positive regulation of phosphatidylinositol 3-kinase activity	biological process	1/148	28/23239	0.16389	0.270917	0.204637	5.60787	Irs1	1
GO:0045663	positive regulation of myoblast differentiation	biological process	1/148	28/23239	0.16389	0.270917	0.204637	5.60787	Pik3r1	1
GO:0046365	monosaccharide catabolic process	biological process	1/148	28/23239	0.16389	0.270917	0.204637	5.60787	Gpi1	1
GO:0048596	embryonic camera-type eye morphogenesis	biological process	1/148	28/23239	0.16389	0.270917	0.204637	5.60787	Cited2	1
GO:0050820	positive regulation of coagulation	biological process	1/148	28/23239	0.16389	0.270917	0.204637	5.60787	Thbs1	1
GO:0051589	negative regulation of neurotransmitter transport	biological process	1/148	28/23239	0.16389	0.270917	0.204637	5.60787	Rgs4	1
GO:0060037	pharyngeal system development	biological process	1/148	28/23239	0.16389	0.270917	0.204637	5.60787	Hes1	1
GO:0060445	branching involved in salivary gland morphogenesis	biological process	1/148	28/23239	0.16389	0.270917	0.204637	5.60787	Sema3a	1
GO:0061082	myeloid leukocyte cytokine production	biological process	1/148	28/23239	0.16389	0.270917	0.204637	5.60787	Tgfb3	1
GO:0090312	positive regulation of protein deacetylation	biological process	1/148	28/23239	0.16389	0.270917	0.204637	5.60787	Ing2	1
GO:0090314	positive regulation of protein targeting to membrane	biological process	1/148	28/23239	0.16389	0.270917	0.204637	5.60787	Cdk5r1	1
GO:0098698	postsynaptic specialization assembly	biological process	1/148	28/23239	0.16389	0.270917	0.204637	5.60787	Ntrk3	1
GO:1901186	positive regulation of ERBB signaling pathway	biological process	1/148	28/23239	0.16389	0.270917	0.204637	5.60787	Rbpj	1
GO:2000727	positive regulation of cardiac muscle cell differentiation	biological process	1/148	28/23239	0.16389	0.270917	0.204637	5.60787	Rbpj	1
GO:0006650	glycerophospholipid metabolic process	biological process	3/148	219/23239	0.164058	0.271044	0.204733	2.15096	Synj1/Pi4k2a/Pik3r1	3
GO:0043534	blood vessel endothelial cell migration	biological process	2/148	114/23239	0.164345	0.27122	0.204865	2.75474	Klf4/Thbs1	2
GO:0098773	skin epidermis development	biological process	2/148	114/23239	0.164345	0.27122	0.204865	2.75474	Rbpj/Tnfrsf19	2
GO:0015672	monovalent inorganic cation transport	biological process	5/148	454/23239	0.164456	0.271253	0.20489	1.7293	Rgs4/Slc20a1/Kcna1/Clcn3/Slc38a4	5
GO:0072511	divalent inorganic cation transport	biological process	5/148	455/23239	0.16549	0.272808	0.206065	1.7255	Rgs4/Asph/Camk2g/Hes1/Tpcn1	5
GO:1903531	negative regulation of secretion by cell	biological process	3/148	220/23239	0.165601	0.272841	0.20609	2.14119	Fn1/Irs1/Pim3	3
GO:0022404	molting cycle process	biological process	2/148	115/23239	0.166594	0.274175	0.207097	2.73079	Rbpj/Tnfrsf19	2
GO:0022405	hair cycle process	biological process	2/148	115/23239	0.166594	0.274175	0.207097	2.73079	Rbpj/Tnfrsf19	2
GO:0031331	positive regulation of cellular catabolic process	biological process	4/148	336/23239	0.167202	0.275023	0.207738	1.86929	Prr5l/Irs1/Tpcn1/Ulk1	4
GO:0090277	positive regulation of peptide hormone secretion	biological process	2/148	116/23239	0.168849	0.27622	0.208642	2.70725	Tnfsf11/Irs1	2
GO:0002931	response to ischemia	biological process	1/148	29/23239	0.169222	0.27622	0.208642	5.41449	Per2	1
GO:0034110	regulation of homotypic cell-cell adhesion	biological process	1/148	29/23239	0.169222	0.27622	0.208642	5.41449	Tnfsf11	1
GO:0042036	negative regulation of cytokine biosynthetic process	biological process	1/148	29/23239	0.169222	0.27622	0.208642	5.41449	Klf4	1
GO:0045672	positive regulation of osteoclast differentiation	biological process	1/148	29/23239	0.169222	0.27622	0.208642	5.41449	Tnfsf11	1
GO:0045761	regulation of adenylate cyclase activity	biological process	1/148	29/23239	0.169222	0.27622	0.208642	5.41449	Npr3	1
GO:0046039	GTP metabolic process	biological process	1/148	29/23239	0.169222	0.27622	0.208642	5.41449	Ak4	1
GO:0048820	hair follicle maturation	biological process	1/148	29/23239	0.169222	0.27622	0.208642	5.41449	Rbpj	1
GO:0060571	morphogenesis of an epithelial fold	biological process	1/148	29/23239	0.169222	0.27622	0.208642	5.41449	Sulf1	1
GO:0061756	leukocyte adhesion to vascular endothelial cell	biological process	1/148	29/23239	0.169222	0.27622	0.208642	5.41449	Klf4	1
GO:0072395	signal transduction involved in cell cycle checkpoint	biological process	1/148	29/23239	0.169222	0.27622	0.208642	5.41449	Rbm38	1
GO:0072401	signal transduction involved in DNA integrity checkpoint	biological process	1/148	29/23239	0.169222	0.27622	0.208642	5.41449	Rbm38	1
GO:0072422	signal transduction involved in DNA damage checkpoint	biological process	1/148	29/23239	0.169222	0.27622	0.208642	5.41449	Rbm38	1
GO:1905314	semi-lunar valve development	biological process	1/148	29/23239	0.169222	0.27622	0.208642	5.41449	Rbpj	1
GO:0043010	camera-type eye development	biological process	4/148	338/23239	0.169665	0.276793	0.209075	1.85823	Cited2/Klf4/Maf/Ntrk3	4
GO:0046390	ribose phosphate biosynthetic process	biological process	3/148	223/23239	0.170258	0.277457	0.209576	2.11238	Ddit4/Gpi1/Adcy3	3
GO:0048515	spermatid differentiation	biological process	3/148	223/23239	0.170258	0.277457	0.209576	2.11238	Kdm3a/Ing2/Iqcg	3
GO:0060537	muscle tissue development	biological process	5/148	460/23239	0.170701	0.278027	0.210007	1.70674	Cited2/Rgs4/Rbpj/Rbfox1/Hlx	5
GO:0042107	cytokine metabolic process	biological process	2/148	117/23239	0.171109	0.27854	0.210395	2.68411	Klf4/Thbs1	2
GO:2001234	negative regulation of apoptotic signaling pathway	biological process	3/148	224/23239	0.171818	0.279543	0.211152	2.10295	Ing2/Bmi1/Cth	3
GO:0002526	acute inflammatory response	biological process	2/148	118/23239	0.173373	0.280129	0.211595	2.66136	Fn1/Tnfsf11	2
GO:0010565	regulation of cellular ketone metabolic process	biological process	2/148	118/23239	0.173373	0.280129	0.211595	2.66136	Slc7a11/Irs1	2
GO:0031109	microtubule polymerization or depolymerization	biological process	2/148	118/23239	0.173373	0.280129	0.211595	2.66136	Eml4/Mapre2	2
GO:0090090	negative regulation of canonical Wnt signaling pathway	biological process	2/148	118/23239	0.173373	0.280129	0.211595	2.66136	Dkk2/Kremen1	2
GO:0006164	purine nucleotide biosynthetic process	biological process	3/148	225/23239	0.173383	0.280129	0.211595	2.0936	Ddit4/Gpi1/Adcy3	3
GO:0017038	protein import	biological process	3/148	225/23239	0.173383	0.280129	0.211595	2.0936	Tnpo1/Nutf2/Pik3r1	3
GO:0000038	very long-chain fatty acid metabolic process	biological process	1/148	30/23239	0.174519	0.280129	0.211595	5.23401	Elovl6	1
GO:0002825	regulation of T-helper 1 type immune response	biological process	1/148	30/23239	0.174519	0.280129	0.211595	5.23401	Hlx	1
GO:0002828	regulation of type 2 immune response	biological process	1/148	30/23239	0.174519	0.280129	0.211595	5.23401	Hlx	1
GO:0010614	negative regulation of cardiac muscle hypertrophy	biological process	1/148	30/23239	0.174519	0.280129	0.211595	5.23401	Rgs4	1
GO:0010758	regulation of macrophage chemotaxis	biological process	1/148	30/23239	0.174519	0.280129	0.211595	5.23401	Thbs1	1
GO:0022011	myelination in peripheral nervous system	biological process	1/148	30/23239	0.174519	0.280129	0.211595	5.23401	Ntrk3	1
GO:0032292	peripheral nervous system axon ensheathment	biological process	1/148	30/23239	0.174519	0.280129	0.211595	5.23401	Ntrk3	1
GO:0035767	endothelial cell chemotaxis	biological process	1/148	30/23239	0.174519	0.280129	0.211595	5.23401	Thbs1	1
GO:0036475	neuron death in response to oxidative stress	biological process	1/148	30/23239	0.174519	0.280129	0.211595	5.23401	Slc7a11	1
GO:0042481	regulation of odontogenesis	biological process	1/148	30/23239	0.174519	0.280129	0.211595	5.23401	Sp6	1
GO:0043372	positive regulation of CD4-positive, alpha-beta T cell differentiation	biological process	1/148	30/23239	0.174519	0.280129	0.211595	5.23401	Hlx	1
GO:0044319	wound healing, spreading of cells	biological process	1/148	30/23239	0.174519	0.280129	0.211595	5.23401	Col5a1	1
GO:0060317	cardiac epithelial to mesenchymal transition	biological process	1/148	30/23239	0.174519	0.280129	0.211595	5.23401	Rbpj	1
GO:0090505	epiboly involved in wound healing	biological process	1/148	30/23239	0.174519	0.280129	0.211595	5.23401	Col5a1	1
GO:0099633	protein localization to postsynaptic specialization membrane	biological process	1/148	30/23239	0.174519	0.280129	0.211595	5.23401	Nptx2	1
GO:0099645	neurotransmitter receptor localization to postsynaptic specialization membrane	biological process	1/148	30/23239	0.174519	0.280129	0.211595	5.23401	Nptx2	1
GO:1902751	positive regulation of cell cycle G2/M phase transition	biological process	1/148	30/23239	0.174519	0.280129	0.211595	5.23401	Pbx1	1
GO:1903203	regulation of oxidative stress-induced neuron death	biological process	1/148	30/23239	0.174519	0.280129	0.211595	5.23401	Slc7a11	1
GO:1905898	positive regulation of response to endoplasmic reticulum stress	biological process	1/148	30/23239	0.174519	0.280129	0.211595	5.23401	Pik3r1	1
GO:0043401	steroid hormone mediated signaling pathway	biological process	2/148	119/23239	0.175643	0.281782	0.212844	2.639	Kdm3a/Lbh	2
GO:0006644	phospholipid metabolic process	biological process	4/148	343/23239	0.175879	0.28201	0.213016	1.83114	Synj1/Pi4k2a/Pik3r1/Irs1	4
GO:0099504	synaptic vesicle cycle	biological process	3/148	227/23239	0.176524	0.282893	0.213682	2.07516	Cdk5r1/Synj1/Clcn3	3
GO:0014902	myotube differentiation	biological process	2/148	120/23239	0.177918	0.284609	0.214979	2.617	Dyrk1b/Rbm38	2
GO:0001894	tissue homeostasis	biological process	3/148	228/23239	0.178101	0.284609	0.214979	2.06606	Gcnt2/Tnfsf11/Clcn3	3
GO:0016485	protein processing	biological process	3/148	228/23239	0.178101	0.284609	0.214979	2.06606	Asph/Thbs1/Ldlrad3	3
GO:0032886	regulation of microtubule-based process	biological process	3/148	228/23239	0.178101	0.284609	0.214979	2.06606	Cdk5r1/Eml4/Mapre2	3
GO:0072521	purine-containing compound metabolic process	biological process	5/148	468/23239	0.179169	0.284609	0.214979	1.67757	Ak4/Ddit4/Gpi1/Acadsb/Adcy3	5
GO:0046034	ATP metabolic process	biological process	3/148	229/23239	0.179682	0.284609	0.214979	2.05703	Ak4/Ddit4/Gpi1	3
GO:0032967	positive regulation of collagen biosynthetic process	biological process	1/148	31/23239	0.179783	0.284609	0.214979	5.06517	Tgfb3	1
GO:0033081	regulation of T cell differentiation in thymus	biological process	1/148	31/23239	0.179783	0.284609	0.214979	5.06517	Bmi1	1
GO:0034142	toll-like receptor 4 signaling pathway	biological process	1/148	31/23239	0.179783	0.284609	0.214979	5.06517	Tril	1
GO:0044030	regulation of DNA methylation	biological process	1/148	31/23239	0.179783	0.284609	0.214979	5.06517	Tet1	1
GO:0050999	regulation of nitric-oxide synthase activity	biological process	1/148	31/23239	0.179783	0.284609	0.214979	5.06517	Npr3	1
GO:0051180	vitamin transport	biological process	1/148	31/23239	0.179783	0.284609	0.214979	5.06517	Slc2a1	1
GO:0051491	positive regulation of filopodium assembly	biological process	1/148	31/23239	0.179783	0.284609	0.214979	5.06517	Tgfb3	1
GO:0071548	response to dexamethasone	biological process	1/148	31/23239	0.179783	0.284609	0.214979	5.06517	Ddit4	1
GO:0090075	relaxation of muscle	biological process	1/148	31/23239	0.179783	0.284609	0.214979	5.06517	Camk2g	1
GO:0090162	establishment of epithelial cell polarity	biological process	1/148	31/23239	0.179783	0.284609	0.214979	5.06517	Hes1	1
GO:0090504	epiboly	biological process	1/148	31/23239	0.179783	0.284609	0.214979	5.06517	Col5a1	1
GO:0098884	postsynaptic neurotransmitter receptor internalization	biological process	1/148	31/23239	0.179783	0.284609	0.214979	5.06517	Synj1	1
GO:0140239	postsynaptic endocytosis	biological process	1/148	31/23239	0.179783	0.284609	0.214979	5.06517	Synj1	1
GO:1903393	positive regulation of adherens junction organization	biological process	1/148	31/23239	0.179783	0.284609	0.214979	5.06517	Mapre2	1
GO:1903421	regulation of synaptic vesicle recycling	biological process	1/148	31/23239	0.179783	0.284609	0.214979	5.06517	Synj1	1
GO:2000515	negative regulation of CD4-positive, alpha-beta T cell activation	biological process	1/148	31/23239	0.179783	0.284609	0.214979	5.06517	Hlx	1
GO:2001014	regulation of skeletal muscle cell differentiation	biological process	1/148	31/23239	0.179783	0.284609	0.214979	5.06517	Rbfox1	1
GO:0031623	receptor internalization	biological process	2/148	121/23239	0.180197	0.284962	0.215246	2.59538	Synj1/Ulk1	2
GO:0034332	adherens junction organization	biological process	2/148	121/23239	0.180197	0.284962	0.215246	2.59538	Cdh11/Mapre2	2
GO:0051188	cofactor biosynthetic process	biological process	3/148	230/23239	0.181266	0.286351	0.216295	2.04809	Ddit4/Slc7a11/Gpi1	3
GO:0072522	purine-containing compound biosynthetic process	biological process	3/148	230/23239	0.181266	0.286351	0.216295	2.04809	Ddit4/Gpi1/Adcy3	3
GO:0006754	ATP biosynthetic process	biological process	2/148	122/23239	0.18248	0.288117	0.217628	2.5741	Ddit4/Gpi1	2
GO:0090407	organophosphate biosynthetic process	biological process	5/148	473/23239	0.184541	0.289368	0.218573	1.65983	Ak4/Ddit4/Gpi1/Pi4k2a/Adcy3	5
GO:0007030	Golgi organization	biological process	2/148	123/23239	0.184768	0.289368	0.218573	2.55318	Sec16b/Pi4k2a	2
GO:0009166	nucleotide catabolic process	biological process	2/148	123/23239	0.184768	0.289368	0.218573	2.55318	Ddit4/Gpi1	2
GO:0051092	positive regulation of NF-kappaB transcription factor activity	biological process	2/148	123/23239	0.184768	0.289368	0.218573	2.55318	Tnfsf11/Cth	2
GO:0071621	granulocyte chemotaxis	biological process	2/148	123/23239	0.184768	0.289368	0.218573	2.55318	Slc37a4/Thbs1	2
GO:0001779	natural killer cell differentiation	biological process	1/148	32/23239	0.185014	0.289368	0.218573	4.90688	Tox	1
GO:0001964	startle response	biological process	1/148	32/23239	0.185014	0.289368	0.218573	4.90688	Kcna1	1
GO:0006884	cell volume homeostasis	biological process	1/148	32/23239	0.185014	0.289368	0.218573	4.90688	Clcn3	1
GO:0007031	peroxisome organization	biological process	1/148	32/23239	0.185014	0.289368	0.218573	4.90688	Sec16b	1
GO:0007340	acrosome reaction	biological process	1/148	32/23239	0.185014	0.289368	0.218573	4.90688	Adcy3	1
GO:0010453	regulation of cell fate commitment	biological process	1/148	32/23239	0.185014	0.289368	0.218573	4.90688	Rbpj	1
GO:0014741	negative regulation of muscle hypertrophy	biological process	1/148	32/23239	0.185014	0.289368	0.218573	4.90688	Rgs4	1
GO:0031935	regulation of chromatin silencing	biological process	1/148	32/23239	0.185014	0.289368	0.218573	4.90688	Tet1	1
GO:0042558	pteridine-containing compound metabolic process	biological process	1/148	32/23239	0.185014	0.289368	0.218573	4.90688	Aldh1l2	1
GO:0048048	embryonic eye morphogenesis	biological process	1/148	32/23239	0.185014	0.289368	0.218573	4.90688	Cited2	1
GO:0060487	lung epithelial cell differentiation	biological process	1/148	32/23239	0.185014	0.289368	0.218573	4.90688	Rbpj	1
GO:0060706	cell differentiation involved in embryonic placenta development	biological process	1/148	32/23239	0.185014	0.289368	0.218573	4.90688	E2f7	1
GO:0090218	positive regulation of lipid kinase activity	biological process	1/148	32/23239	0.185014	0.289368	0.218573	4.90688	Irs1	1
GO:0010811	positive regulation of cell-substrate adhesion	biological process	2/148	124/23239	0.18706	0.292111	0.220645	2.53259	Fn1/Thbs1	2
GO:0034763	negative regulation of transmembrane transport	biological process	2/148	124/23239	0.18706	0.292111	0.220645	2.53259	Rgs4/Thbs1	2
GO:0035966	response to topologically incorrect protein	biological process	2/148	124/23239	0.18706	0.292111	0.220645	2.53259	Pik3r1/Thbs1	2
GO:0007026	negative regulation of microtubule depolymerization	biological process	1/148	33/23239	0.190211	0.294877	0.222734	4.75819	Eml4	1
GO:0010737	protein kinase A signaling	biological process	1/148	33/23239	0.190211	0.294877	0.222734	4.75819	Pde10a	1
GO:0014044	Schwann cell development	biological process	1/148	33/23239	0.190211	0.294877	0.222734	4.75819	Ntrk3	1
GO:0015804	neutral amino acid transport	biological process	1/148	33/23239	0.190211	0.294877	0.222734	4.75819	Rgs4	1
GO:0021680	cerebellar Purkinje cell layer development	biological process	1/148	33/23239	0.190211	0.294877	0.222734	4.75819	Klhl1	1
GO:0033598	mammary gland epithelial cell proliferation	biological process	1/148	33/23239	0.190211	0.294877	0.222734	4.75819	Tnfsf11	1
GO:0035883	enteroendocrine cell differentiation	biological process	1/148	33/23239	0.190211	0.294877	0.222734	4.75819	Hes1	1
GO:0036230	granulocyte activation	biological process	1/148	33/23239	0.190211	0.294877	0.222734	4.75819	Pi4k2a	1
GO:0048566	embryonic digestive tract development	biological process	1/148	33/23239	0.190211	0.294877	0.222734	4.75819	Hlx	1
GO:0060479	lung cell differentiation	biological process	1/148	33/23239	0.190211	0.294877	0.222734	4.75819	Rbpj	1
GO:0071634	regulation of transforming growth factor beta production	biological process	1/148	33/23239	0.190211	0.294877	0.222734	4.75819	Thbs1	1
GO:0071827	plasma lipoprotein particle organization	biological process	1/148	33/23239	0.190211	0.294877	0.222734	4.75819	Plagl2	1
GO:2000249	regulation of actin cytoskeleton reorganization	biological process	1/148	33/23239	0.190211	0.294877	0.222734	4.75819	Ntrk3	1
GO:2000785	regulation of autophagosome assembly	biological process	1/148	33/23239	0.190211	0.294877	0.222734	4.75819	Ulk1	1
GO:0002698	negative regulation of immune effector process	biological process	2/148	126/23239	0.191657	0.296964	0.224311	2.49239	Hlx/Tgfb3	2
GO:0051054	positive regulation of DNA metabolic process	biological process	3/148	237/23239	0.192463	0.298058	0.225138	1.9876	Klf4/E2f7/Fam168a	3
GO:0001936	regulation of endothelial cell proliferation	biological process	2/148	127/23239	0.19396	0.298552	0.22551	2.47276	Sulf1/Thbs1	2
GO:0001773	myeloid dendritic cell activation	biological process	1/148	34/23239	0.195376	0.298552	0.22551	4.61824	Rbpj	1
GO:0002675	positive regulation of acute inflammatory response	biological process	1/148	34/23239	0.195376	0.298552	0.22551	4.61824	Tnfsf11	1
GO:0002701	negative regulation of production of molecular mediator of immune response	biological process	1/148	34/23239	0.195376	0.298552	0.22551	4.61824	Tgfb3	1
GO:0003203	endocardial cushion morphogenesis	biological process	1/148	34/23239	0.195376	0.298552	0.22551	4.61824	Rbpj	1
GO:0009187	cyclic nucleotide metabolic process	biological process	1/148	34/23239	0.195376	0.298552	0.22551	4.61824	Adcy3	1
GO:0010714	positive regulation of collagen metabolic process	biological process	1/148	34/23239	0.195376	0.298552	0.22551	4.61824	Tgfb3	1
GO:0010955	negative regulation of protein processing	biological process	1/148	34/23239	0.195376	0.298552	0.22551	4.61824	Thbs1	1
GO:0014003	oligodendrocyte development	biological process	1/148	34/23239	0.195376	0.298552	0.22551	4.61824	Id4	1
GO:0016572	histone phosphorylation	biological process	1/148	34/23239	0.195376	0.298552	0.22551	4.61824	Pim3	1
GO:0033032	regulation of myeloid cell apoptotic process	biological process	1/148	34/23239	0.195376	0.298552	0.22551	4.61824	Slc7a11	1
GO:0033146	regulation of intracellular estrogen receptor signaling pathway	biological process	1/148	34/23239	0.195376	0.298552	0.22551	4.61824	Lbh	1
GO:0043001	Golgi to plasma membrane protein transport	biological process	1/148	34/23239	0.195376	0.298552	0.22551	4.61824	Rab34	1
GO:0045815	positive regulation of gene expression, epigenetic	biological process	1/148	34/23239	0.195376	0.298552	0.22551	4.61824	Tet1	1
GO:0046320	regulation of fatty acid oxidation	biological process	1/148	34/23239	0.195376	0.298552	0.22551	4.61824	Irs1	1
GO:0048194	Golgi vesicle budding	biological process	1/148	34/23239	0.195376	0.298552	0.22551	4.61824	Sec16b	1
GO:0070873	regulation of glycogen metabolic process	biological process	1/148	34/23239	0.195376	0.298552	0.22551	4.61824	Irs1	1
GO:0090313	regulation of protein targeting to membrane	biological process	1/148	34/23239	0.195376	0.298552	0.22551	4.61824	Cdk5r1	1
GO:0099068	postsynapse assembly	biological process	1/148	34/23239	0.195376	0.298552	0.22551	4.61824	Ntrk3	1
GO:1901068	guanosine-containing compound metabolic process	biological process	1/148	34/23239	0.195376	0.298552	0.22551	4.61824	Ak4	1
GO:1903318	negative regulation of protein maturation	biological process	1/148	34/23239	0.195376	0.298552	0.22551	4.61824	Thbs1	1
GO:1903427	negative regulation of reactive oxygen species biosynthetic process	biological process	1/148	34/23239	0.195376	0.298552	0.22551	4.61824	Eef1a1	1
GO:1904037	positive regulation of epithelial cell apoptotic process	biological process	1/148	34/23239	0.195376	0.298552	0.22551	4.61824	Thbs1	1
GO:1905521	regulation of macrophage migration	biological process	1/148	34/23239	0.195376	0.298552	0.22551	4.61824	Thbs1	1
GO:2000463	positive regulation of excitatory postsynaptic potential	biological process	1/148	34/23239	0.195376	0.298552	0.22551	4.61824	Rgs4	1
GO:2000516	positive regulation of CD4-positive, alpha-beta T cell activation	biological process	1/148	34/23239	0.195376	0.298552	0.22551	4.61824	Hlx	1
GO:0046822	regulation of nucleocytoplasmic transport	biological process	2/148	128/23239	0.196268	0.299609	0.226309	2.45344	Nutf2/Pik3r1	2
GO:0051592	response to calcium ion	biological process	2/148	128/23239	0.196268	0.299609	0.226309	2.45344	Asph/Thbs1	2
GO:0035690	cellular response to drug	biological process	4/148	360/23239	0.197569	0.301441	0.227693	1.74467	Ddit4/Cdk5r1/Thbs1/Adcy3	4
GO:1904375	regulation of protein localization to cell periphery	biological process	2/148	129/23239	0.198579	0.302828	0.22874	2.43442	Pik3r1/Camk2g	2
GO:0010466	negative regulation of peptidase activity	biological process	3/148	241/23239	0.198938	0.303221	0.229037	1.95461	Klf4/Gpi1/Thbs1	3
GO:0009954	proximal/distal pattern formation	biological process	1/148	35/23239	0.200508	0.304218	0.229791	4.48629	Pbx1	1
GO:0031114	regulation of microtubule depolymerization	biological process	1/148	35/23239	0.200508	0.304218	0.229791	4.48629	Eml4	1
GO:0034381	plasma lipoprotein particle clearance	biological process	1/148	35/23239	0.200508	0.304218	0.229791	4.48629	Vldlr	1
GO:0042501	serine phosphorylation of STAT protein	biological process	1/148	35/23239	0.200508	0.304218	0.229791	4.48629	Cdk5r1	1
GO:0051973	positive regulation of telomerase activity	biological process	1/148	35/23239	0.200508	0.304218	0.229791	4.48629	Klf4	1
GO:0055083	monovalent inorganic anion homeostasis	biological process	1/148	35/23239	0.200508	0.304218	0.229791	4.48629	Car12	1
GO:0071604	transforming growth factor beta production	biological process	1/148	35/23239	0.200508	0.304218	0.229791	4.48629	Thbs1	1
GO:0072348	sulfur compound transport	biological process	1/148	35/23239	0.200508	0.304218	0.229791	4.48629	Slc7a11	1
GO:0097106	postsynaptic density organization	biological process	1/148	35/23239	0.200508	0.304218	0.229791	4.48629	Ntrk3	1
GO:0006633	fatty acid biosynthetic process	biological process	2/148	130/23239	0.200893	0.304494	0.229999	2.4157	Scd2/Elovl6	2
GO:0016052	carbohydrate catabolic process	biological process	2/148	130/23239	0.200893	0.304494	0.229999	2.4157	Ddit4/Gpi1	2
GO:0001508	action potential	biological process	2/148	132/23239	0.205531	0.308513	0.233035	2.3791	Kcna1/Ntrk3	2
GO:0009206	purine ribonucleoside triphosphate biosynthetic process	biological process	2/148	132/23239	0.205531	0.308513	0.233035	2.3791	Ddit4/Gpi1	2
GO:0042303	molting cycle	biological process	2/148	132/23239	0.205531	0.308513	0.233035	2.3791	Rbpj/Tnfrsf19	2
GO:0042633	hair cycle	biological process	2/148	132/23239	0.205531	0.308513	0.233035	2.3791	Rbpj/Tnfrsf19	2
GO:1900180	regulation of protein localization to nucleus	biological process	2/148	132/23239	0.205531	0.308513	0.233035	2.3791	Nutf2/Pik3r1	2
GO:0001963	synaptic transmission, dopaminergic	biological process	1/148	36/23239	0.205607	0.308513	0.233035	4.36167	Nat8l	1
GO:0009311	oligosaccharide metabolic process	biological process	1/148	36/23239	0.205607	0.308513	0.233035	4.36167	St8sia2	1
GO:0010661	positive regulation of muscle cell apoptotic process	biological process	1/148	36/23239	0.205607	0.308513	0.233035	4.36167	E2f3	1
GO:0032885	regulation of polysaccharide biosynthetic process	biological process	1/148	36/23239	0.205607	0.308513	0.233035	4.36167	Irs1	1
GO:0042092	type 2 immune response	biological process	1/148	36/23239	0.205607	0.308513	0.233035	4.36167	Hlx	1
GO:0043277	apoptotic cell clearance	biological process	1/148	36/23239	0.205607	0.308513	0.233035	4.36167	Thbs1	1
GO:0044088	regulation of vacuole organization	biological process	1/148	36/23239	0.205607	0.308513	0.233035	4.36167	Ulk1	1
GO:0046326	positive regulation of glucose import	biological process	1/148	36/23239	0.205607	0.308513	0.233035	4.36167	Irs1	1
GO:0046839	phospholipid dephosphorylation	biological process	1/148	36/23239	0.205607	0.308513	0.233035	4.36167	Synj1	1
GO:0051181	cofactor transport	biological process	1/148	36/23239	0.205607	0.308513	0.233035	4.36167	Slc7a11	1
GO:0051567	histone H3-K9 methylation	biological process	1/148	36/23239	0.205607	0.308513	0.233035	4.36167	Kdm3a	1
GO:0051953	negative regulation of amine transport	biological process	1/148	36/23239	0.205607	0.308513	0.233035	4.36167	Rgs4	1
GO:0060969	negative regulation of gene silencing	biological process	1/148	36/23239	0.205607	0.308513	0.233035	4.36167	Tet1	1
GO:0061384	heart trabecula morphogenesis	biological process	1/148	36/23239	0.205607	0.308513	0.233035	4.36167	Rbpj	1
GO:0097028	dendritic cell differentiation	biological process	1/148	36/23239	0.205607	0.308513	0.233035	4.36167	Rbpj	1
GO:0000375	RNA splicing, via transesterification reactions	biological process	3/148	246/23239	0.207106	0.310295	0.234381	1.91488	Celf2/Sf3b1/Rbfox1	3
GO:0000377	RNA splicing, via transesterification reactions with bulged adenosine as nucleophile	biological process	3/148	246/23239	0.207106	0.310295	0.234381	1.91488	Celf2/Sf3b1/Rbfox1	3
GO:0000398	mRNA splicing, via spliceosome	biological process	3/148	246/23239	0.207106	0.310295	0.234381	1.91488	Celf2/Sf3b1/Rbfox1	3
GO:0009145	purine nucleoside triphosphate biosynthetic process	biological process	2/148	133/23239	0.207855	0.31095	0.234876	2.36121	Ddit4/Gpi1	2
GO:0045598	regulation of fat cell differentiation	biological process	2/148	133/23239	0.207855	0.31095	0.234876	2.36121	Id4/Hes1	2
[truncated: 993 more rows]

## Sheet: GO-CC enrichment
goID	goDescription	goType	geneRatio	bgRatio	pvalue	padj	qvalue	enrichScore	overlapGeneList	overlapGeneCount
GO:0062023	collagen-containing extracellular matrix	cellular component	12/148	330/23416	1.32411e-06	0.000403854	0.000319181	5.75332	Fn1/Col12a1/Nid2/Lox/Fbn1/Adamts15/Col5a1/Vcan/Thbs1/Sema6d/Tgfb3/Adam19	12
GO:0031012	extracellular matrix	cellular component	13/148	474/23416	1.03954e-05	0.00158529	0.00125292	4.33926	Fn1/Col12a1/Nid2/Lox/Fbn1/Adamts15/Col5a1/Vcan/Thbs1/Sema6d/Tril/Tgfb3/Adam19	13
GO:0045211	postsynaptic membrane	cellular component	11/148	368/23416	2.33216e-05	0.00237103	0.00187391	4.72929	Grik3/Kcna1/Flrt3/Dcc/Camk2n1/Epha7/Clcn3/Shc4/Nptx2/Ntrk3/Mpp2	11
GO:0098936	intrinsic component of postsynaptic membrane	cellular component	7/148	179/23416	0.000146575	0.0111763	0.00883308	6.18723	Kcna1/Flrt3/Dcc/Epha7/Clcn3/Ntrk3/Mpp2	7
GO:0044798	nuclear transcription factor complex	cellular component	7/148	202/23416	0.000307068	0.0178539	0.0141106	5.48274	Klf4/Ing2/E2f7/E2f3/Smad2/Pbx1/Max	7
GO:0045121	membrane raft	cellular component	9/148	354/23416	0.000433058	0.0178539	0.0141106	4.02245	Sulf1/Mdga1/Add3/Pag1/Slc2a1/Pi4k2a/Dcc/Irs1/Adcy3	9
GO:0098857	membrane microdomain	cellular component	9/148	355/23416	0.000441969	0.0178539	0.0141106	4.01112	Sulf1/Mdga1/Add3/Pag1/Slc2a1/Pi4k2a/Dcc/Irs1/Adcy3	9
GO:0098589	membrane region	cellular component	9/148	367/23416	0.000561203	0.0178539	0.0141106	3.87996	Sulf1/Mdga1/Add3/Pag1/Slc2a1/Pi4k2a/Dcc/Irs1/Adcy3	9
GO:0090575	RNA polymerase II transcription factor complex	cellular component	6/148	161/23416	0.000567683	0.0178539	0.0141106	5.89626	Ing2/E2f7/E2f3/Smad2/Pbx1/Max	6
GO:0005577	fibrinogen complex	cellular component	2/148	6/23416	0.000585372	0.0178539	0.0141106	52.7387	Fn1/Thbs1	2
GO:0098685	Schaffer collateral - CA1 synapse	cellular component	5/148	112/23416	0.000734859	0.0191887	0.0151655	7.06322	Synj1/Dcc/Epha7/Cdh11/Mpp2	5
GO:0099055	integral component of postsynaptic membrane	cellular component	6/148	170/23416	0.000754964	0.0191887	0.0151655	5.5841	Kcna1/Flrt3/Dcc/Epha7/Clcn3/Ntrk3	6
GO:0099240	intrinsic component of synaptic membrane	cellular component	7/148	245/23416	0.000965051	0.0221449	0.0175019	4.52046	Kcna1/Flrt3/Dcc/Epha7/Clcn3/Ntrk3/Mpp2	7
GO:0016529	sarcoplasmic reticulum	cellular component	4/148	70/23416	0.00101649	0.0221449	0.0175019	9.04093	Asph/Camk2g/Jph1/Thbs1	4
GO:0042175	nuclear outer membrane-endoplasmic reticulum membrane network	cellular component	10/148	493/23416	0.00119786	0.0243565	0.0192498	3.20925	Slc37a4/Scd2/Asph/Nat8l/Ssr1/Nutf2/Pik3r1/Jph1/Elovl6/Reep1	10
GO:0099572	postsynaptic specialization	cellular component	9/148	426/23416	0.00159195	0.028603	0.022606	3.3426	Cdk5r1/Add3/Flrt3/Camk2g/Dcc/Camk2n1/Epha7/Nptx2/Mpp2	9
GO:0016528	sarcoplasm	cellular component	4/148	79/23416	0.00159426	0.028603	0.022606	8.01095	Asph/Camk2g/Jph1/Thbs1	4
GO:0005925	focal adhesion	cellular component	5/148	147/23416	0.00245331	0.04157	0.0328543	5.3815	Itga11/Flrt3/Afap1/Flrt2/Mapre2	5
GO:0005924	cell-substrate adherens junction	cellular component	5/148	153/23416	0.00291571	0.0448763	0.0354674	5.17046	Itga11/Flrt3/Afap1/Flrt2/Mapre2	5
GO:0099699	integral component of synaptic membrane	cellular component	6/148	227/23416	0.00326775	0.0448763	0.0354674	4.18193	Kcna1/Flrt3/Dcc/Epha7/Clcn3/Ntrk3	6
GO:0014069	postsynaptic density	cellular component	8/148	387/23416	0.00328381	0.0448763	0.0354674	3.27062	Cdk5r1/Add3/Flrt3/Camk2g/Dcc/Camk2n1/Epha7/Mpp2	8
GO:0032279	asymmetric synapse	cellular component	8/148	390/23416	0.0034405	0.0448763	0.0354674	3.24546	Cdk5r1/Add3/Flrt3/Camk2g/Dcc/Camk2n1/Epha7/Mpp2	8
GO:0044420	extracellular matrix component	cellular component	3/148	48/23416	0.00347516	0.0448763	0.0354674	9.88851	Col12a1/Fbn1/Col5a1	3
GO:0030055	cell-substrate junction	cellular component	5/148	160/23416	0.00353125	0.0448763	0.0354674	4.94426	Itga11/Flrt3/Afap1/Flrt2/Mapre2	5
GO:0043235	receptor complex	cellular component	8/148	396/23416	0.00377127	0.0460095	0.036363	3.19629	Vldlr/Grik3/Itga11/Lifr/Epha7/Irs1/Tril/Ntrk3	8
GO:0035102	PRC1 complex	cellular component	2/148	15/23416	0.00394741	0.0463061	0.0365974	21.0955	Pcgf5/Bmi1	2
GO:0005604	basement membrane	cellular component	4/148	105/23416	0.00447079	0.0505033	0.0399146	6.02728	Fn1/Nid2/Fbn1/Col5a1	4
GO:0005667	transcription factor complex	cellular component	8/148	411/23416	0.00470625	0.0512645	0.0405162	3.07963	Klf4/Ing2/E2f7/E2f3/Smad2/Pbx1/Max/Rbpj	8
GO:0098984	neuron to neuron synapse	cellular component	8/148	415/23416	0.00498334	0.052411	0.0414224	3.04995	Cdk5r1/Add3/Flrt3/Camk2g/Dcc/Camk2n1/Epha7/Mpp2	8
GO:0150034	distal axon	cellular component	7/148	361/23416	0.00819792	0.0830059	0.0656026	3.0679	Cdk5r1/Grik3/Kcna1/Flrt3/Dcc/Clcn3/Nptx2	7
GO:0071782	endoplasmic reticulum tubular network	cellular component	2/148	22/23416	0.00843667	0.0830059	0.0656026	14.3833	Asph/Reep1	2
GO:0005912	adherens junction	cellular component	6/148	280/23416	0.00889598	0.0843072	0.066631	3.39035	Itga11/Flrt3/Cdh11/Afap1/Flrt2/Mapre2	6
GO:0030427	site of polarized growth	cellular component	5/148	201/23416	0.00912176	0.0843072	0.066631	3.93573	Cdk5r1/Pi4k2a/Flrt3/Dcc/Nptx2	5
GO:0030176	integral component of endoplasmic reticulum membrane	cellular component	4/148	132/23416	0.00991942	0.0864166	0.0682982	4.79443	Slc37a4/Scd2/Asph/Elovl6	4
GO:0060077	inhibitory synapse	cellular component	2/148	24/23416	0.00999739	0.0864166	0.0682982	13.1847	Clcn3/Gad2	2
GO:0005789	endoplasmic reticulum membrane	cellular component	8/148	470/23416	0.0102	0.0864166	0.0682982	2.69304	Slc37a4/Scd2/Asph/Nat8l/Ssr1/Jph1/Elovl6/Reep1	8
GO:0099634	postsynaptic specialization membrane	cellular component	4/148	136/23416	0.0109793	0.0893476	0.0706147	4.65342	Dcc/Epha7/Nptx2/Mpp2	4
GO:0070161	anchoring junction	cellular component	6/148	294/23416	0.0111318	0.0893476	0.0706147	3.2289	Itga11/Flrt3/Cdh11/Afap1/Flrt2/Mapre2	6
GO:0030658	transport vesicle membrane	cellular component	4/148	139/23416	0.0118205	0.0900849	0.0711974	4.55298	Sec16b/Pi4k2a/Clcn3/Gad2	4
GO:0098827	endoplasmic reticulum subcompartment	cellular component	8/148	483/23416	0.011876	0.0900849	0.0711974	2.62056	Slc37a4/Scd2/Asph/Nat8l/Ssr1/Jph1/Elovl6/Reep1	8
GO:0031227	intrinsic component of endoplasmic reticulum membrane	cellular component	4/148	140/23416	0.0121098	0.0900849	0.0711974	4.52046	Slc37a4/Scd2/Asph/Elovl6	4
GO:0099146	intrinsic component of postsynaptic density membrane	cellular component	3/148	78/23416	0.0133248	0.0967635	0.0764757	6.08524	Dcc/Epha7/Mpp2	3
GO:0005581	collagen trimer	cellular component	3/148	81/23416	0.0147412	0.10456	0.0826373	5.85986	Col12a1/Lox/Col5a1	3
GO:0051233	spindle midzone	cellular component	2/148	34/23416	0.0195024	0.135187	0.106843	9.30684	Eml1/Mapre2	2
GO:0033267	axon part	cellular component	7/148	441/23416	0.0222899	0.151076	0.119401	2.51137	Cdk5r1/Grik3/Kcna1/Flrt3/Dcc/Clcn3/Nptx2	7
GO:0098839	postsynaptic density membrane	cellular component	3/148	96/23416	0.0230611	0.152905	0.120847	4.94426	Dcc/Epha7/Mpp2	3
GO:1902911	protein kinase complex	cellular component	3/148	101/23416	0.0262959	0.170644	0.134866	4.69949	Cdk5r1/Irs1/Ulk1	3
GO:0043679	axon terminus	cellular component	4/148	181/23416	0.0280808	0.17843	0.14102	3.49649	Grik3/Kcna1/Flrt3/Clcn3	4
GO:0000152	nuclear ubiquitin ligase complex	cellular component	2/148	43/23416	0.0302568	0.182823	0.144492	7.35889	Pcgf5/Bmi1	2
GO:0005899	insulin receptor complex	cellular component	1/148	5/23416	0.031208	0.182823	0.144492	31.6432	Irs1	1
GO:0046696	lipopolysaccharide receptor complex	cellular component	1/148	5/23416	0.031208	0.182823	0.144492	31.6432	Tril	1
GO:0030672	synaptic vesicle membrane	cellular component	3/148	109/23416	0.0319505	0.182823	0.144492	4.35457	Pi4k2a/Clcn3/Gad2	3
GO:0099501	exocytic vesicle membrane	cellular component	3/148	109/23416	0.0319505	0.182823	0.144492	4.35457	Pi4k2a/Clcn3/Gad2	3
GO:0098948	intrinsic component of postsynaptic specialization membrane	cellular component	3/148	112/23416	0.0342219	0.182823	0.144492	4.23793	Dcc/Epha7/Mpp2	3
GO:0030659	cytoplasmic vesicle membrane	cellular component	5/148	287/23416	0.0359332	0.182823	0.144492	2.75638	Sec16b/Pi4k2a/Clcn3/Gad2/Ulk1	5
GO:0030426	growth cone	cellular component	4/148	198/23416	0.0371968	0.182823	0.144492	3.19629	Cdk5r1/Flrt3/Dcc/Nptx2	4
GO:0005850	eukaryotic translation initiation factor 2 complex	cellular component	1/148	6/23416	0.0373325	0.182823	0.144492	26.3694	Eif2s2	1
GO:0032983	kainate selective glutamate receptor complex	cellular component	1/148	6/23416	0.0373325	0.182823	0.144492	26.3694	Grik3	1
GO:0099030	anchored component of postsynaptic specialization membrane	cellular component	1/148	6/23416	0.0373325	0.182823	0.144492	26.3694	Mpp2	1
GO:0099031	anchored component of postsynaptic density membrane	cellular component	1/148	6/23416	0.0373325	0.182823	0.144492	26.3694	Mpp2	1
GO:1990462	omegasome	cellular component	1/148	6/23416	0.0373325	0.182823	0.144492	26.3694	Ulk1	1
GO:0044853	plasma membrane raft	cellular component	3/148	117/23416	0.0381889	0.182823	0.144492	4.05683	Add3/Slc2a1/Irs1	3
GO:0031253	cell projection membrane	cellular component	5/148	292/23416	0.0382483	0.182823	0.144492	2.70918	Slc7a11/Gpi1/Eef1a1/Antxr1/Mpp2	5
GO:0031519	PcG protein complex	cellular component	2/148	49/23416	0.0384525	0.182823	0.144492	6.4578	Pcgf5/Bmi1	2
GO:0034399	nuclear periphery	cellular component	3/148	118/23416	0.0390094	0.182823	0.144492	4.02245	Tnpo1/Sf3b1/Hes1	3
GO:0044306	neuron projection terminus	cellular component	4/148	202/23416	0.0395617	0.182823	0.144492	3.13299	Grik3/Kcna1/Flrt3/Clcn3	4
GO:0005938	cell cortex	cellular component	5/148	296/23416	0.0401649	0.18284	0.144505	2.67257	Add3/Asph/Slc2a1/Eef1a1/Rnd3	5
GO:0032541	cortical endoplasmic reticulum	cellular component	1/148	7/23416	0.0434186	0.189181	0.149517	22.6023	Asph	1
GO:0032584	growth cone membrane	cellular component	1/148	7/23416	0.0434186	0.189181	0.149517	22.6023	Dcc	1
GO:0044613	nuclear pore central transport channel	cellular component	1/148	7/23416	0.0434186	0.189181	0.149517	22.6023	Nutf2	1
GO:0045177	apical part of cell	cellular component	6/148	409/23416	0.0458587	0.196999	0.155695	2.32102	Fn1/Vldlr/Slc2a1/Kcna1/Igfbp2/Clcn3	6
GO:0016324	apical plasma membrane	cellular component	5/148	310/23416	0.0473277	0.198517	0.156895	2.55187	Fn1/Slc2a1/Kcna1/Igfbp2/Clcn3	5
GO:0012506	vesicle membrane	cellular component	5/148	312/23416	0.0484091	0.198517	0.156895	2.53552	Sec16b/Pi4k2a/Clcn3/Gad2/Ulk1	5
GO:0030314	junctional membrane complex	cellular component	1/148	8/23416	0.0494664	0.198517	0.156895	19.777	Jph1	1
GO:0031258	lamellipodium membrane	cellular component	1/148	8/23416	0.0494664	0.198517	0.156895	19.777	Antxr1	1
GO:1990316	Atg1/ULK1 kinase complex	cellular component	1/148	8/23416	0.0494664	0.198517	0.156895	19.777	Ulk1	1
GO:0043204	perikaryon	cellular component	3/148	135/23416	0.0543039	0.211503	0.167159	3.51592	Grik3/Pi4k2a/Pde10a	3
GO:0001939	female pronucleus	cellular component	1/148	9/23416	0.0554763	0.211503	0.167159	17.5796	Slc2a1	1
GO:0098892	extrinsic component of postsynaptic specialization membrane	cellular component	1/148	9/23416	0.0554763	0.211503	0.167159	17.5796	Nptx2	1
GO:0099025	anchored component of postsynaptic membrane	cellular component	1/148	9/23416	0.0554763	0.211503	0.167159	17.5796	Mpp2	1
GO:0005905	clathrin-coated pit	cellular component	2/148	61/23416	0.0569944	0.214609	0.169613	5.18742	Vldlr/Synj1	2
GO:0000805	X chromosome	cellular component	1/148	10/23416	0.0614484	0.223116	0.176337	15.8216	Pcgf5	1
GO:0044224	juxtaparanode region of axon	cellular component	1/148	10/23416	0.0614484	0.223116	0.176337	15.8216	Kcna1	1
GO:0051286	cell tip	cellular component	1/148	10/23416	0.0614484	0.223116	0.176337	15.8216	Pi4k2a	1
GO:0001527	microfibril	cellular component	1/148	11/23416	0.067383	0.23448	0.185318	14.3833	Fbn1	1
GO:0005583	fibrillar collagen trimer	cellular component	1/148	11/23416	0.067383	0.23448	0.185318	14.3833	Col5a1	1
GO:0098643	banded collagen fibril	cellular component	1/148	11/23416	0.067383	0.23448	0.185318	14.3833	Col5a1	1
GO:0031256	leading edge membrane	cellular component	3/148	148/23416	0.0676532	0.23448	0.185318	3.20709	Eef1a1/Antxr1/Mpp2	3
GO:0099568	cytoplasmic region	cellular component	6/148	454/23416	0.0687976	0.235767	0.186335	2.09096	Add3/Asph/Grik3/Slc2a1/Eef1a1/Rnd3	6
GO:0005911	cell-cell junction	cellular component	6/148	459/23416	0.0716943	0.236308	0.186763	2.06819	Add3/Slc2a1/Flrt3/Pik3r1/Cdh11/Flrt2	6
GO:0061695	transferase complex, transferring phosphorus-containing groups	cellular component	4/148	247/23416	0.071925	0.236308	0.186763	2.56221	Cdk5r1/Pik3r1/Irs1/Ulk1	4
GO:0002177	manchette	cellular component	1/148	12/23416	0.0732804	0.236308	0.186763	13.1847	Iqcg	1
GO:0031932	TORC2 complex	cellular component	1/148	12/23416	0.0732804	0.236308	0.186763	13.1847	Prr5l	1
GO:0034045	phagophore assembly site membrane	cellular component	1/148	12/23416	0.0732804	0.236308	0.186763	13.1847	Ulk1	1
GO:0005769	early endosome	cellular component	4/148	249/23416	0.0736043	0.236308	0.186763	2.54163	St8sia2/Rab34/Pi4k2a/Clcn3	4
GO:0099061	integral component of postsynaptic density membrane	cellular component	2/148	72/23416	0.0761529	0.241944	0.191217	4.39489	Dcc/Epha7	2
GO:0016580	Sin3 complex	cellular component	1/148	13/23416	0.0791407	0.245938	0.194374	12.1705	Ing2	1
GO:0032045	guanyl-nucleotide exchange factor complex	cellular component	1/148	13/23416	0.0791407	0.245938	0.194374	12.1705	Ulk1	1
GO:0046658	anchored component of plasma membrane	cellular component	2/148	74/23416	0.0798292	0.245938	0.194374	4.27611	Mdga1/Mpp2	2
GO:0042581	specific granule	cellular component	1/148	14/23416	0.0849642	0.249174	0.196931	11.3012	Clcn3	1
GO:0071004	U2-type prespliceosome	cellular component	1/148	14/23416	0.0849642	0.249174	0.196931	11.3012	Sf3b1	1
GO:0071010	prespliceosome	cellular component	1/148	14/23416	0.0849642	0.249174	0.196931	11.3012	Sf3b1	1
GO:0097449	astrocyte projection	cellular component	1/148	14/23416	0.0849642	0.249174	0.196931	11.3012	Slc7a11	1
GO:1990023	mitotic spindle midzone	cellular component	1/148	14/23416	0.0849642	0.249174	0.196931	11.3012	Eml1	1
GO:0031083	BLOC-1 complex	cellular component	1/148	15/23416	0.0907511	0.261123	0.206375	10.5477	Pi4k2a	1
GO:0038201	TOR complex	cellular component	1/148	15/23416	0.0907511	0.261123	0.206375	10.5477	Prr5l	1
GO:1902554	serine/threonine protein kinase complex	cellular component	2/148	82/23416	0.0950582	0.26186	0.206957	3.85893	Cdk5r1/Ulk1	2
GO:0044433	cytoplasmic vesicle part	cellular component	6/148	496/23416	0.0952793	0.26186	0.206957	1.91391	Sec16b/Pi4k2a/Clcn3/Gad2/Tpcn1/Ulk1	6
GO:0031527	filopodium membrane	cellular component	1/148	16/23416	0.0965016	0.26186	0.206957	9.88851	Antxr1	1
GO:0098644	complex of collagen trimers	cellular component	1/148	16/23416	0.0965016	0.26186	0.206957	9.88851	Col5a1	1
GO:0098890	extrinsic component of postsynaptic membrane	cellular component	1/148	16/23416	0.0965016	0.26186	0.206957	9.88851	Nptx2	1
GO:0030864	cortical actin cytoskeleton	cellular component	2/148	83/23416	0.0970168	0.26186	0.206957	3.81244	Slc2a1/Eef1a1	2
GO:0045335	phagocytic vesicle	cellular component	2/148	83/23416	0.0970168	0.26186	0.206957	3.81244	Rab34/Clcn3	2
GO:0005640	nuclear outer membrane	cellular component	1/148	17/23416	0.102216	0.268758	0.212409	9.30684	Nutf2	1
GO:0033270	paranode region of axon	cellular component	1/148	17/23416	0.102216	0.268758	0.212409	9.30684	Kcna1	1
GO:0070822	Sin3-type complex	cellular component	1/148	17/23416	0.102216	0.268758	0.212409	9.30684	Ing2	1
GO:0016363	nuclear matrix	cellular component	2/148	87/23416	0.104964	0.270291	0.213621	3.63715	Sf3b1/Hes1	2
GO:0098802	plasma membrane receptor complex	cellular component	3/148	181/23416	0.107336	0.270291	0.213621	2.62237	Grik3/Itga11/Irs1	3
GO:0034361	very-low-density lipoprotein particle	cellular component	1/148	18/23416	0.107895	0.270291	0.213621	8.78979	Vldlr	1
GO:0034385	triglyceride-rich plasma lipoprotein particle	cellular component	1/148	18/23416	0.107895	0.270291	0.213621	8.78979	Vldlr	1
GO:0099144	anchored component of synaptic membrane	cellular component	1/148	18/23416	0.107895	0.270291	0.213621	8.78979	Mpp2	1
GO:0000790	nuclear chromatin	cellular component	5/148	398/23416	0.108545	0.270291	0.213621	1.98764	Cited2/Klf4/Ing2/Smad2/Max	5
GO:0030175	filopodium	cellular component	2/148	89/23416	0.109002	0.270291	0.213621	3.55542	Antxr1/Nptx2	2
GO:0034705	potassium channel complex	cellular component	2/148	90/23416	0.111037	0.273115	0.215853	3.51592	Grik3/Kcna1	2
GO:0031091	platelet alpha granule	cellular component	1/148	19/23416	0.113537	0.274833	0.21721	8.32717	Thbs1	1
GO:0033643	host cell part	cellular component	1/148	19/23416	0.113537	0.274833	0.21721	8.32717	Pi4k2a	1
GO:0005901	caveola	cellular component	2/148	93/23416	0.1172	0.27548	0.217722	3.4025	Slc2a1/Irs1	2
GO:0000421	autophagosome membrane	cellular component	1/148	20/23416	0.119145	0.27548	0.217722	7.91081	Ulk1	1
GO:0030132	clathrin coat of coated pit	cellular component	1/148	20/23416	0.119145	0.27548	0.217722	7.91081	Synj1	1
GO:0031082	BLOC complex	cellular component	1/148	20/23416	0.119145	0.27548	0.217722	7.91081	Pi4k2a	1
GO:0090723	growth cone part	cellular component	1/148	20/23416	0.119145	0.27548	0.217722	7.91081	Dcc	1
GO:0044448	cell cortex part	cellular component	3/148	191/23416	0.120815	0.27548	0.217722	2.48507	Asph/Slc2a1/Eef1a1	3
GO:0031225	anchored component of membrane	cellular component	3/148	193/23416	0.123583	0.27548	0.217722	2.45932	Mdga1/Gad2/Mpp2	3
GO:0005686	U2 snRNP	cellular component	1/148	21/23416	0.124717	0.27548	0.217722	7.53411	Sf3b1	1
GO:0012507	ER to Golgi transport vesicle membrane	cellular component	1/148	21/23416	0.124717	0.27548	0.217722	7.53411	Sec16b	1
GO:0018995	host	cellular component	1/148	21/23416	0.124717	0.27548	0.217722	7.53411	Pi4k2a	1
GO:0043657	host cell	cellular component	1/148	21/23416	0.124717	0.27548	0.217722	7.53411	Pi4k2a	1
GO:0097038	perinuclear endoplasmic reticulum	cellular component	1/148	21/23416	0.124717	0.27548	0.217722	7.53411	Pik3r1	1
GO:0031594	neuromuscular junction	cellular component	2/148	97/23416	0.125547	0.27548	0.217722	3.26219	Cdk5r1/Epha7	2
GO:0098982	GABA-ergic synapse	cellular component	2/148	99/23416	0.129773	0.28052	0.221705	3.19629	Mdga1/Clcn3	2
GO:0019898	extrinsic component of membrane	cellular component	4/148	307/23416	0.130457	0.28052	0.221705	2.06145	Pik3r1/Cdh11/Ulk1/Nptx2	4
GO:0042734	presynaptic membrane	cellular component	3/148	198/23416	0.130603	0.28052	0.221705	2.39722	Grik3/Kcna1/Pi4k2a	3
GO:0072686	mitotic spindle	cellular component	2/148	100/23416	0.131898	0.281321	0.222338	3.16432	Eml4/Eml1	2
GO:0035371	microtubule plus-end	cellular component	1/148	23/23416	0.135757	0.283601	0.22414	6.87897	Mapre2	1
GO:0045120	pronucleus	cellular component	1/148	23/23416	0.135757	0.283601	0.22414	6.87897	Slc2a1	1
GO:0099243	extrinsic component of synaptic membrane	cellular component	1/148	23/23416	0.135757	0.283601	0.22414	6.87897	Nptx2	1
GO:0030133	transport vesicle	cellular component	4/148	314/23416	0.138294	0.286936	0.226776	2.01549	Sec16b/Pi4k2a/Clcn3/Gad2	4
GO:0033017	sarcoplasmic reticulum membrane	cellular component	1/148	24/23416	0.141224	0.289083	0.228473	6.59234	Jph1	1
GO:0034706	sodium channel complex	cellular component	1/148	24/23416	0.141224	0.289083	0.228473	6.59234	Grik3	1
GO:0099060	integral component of postsynaptic specialization membrane	cellular component	2/148	106/23416	0.144812	0.294451	0.232716	2.98521	Dcc/Epha7	2
GO:0070971	endoplasmic reticulum exit site	cellular component	1/148	25/23416	0.146658	0.296229	0.234121	6.32865	Sec16b	1
GO:0005689	U12-type spliceosomal complex	cellular component	1/148	26/23416	0.152057	0.30312	0.239567	6.08524	Sf3b1	1
GO:0097386	glial cell projection	cellular component	1/148	26/23416	0.152057	0.30312	0.239567	6.08524	Slc7a11	1
GO:0044215	other organism	cellular component	1/148	27/23416	0.157422	0.305076	0.241113	5.85986	Pi4k2a	1
GO:0044216	other organism cell	cellular component	1/148	27/23416	0.157422	0.305076	0.241113	5.85986	Pi4k2a	1
GO:0044217	other organism part	cellular component	1/148	27/23416	0.157422	0.305076	0.241113	5.85986	Pi4k2a	1
GO:0008021	synaptic vesicle	cellular component	3/148	219/23416	0.161516	0.305076	0.241113	2.16735	Pi4k2a/Clcn3/Gad2	3
GO:0005942	phosphatidylinositol 3-kinase complex	cellular component	1/148	28/23416	0.162754	0.305076	0.241113	5.65058	Pik3r1	1
GO:0016342	catenin complex	cellular component	1/148	28/23416	0.162754	0.305076	0.241113	5.65058	Cdh11	1
GO:0044305	calyx of Held	cellular component	1/148	28/23416	0.162754	0.305076	0.241113	5.65058	Kcna1	1
GO:0071005	U2-type precatalytic spliceosome	cellular component	1/148	28/23416	0.162754	0.305076	0.241113	5.65058	Sf3b1	1
GO:0071011	precatalytic spliceosome	cellular component	1/148	28/23416	0.162754	0.305076	0.241113	5.65058	Sf3b1	1
GO:0043292	contractile fiber	cellular component	3/148	220/23416	0.163041	0.305076	0.241113	2.15749	Cdk5r1/Slc2a1/Jph1	3
GO:0030863	cortical cytoskeleton	cellular component	2/148	116/23416	0.166874	0.306922	0.242571	2.72787	Slc2a1/Eef1a1	2
GO:0044665	MLL1/2 complex	cellular component	1/148	29/23416	0.168052	0.306922	0.242571	5.45573	Max	1
GO:0071339	MLL1 complex	cellular component	1/148	29/23416	0.168052	0.306922	0.242571	5.45573	Max	1
GO:0097431	mitotic spindle pole	cellular component	1/148	29/23416	0.168052	0.306922	0.242571	5.45573	Eml1	1
GO:0000407	phagophore assembly site	cellular component	1/148	30/23416	0.173317	0.312791	0.24721	5.27387	Ulk1	1
GO:1990752	microtubule end	cellular component	1/148	30/23416	0.173317	0.312791	0.24721	5.27387	Mapre2	1
GO:0005719	nuclear euchromatin	cellular component	1/148	31/23416	0.178549	0.318464	0.251694	5.10375	Klf4	1
GO:0032839	dendrite cytoplasm	cellular component	1/148	31/23416	0.178549	0.318464	0.251694	5.10375	Grik3	1
GO:0030018	Z disc	cellular component	2/148	122/23416	0.180376	0.319853	0.252792	2.59371	Slc2a1/Jph1	2
GO:0008305	integrin complex	cellular component	1/148	33/23416	0.188914	0.330417	0.261141	4.79443	Itga11	1
GO:0098688	parallel fiber to Purkinje cell synapse	cellular component	1/148	33/23416	0.188914	0.330417	0.261141	4.79443	Synj1	1
GO:0031965	nuclear membrane	cellular component	3/148	237/23416	0.189584	0.330417	0.261141	2.00274	Tnpo1/Nutf2/Dpy19l3	3
GO:0070382	exocytic vesicle	cellular component	3/148	240/23416	0.19438	0.336852	0.266226	1.9777	Pi4k2a/Clcn3/Gad2	3
GO:0034358	plasma lipoprotein particle	cellular component	1/148	35/23416	0.199149	0.341238	0.269693	4.52046	Vldlr	1
GO:1990777	lipoprotein particle	cellular component	1/148	35/23416	0.199149	0.341238	0.269693	4.52046	Vldlr	1
GO:0098636	protein complex involved in cell adhesion	cellular component	1/148	36/23416	0.204218	0.347969	0.275013	4.39489	Itga11	1
GO:0031674	I band	cellular component	2/148	134/23416	0.207826	0.350224	0.276795	2.36144	Slc2a1/Jph1	2
GO:0031252	cell leading edge	cellular component	4/148	371/23416	0.208312	0.350224	0.276795	1.70584	Rab34/Eef1a1/Antxr1/Mpp2	4
GO:0032994	protein-lipid complex	cellular component	1/148	37/23416	0.209256	0.350224	0.276795	4.27611	Vldlr	1
GO:0005903	brush border	cellular component	2/148	135/23416	0.210135	0.350224	0.276795	2.34394	Add3/Slc7a11	2
GO:0000803	sex chromosome	cellular component	1/148	39/23416	0.219236	0.363407	0.287214	4.05683	Pcgf5	1
GO:0001726	ruffle	cellular component	2/148	142/23416	0.226362	0.371663	0.293739	2.2284	Rab34/Eef1a1	2
GO:0000791	euchromatin	cellular component	1/148	41/23416	0.229091	0.371663	0.293739	3.85893	Klf4	1
GO:0005637	nuclear inner membrane	cellular component	1/148	41/23416	0.229091	0.371663	0.293739	3.85893	Dpy19l3	1
GO:0044295	axonal growth cone	cellular component	1/148	41/23416	0.229091	0.371663	0.293739	3.85893	Flrt3	1
GO:0005819	spindle	cellular component	3/148	262/23416	0.23039	0.371794	0.293842	1.81164	Eml4/Eml1/Mapre2	3
GO:0030285	integral component of synaptic vesicle membrane	cellular component	1/148	45/23416	0.248431	0.398716	0.31512	3.51592	Clcn3	1
GO:0005774	vacuolar membrane	cellular component	2/148	152/23416	0.249688	0.398716	0.31512	2.08179	Tpcn1/Ulk1	2
GO:0005801	cis-Golgi network	cellular component	1/148	46/23416	0.253191	0.40012	0.31623	3.43948	Pik3r1	1
GO:0031901	early endosome membrane	cellular component	1/148	46/23416	0.253191	0.40012	0.31623	3.43948	Pi4k2a	1
GO:0032590	dendrite membrane	cellular component	1/148	47/23416	0.25792	0.405493	0.320476	3.3663	Mpp2	1
GO:0098686	hippocampal mossy fiber to CA3 synapse	cellular component	1/148	48/23416	0.26262	0.408669	0.322986	3.29617	Epha7	1
GO:0120111	neuron projection cytoplasm	cellular component	1/148	48/23416	0.26262	0.408669	0.322986	3.29617	Grik3	1
GO:0060170	ciliary membrane	cellular component	1/148	49/23416	0.26729	0.413825	0.327061	3.2289	Gpi1	1
GO:0005874	microtubule	cellular component	4/148	416/23416	0.269382	0.414957	0.327956	1.52131	Eml4/Synj1/Eml1/Mapre2	4
GO:0042383	sarcolemma	cellular component	2/148	161/23416	0.270746	0.414962	0.32796	1.96542	Slc2a1/Tgfb3	2
GO:0044437	vacuolar part	cellular component	2/148	162/23416	0.273086	0.416456	0.329141	1.95329	Tpcn1/Ulk1	2
GO:0030139	endocytic vesicle	cellular component	2/148	163/23416	0.275426	0.417552	0.330006	1.9413	Rab34/Clcn3	2
GO:0030118	clathrin coat	cellular component	1/148	51/23416	0.276543	0.417552	0.330006	3.10228	Synj1	1
GO:0031312	extrinsic component of organelle membrane	cellular component	1/148	53/23416	0.285679	0.429222	0.33923	2.98521	Ulk1	1
GO:0030134	COPII-coated ER to Golgi transport vesicle	cellular component	1/148	54/23416	0.290204	0.433883	0.342914	2.92993	Sec16b	1
GO:0008328	ionotropic glutamate receptor complex	cellular component	1/148	55/23416	0.294701	0.438457	0.346528	2.87666	Grik3	1
GO:0032153	cell division site	cellular component	1/148	56/23416	0.299169	0.442944	0.350075	2.82529	Rnd3	1
GO:0098878	neurotransmitter receptor complex	cellular component	1/148	57/23416	0.303609	0.447347	0.353554	2.77572	Grik3	1
GO:0097525	spliceosomal snRNP complex	cellular component	1/148	58/23416	0.308021	0.451666	0.356968	2.72787	Sf3b1	1
GO:0030660	Golgi-associated vesicle membrane	cellular component	1/148	59/23416	0.312406	0.455903	0.360317	2.68163	Sec16b	1
GO:0031985	Golgi cisterna	cellular component	1/148	60/23416	0.316763	0.45978	0.363381	2.63694	Rab34	1
GO:0030017	sarcomere	cellular component	2/148	182/23416	0.319726	0.45978	0.363381	1.73864	Slc2a1/Jph1	2
GO:0000118	histone deacetylase complex	cellular component	1/148	61/23416	0.321092	0.45978	0.363381	2.59371	Ing2	1
GO:0014704	intercalated disc	cellular component	1/148	61/23416	0.321092	0.45978	0.363381	2.59371	Slc2a1	1
GO:0019897	extrinsic component of plasma membrane	cellular component	2/148	184/23416	0.324359	0.460138	0.363663	1.71974	Cdh11/Nptx2	2
GO:0032993	protein-DNA complex	cellular component	2/148	184/23416	0.324359	0.460138	0.363663	1.71974	Max/Rbpj	2
GO:0098862	cluster of actin-based cell projections	cellular component	2/148	186/23416	0.328985	0.46336	0.366211	1.70125	Add3/Slc7a11	2
GO:0030532	small nuclear ribonucleoprotein complex	cellular component	1/148	63/23416	0.32967	0.46336	0.366211	2.51137	Sf3b1	1
GO:0005770	late endosome	cellular component	2/148	187/23416	0.331294	0.463508	0.366327	1.69215	Rab34/Clcn3	2
GO:0098563	intrinsic component of synaptic vesicle membrane	cellular component	1/148	64/23416	0.333918	0.465045	0.367542	2.47213	Clcn3	1
GO:0043197	dendritic spine	cellular component	2/148	190/23416	0.33821	0.466749	0.368889	1.66543	Cdk5r1/Mpp2	2
GO:0044309	neuron spine	cellular component	2/148	193/23416	0.345104	0.466749	0.368889	1.63955	Cdk5r1/Mpp2	2
GO:0005643	nuclear pore	cellular component	1/148	67/23416	0.346503	0.466749	0.368889	2.36144	Nutf2	1
GO:0043198	dendritic shaft	cellular component	1/148	67/23416	0.346503	0.466749	0.368889	2.36144	Mpp2	1
GO:0005776	autophagosome	cellular component	1/148	68/23416	0.350645	0.466749	0.368889	2.32671	Ulk1	1
GO:0005793	endoplasmic reticulum-Golgi intermediate compartment	cellular component	1/148	68/23416	0.350645	0.466749	0.368889	2.32671	Fn1	1
GO:0032587	ruffle membrane	cellular component	1/148	68/23416	0.350645	0.466749	0.368889	2.32671	Eef1a1	1
GO:0032589	neuron projection membrane	cellular component	1/148	68/23416	0.350645	0.466749	0.368889	2.32671	Mpp2	1
GO:0044431	Golgi apparatus part	cellular component	4/148	474/23416	0.351814	0.466749	0.368889	1.33516	Rab34/Pi4k2a/Pik3r1/Rbfox1	4
GO:0010008	endosome membrane	cellular component	2/148	196/23416	0.351975	0.466749	0.368889	1.61445	Pi4k2a/Tpcn1	2
GO:0044449	contractile fiber part	cellular component	2/148	196/23416	0.351975	0.466749	0.368889	1.61445	Slc2a1/Jph1	2
GO:0030315	T-tubule	cellular component	1/148	70/23416	0.358851	0.473808	0.374468	2.26023	Tgfb3	1
GO:0098858	actin-based cell projection	cellular component	2/148	201/23416	0.363371	0.477708	0.37755	1.57429	Antxr1/Nptx2	2
GO:0016605	PML body	cellular component	1/148	72/23416	0.366955	0.478296	0.378015	2.19745	Max	1
GO:0030662	coated vesicle membrane	cellular component	1/148	72/23416	0.366955	0.478296	0.378015	2.19745	Sec16b	1
GO:0005881	cytoplasmic microtubule	cellular component	1/148	73/23416	0.370968	0.478501	0.378177	2.16735	Mapre2	1
GO:0060076	excitatory synapse	cellular component	1/148	73/23416	0.370968	0.478501	0.378177	2.16735	Synj1	1
GO:0030016	myofibril	cellular component	2/148	205/23416	0.372435	0.478501	0.378177	1.54357	Slc2a1/Jph1	2
GO:0031526	brush border membrane	cellular component	1/148	74/23416	0.374956	0.478501	0.378177	2.13806	Slc7a11	1
GO:0120114	Sm-like protein family complex	cellular component	1/148	74/23416	0.374956	0.478501	0.378177	2.13806	Sf3b1	1
GO:0005802	trans-Golgi network	cellular component	2/148	207/23416	0.376948	0.479038	0.378601	1.52866	Pi4k2a/Rbfox1	2
GO:0000793	condensed chromosome	cellular component	2/148	208/23416	0.379199	0.479899	0.379282	1.52131	Banf1/Add3	2
GO:0005684	U2-type spliceosomal complex	cellular component	1/148	76/23416	0.382858	0.480542	0.37979	2.08179	Sf3b1	1
GO:0016234	inclusion body	cellular component	1/148	76/23416	0.382858	0.480542	0.37979	2.08179	Gys1	1
GO:0005811	lipid droplet	cellular component	1/148	77/23416	0.386771	0.483464	0.382099	2.05476	Set	1
GO:0043209	myelin sheath	cellular component	2/148	214/23416	0.392636	0.488791	0.38631	1.47866	Gpi1/Eef1a1	2
GO:0008076	voltage-gated potassium channel complex	cellular component	1/148	79/23416	0.394524	0.489145	0.38659	2.00274	Kcna1	1
GO:0034703	cation channel complex	cellular component	2/148	218/23416	0.401521	0.494533	0.390847	1.45152	Grik3/Kcna1	2
GO:0044291	cell-cell contact zone	cellular component	1/148	81/23416	0.402179	0.494533	0.390847	1.95329	Slc2a1	1
GO:0044440	endosomal part	cellular component	2/148	219/23416	0.403733	0.494533	0.390847	1.4449	Pi4k2a/Tpcn1	2
GO:0071013	catalytic step 2 spliceosome	cellular component	1/148	82/23416	0.405971	0.495285	0.391442	1.92947	Sf3b1	1
GO:0017053	transcriptional repressor complex	cellular component	1/148	83/23416	0.409739	0.49789	0.3935	1.90622	Rbpj	1
GO:0005795	Golgi stack	cellular component	1/148	84/23416	0.413483	0.498467	0.393957	1.88353	Rab34	1
GO:0070062	extracellular exosome	cellular component	1/148	84/23416	0.413483	0.498467	0.393957	1.88353	Fn1	1
GO:0044304	main axon	cellular component	1/148	85/23416	0.417203	0.500972	0.395937	1.86137	Kcna1	1
GO:0043195	terminal bouton	cellular component	1/148	86/23416	0.4209	0.50343	0.397879	1.83972	Grik3	1
GO:0030141	secretory granule	cellular component	3/148	380/23416	0.431934	0.514609	0.406714	1.24908	Thbs1/Clcn3/Tgfb3	3
GO:1903561	extracellular vesicle	cellular component	1/148	91/23416	0.439038	0.521038	0.411795	1.73864	Fn1	1
GO:0000792	heterochromatin	cellular component	1/148	92/23416	0.442598	0.523226	0.413525	1.71974	Bmi1	1
GO:0035097	histone methyltransferase complex	cellular component	1/148	93/23416	0.446135	0.525371	0.41522	1.70125	Max	1
GO:0005791	rough endoplasmic reticulum	cellular component	1/148	94/23416	0.449649	0.527473	0.416881	1.68315	Slc7a11	1
GO:0005765	lysosomal membrane	cellular component	1/148	96/23416	0.456612	0.533589	0.421715	1.64809	Tpcn1	1
GO:0098852	lytic vacuole membrane	cellular component	1/148	97/23416	0.460061	0.535567	0.423278	1.6311	Tpcn1	1
GO:0005635	nuclear envelope	cellular component	3/148	402/23416	0.468233	0.543007	0.429159	1.18072	Tnpo1/Nutf2/Dpy19l3	3
GO:0030117	membrane coat	cellular component	1/148	102/23416	0.476981	0.548978	0.433877	1.55114	Synj1	1
GO:0048475	coated membrane	cellular component	1/148	102/23416	0.476981	0.548978	0.433877	1.55114	Synj1	1
GO:0043230	extracellular organelle	cellular component	1/148	103/23416	0.480301	0.550721	0.435255	1.53608	Fn1	1
GO:0005913	cell-cell adherens junction	cellular component	1/148	104/23416	0.4836	0.552427	0.436603	1.52131	Cdh11	1
GO:0098791	Golgi subcompartment	cellular component	3/148	419/23416	0.495574	0.563993	0.445744	1.13281	Rab34/Pi4k2a/Rbfox1	3
GO:0005884	actin filament	cellular component	1/148	114/23416	0.51547	0.584454	0.461916	1.38786	Afap1	1
GO:0000151	ubiquitin ligase complex	cellular component	2/148	275/23416	0.520543	0.587046	0.463964	1.15066	Pcgf5/Bmi1	2
GO:0099056	integral component of presynaptic membrane	cellular component	1/148	116/23416	0.521605	0.587046	0.463964	1.36393	Kcna1	1
GO:0036126	sperm flagellum	cellular component	1/148	117/23416	0.524644	0.588295	0.464951	1.35228	Iqcg	1
GO:0034708	methyltransferase complex	cellular component	1/148	118/23416	0.527663	0.589514	0.465914	1.34082	Max	1
GO:0000922	spindle pole	cellular component	1/148	121/23416	0.536608	0.597319	0.472083	1.30757	Eml1	1
GO:0097729	9+2 motile cilium	cellular component	1/148	124/23416	0.545385	0.604693	0.477911	1.27594	Iqcg	1
GO:0005798	Golgi-associated vesicle	cellular component	1/148	125/23416	0.548273	0.604693	0.477911	1.26573	Sec16b	1
GO:0034702	ion channel complex	cellular component	2/148	290/23416	0.54918	0.604693	0.477911	1.09115	Grik3/Kcna1	2
GO:0098889	intrinsic component of presynaptic membrane	cellular component	1/148	128/23416	0.55683	0.610911	0.482825	1.23606	Kcna1	1
GO:0015629	actin cytoskeleton	cellular component	3/148	466/23416	0.567297	0.620163	0.490137	1.01856	Slc2a1/Eef1a1/Afap1	3
GO:0055037	recycling endosome	cellular component	1/148	133/23416	0.570736	0.621674	0.491332	1.1896	St8sia2	1
GO:0016607	nuclear speck	cellular component	2/148	305/23416	0.576607	0.621674	0.491332	1.03748	E2f7/Sf3b1	2
GO:1902495	transmembrane transporter complex	cellular component	2/148	305/23416	0.576607	0.621674	0.491332	1.03748	Grik3/Kcna1	2
GO:0030496	midbody	cellular component	1/148	136/23416	0.57887	0.621674	0.491332	1.16335	Slc2a1	1
GO:0036064	ciliary basal body	cellular component	1/148	136/23416	0.57887	0.621674	0.491332	1.16335	Irs1	1
GO:1990351	transporter complex	cellular component	2/148	312/23416	0.588987	0.63032	0.498165	1.01421	Grik3/Kcna1	2
GO:0000794	condensed nuclear chromosome	cellular component	1/148	155/23416	0.626948	0.668598	0.528418	1.02075	Add3	1
GO:0009898	cytoplasmic side of plasma membrane	cellular component	1/148	160/23416	0.638667	0.678723	0.536419	0.988851	Nptx2	1
GO:0030027	lamellipodium	cellular component	1/148	162/23416	0.643251	0.681221	0.538394	0.976643	Antxr1	1
GO:0032838	plasma membrane bounded cell projection cytoplasm	cellular component	1/148	166/23416	0.652248	0.688358	0.544035	0.95311	Grik3	1
GO:0030135	coated vesicle	cellular component	1/148	174/23416	0.66957	0.703988	0.556388	0.909289	Sec16b	1
GO:0098562	cytoplasmic side of membrane	cellular component	1/148	175/23416	0.671674	0.703988	0.556388	0.904093	Nptx2	1
GO:0005681	spliceosomal complex	cellular component	1/148	183/23416	0.688035	0.718666	0.567988	0.864569	Sf3b1	1
GO:0019867	outer membrane	cellular component	1/148	186/23416	0.693959	0.719923	0.568982	0.850625	Nutf2	1
GO:0031968	organelle outer membrane	cellular component	1/148	186/23416	0.693959	0.719923	0.568982	0.850625	Nutf2	1
GO:0031514	motile cilium	cellular component	1/148	195/23416	0.711069	0.735173	0.581034	0.811365	Iqcg	1
GO:0031301	integral component of organelle membrane	cellular component	1/148	210/23416	0.737501	0.759925	0.600596	0.753411	Clcn3	1
GO:0016323	basolateral plasma membrane	cellular component	1/148	222/23416	0.756905	0.777293	0.614323	0.712686	Slc2a1	1
GO:0044441	ciliary part	cellular component	2/148	437/23416	0.766237	0.784236	0.61981	0.724102	Gpi1/Irs1	2
GO:0031300	intrinsic component of organelle membrane	cellular component	1/148	236/23416	0.777749	0.793356	0.627018	0.670408	Clcn3	1
GO:0097223	sperm part	cellular component	1/148	238/23416	0.780578	0.793588	0.627201	0.664774	Iqcg	1
GO:0005759	mitochondrial matrix	cellular component	1/148	259/23416	0.808207	0.818947	0.647244	0.610873	Ak4	1
GO:0044445	cytosolic part	cellular component	1/148	302/23416	0.854458	0.862946	0.682018	0.523895	Pi4k2a	1
GO:0005764	lysosome	cellular component	1/148	415/23416	0.929696	0.933208	0.737549	0.381244	Tpcn1	1
GO:0000323	lytic vacuole	cellular component	1/148	416/23416	0.930149	0.933208	0.737549	0.380327	Tpcn1	1
GO:0019866	organelle inner membrane	cellular component	1/148	467/23416	0.949762	0.949762	0.750631	0.338793	Dpy19l3	1

## Sheet: GO-MF enrichment
goID	goDescription	goType	geneRatio	bgRatio	pvalue	padj	qvalue	enrichScore	overlapGeneList	overlapGeneCount
GO:0045499	chemorepellent activity	molecular function	5/146	28/22744	8.8786e-07	0.0004022	0.000312153	27.818	Sema3a/Flrt3/Epha7/Sema6d/Flrt2	5
GO:0005516	calmodulin binding	molecular function	9/146	183/22744	2.91107e-06	0.000659357	0.000511735	7.66135	Add3/Cnn1/Pik3r1/Iqcg/Eef1a1/Camk2g/Cth/Adcy3/Pde1b	9
GO:0005201	extracellular matrix structural constituent	molecular function	7/146	139/22744	3.27299e-05	0.00494221	0.00383571	7.84508	Fn1/Col12a1/Nid2/Fbn1/Col5a1/Vcan/Thbs1	7
GO:0005539	glycosaminoglycan binding	molecular function	8/146	202/22744	4.98492e-05	0.00564542	0.00438148	6.16954	Sulf1/Fn1/Fbn1/Adamts15/Col5a1/Vcan/Thbs1/Gpnmb	8
GO:0001077	proximal promoter DNA-binding transcription activator activity, RNA polymerase II-specific	molecular function	9/146	328/22744	0.000277343	0.0239444	0.0185836	4.27447	Klf4/Maf/E2f7/E2f3/Smad2/Pbx1/Rbpj/Mycn/Plagl2	9
GO:0000982	transcription factor activity, RNA polymerase II proximal promoter sequence-specific DNA binding	molecular function	11/146	491/22744	0.000339296	0.0239444	0.0185836	3.49	Klf4/Maf/E2f7/E2f3/Smad2/Pbx1/Max/Rbpj/Mycn/Hes1/Plagl2	11
GO:0019838	growth factor binding	molecular function	6/146	147/22744	0.000379715	0.0239444	0.0185836	6.3584	Col5a1/Lifr/Igfbp2/Thbs1/Ntrk3/Tgfb3	6
GO:0008201	heparin binding	molecular function	6/146	150/22744	0.00042286	0.0239444	0.0185836	6.23123	Fn1/Fbn1/Adamts15/Col5a1/Thbs1/Gpnmb	6
GO:0005004	GPI-linked ephrin receptor activity	molecular function	2/146	7/22744	0.00084149	0.042355	0.0328722	44.5088	Epha7/Ntrk3	2
GO:1901681	sulfur compound binding	molecular function	7/146	244/22744	0.00102908	0.0466173	0.0361803	4.46912	Fn1/Fbn1/Adamts15/Chst15/Col5a1/Thbs1/Gpnmb	7
GO:0048018	receptor ligand activity	molecular function	10/146	484/22744	0.00116876	0.0472077	0.0366385	3.21861	Sema3a/Fbn1/Gpi1/Flrt3/Tnfsf11/Epha7/Gpnmb/Sema6d/Tgfb3/Flrt2	10
GO:0097718	disordered domain specific binding	molecular function	3/146	34/22744	0.00134017	0.0472077	0.0366385	13.7454	Fn1/Kcna1/Smad2	3
GO:0035251	UDP-glucosyltransferase activity	molecular function	2/146	9/22744	0.00143043	0.0472077	0.0366385	34.618	Ugcg/Gys1	2
GO:0043394	proteoglycan binding	molecular function	3/146	35/22744	0.00145896	0.0472077	0.0366385	13.3526	Fn1/Col5a1/Gpnmb	3
GO:0042169	SH2 domain binding	molecular function	3/146	37/22744	0.00171588	0.0518195	0.0402178	12.6309	Pag1/Irs1/Afap1	3
GO:0031404	chloride ion binding	molecular function	2/146	11/22744	0.00216704	0.0613544	0.0476179	28.3238	Npr3/Clcn3	2
GO:0034713	type I transforming growth factor beta receptor binding	molecular function	2/146	12/22744	0.00258952	0.0690032	0.0535542	25.9635	Smad2/Tgfb3	2
GO:0051213	dioxygenase activity	molecular function	4/146	92/22744	0.0029405	0.0723773	0.0561729	6.77308	Kdm3a/Asph/Plod2/Tet1	4
GO:0001228	DNA-binding transcription activator activity, RNA polymerase II-specific	molecular function	9/146	463/22744	0.0030833	0.0723773	0.0561729	3.02814	Klf4/Maf/E2f7/E2f3/Smad2/Pbx1/Rbpj/Mycn/Plagl2	9
GO:0016706	oxidoreductase activity, acting on paired donors, with incorporation or reduction of molecular oxygen, 2-oxoglutarate as one donor, and incorporation of one atom each of oxygen into both donors	molecular function	3/146	47/22744	0.00341728	0.0723773	0.0561729	9.94346	Asph/Plod2/Tet1	3
GO:0005159	insulin-like growth factor receptor binding	molecular function	2/146	14/22744	0.00354048	0.0723773	0.0561729	22.2544	Pik3r1/Irs1	2
GO:0052742	phosphatidylinositol kinase activity	molecular function	2/146	14/22744	0.00354048	0.0723773	0.0561729	22.2544	Pi4k2a/Pik3r1	2
GO:0050839	cell adhesion molecule binding	molecular function	6/146	229/22744	0.00367478	0.0723773	0.0561729	4.08159	Fn1/Cdk5r1/Fbn1/Thbs1/Gpnmb/Cdh11	6
GO:0046527	glucosyltransferase activity	molecular function	2/146	15/22744	0.00406803	0.0755105	0.0586046	20.7708	Ugcg/Gys1	2
GO:0008022	protein C-terminus binding	molecular function	6/146	235/22744	0.00416725	0.0755105	0.0586046	3.97738	Banf1/Fn1/Synj1/Pik3r1/Pias3/Rbfox1	6
GO:0005003	ephrin receptor activity	molecular function	2/146	16/22744	0.00462968	0.0806633	0.0626038	19.4726	Epha7/Ntrk3	2
GO:0035014	phosphatidylinositol 3-kinase regulator activity	molecular function	2/146	19/22744	0.00651472	0.105399	0.0818014	16.398	Klf4/Pik3r1	2
GO:0047555	3',5'-cyclic-GMP phosphodiesterase activity	molecular function	2/146	19/22744	0.00651472	0.105399	0.0818014	16.398	Pde1b/Pde10a	2
GO:0015278	calcium-release channel activity	molecular function	2/146	20/22744	0.00720828	0.108845	0.084476	15.5781	Jph1/Tpcn1	2
GO:0038191	neuropilin binding	molecular function	2/146	20/22744	0.00720828	0.108845	0.084476	15.5781	Sema3a/Sema6d	2
GO:0050431	transforming growth factor beta binding	molecular function	2/146	21/22744	0.00793372	0.112923	0.0876406	14.8363	Thbs1/Tgfb3	2
GO:0005178	integrin binding	molecular function	4/146	122/22744	0.00797687	0.112923	0.0876406	5.10757	Fn1/Fbn1/Thbs1/Gpnmb	4
GO:0030215	semaphorin receptor binding	molecular function	2/146	22/22744	0.00869061	0.119298	0.0925889	14.1619	Sema3a/Sema6d	2
GO:0005518	collagen binding	molecular function	3/146	69/22744	0.00996774	0.132805	0.103072	6.77308	Itga11/Antxr1/Thbs1	3
GO:0030971	receptor tyrosine kinase binding	molecular function	3/146	70/22744	0.0103659	0.132852	0.103108	6.67632	Pik3r1/Irs1/Shc4	3
GO:0015171	amino acid transmembrane transporter activity	molecular function	3/146	73/22744	0.0116152	0.132852	0.103108	6.40195	Slc7a5/Slc7a11/Slc38a4	3
GO:0005104	fibroblast growth factor receptor binding	molecular function	2/146	26/22744	0.0120241	0.132852	0.103108	11.9831	Flrt3/Flrt2	2
GO:0005158	insulin receptor binding	molecular function	2/146	26/22744	0.0120241	0.132852	0.103108	11.9831	Pik3r1/Irs1	2
GO:0071813	lipoprotein particle binding	molecular function	2/146	26/22744	0.0120241	0.132852	0.103108	11.9831	Vldlr/Thbs1	2
GO:0071814	protein-lipid complex binding	molecular function	2/146	26/22744	0.0120241	0.132852	0.103108	11.9831	Vldlr/Thbs1	2
GO:0099604	ligand-gated calcium channel activity	molecular function	2/146	26/22744	0.0120241	0.132852	0.103108	11.9831	Jph1/Tpcn1	2
GO:0008509	anion transmembrane transporter activity	molecular function	6/146	301/22744	0.013272	0.142926	0.110927	3.10527	Slc37a4/Slc7a5/Slc7a11/Slc2a1/Clcn3/Slc38a4	6
GO:0004114	3',5'-cyclic-nucleotide phosphodiesterase activity	molecular function	2/146	28/22744	0.0138686	0.142926	0.110927	11.1272	Pde1b/Pde10a	2
GO:0008135	translation factor activity, RNA binding	molecular function	3/146	78/22744	0.0138825	0.142926	0.110927	5.99157	Eef1a1/Eif4a2/Eif2s2	3
GO:0004112	cyclic-nucleotide phosphodiesterase activity	molecular function	2/146	29/22744	0.0148338	0.149327	0.115895	10.7435	Pde1b/Pde10a	2
GO:0046875	ephrin receptor binding	molecular function	2/146	31/22744	0.0168483	0.165454	0.128411	10.0504	Cdk5r1/Epha7	2
GO:0048029	monosaccharide binding	molecular function	3/146	85/22744	0.0174504	0.165454	0.128411	5.49815	Gpi1/Plod2/Gys1	3
GO:0003779	actin binding	molecular function	7/146	414/22744	0.0176784	0.165454	0.128411	2.63398	Tmsb4x/Cdk5r1/Add3/Cnn1/Klhl1/Antxr1/Afap1	7
GO:0005217	intracellular ligand-gated ion channel activity	molecular function	2/146	32/22744	0.0178968	0.165454	0.128411	9.7363	Jph1/Tpcn1	2
GO:0001085	RNA polymerase II transcription factor binding	molecular function	4/146	156/22744	0.0182633	0.165466	0.12842	3.99438	Cited2/Id4/Klf4/Rbpj	4
GO:0036002	pre-mRNA binding	molecular function	2/146	33/22744	0.0189722	0.168518	0.130789	9.44126	Celf2/Per2	2
GO:1990782	protein tyrosine kinase binding	molecular function	3/146	89/22744	0.0196976	0.171596	0.133178	5.25104	Pik3r1/Irs1/Shc4	3
GO:0008536	Ran GTPase binding	molecular function	2/146	35/22744	0.0212024	0.17456	0.135478	8.90176	Tnpo1/Nutf2	2
GO:0005506	iron ion binding	molecular function	4/146	166/22744	0.0223587	0.17456	0.135478	3.75375	Kdm3a/Scd2/Plod2/Tet1	4
GO:0030020	extracellular matrix structural constituent conferring tensile strength	molecular function	2/146	38/22744	0.0247404	0.17456	0.135478	8.19899	Col12a1/Col5a1	2
GO:0003729	mRNA binding	molecular function	5/146	256/22744	0.0249313	0.17456	0.135478	3.04259	Celf2/Sf3b1/Rbm38/Eef1a1/Rbfox1	5
GO:0099094	ligand-gated cation channel activity	molecular function	3/146	99/22744	0.0259823	0.17456	0.135478	4.72063	Grik3/Jph1/Tpcn1	3
GO:0004222	metalloendopeptidase activity	molecular function	3/146	100/22744	0.0266632	0.17456	0.135478	4.67342	Pappa/Adamts15/Adam19	3
GO:0016757	transferase activity, transferring glycosyl groups	molecular function	5/146	264/22744	0.0279711	0.17456	0.135478	2.95039	St8sia2/Ugcg/Gcnt2/Dpy19l3/Gys1	5
GO:0016829	lyase activity	molecular function	4/146	179/22744	0.0284601	0.17456	0.135478	3.48114	Car12/Gad2/Cth/Adcy3	4
GO:0043548	phosphatidylinositol 3-kinase binding	molecular function	2/146	41/22744	0.0285009	0.17456	0.135478	7.59906	Pik3r1/Irs1	2
GO:0030246	carbohydrate binding	molecular function	5/146	270/22744	0.0303991	0.17456	0.135478	2.88483	Gpi1/Plod2/Vcan/Nptx2/Gys1	5
GO:0001784	phosphotyrosine residue binding	molecular function	2/146	43/22744	0.0311266	0.17456	0.135478	7.24562	Pik3r1/Irs1	2
GO:0003828	alpha-N-acetylneuraminate alpha-2,8-sialyltransferase activity	molecular function	1/146	5/22744	0.0316897	0.17456	0.135478	31.1562	St8sia2	1
GO:0004331	fructose-2,6-bisphosphate 2-phosphatase activity	molecular function	1/146	5/22744	0.0316897	0.17456	0.135478	31.1562	Pfkfb4	1
GO:0004720	protein-lysine 6-oxidase activity	molecular function	1/146	5/22744	0.0316897	0.17456	0.135478	31.1562	Lox	1
GO:0004897	ciliary neurotrophic factor receptor activity	molecular function	1/146	5/22744	0.0316897	0.17456	0.135478	31.1562	Lifr	1
GO:0005030	neurotrophin receptor activity	molecular function	1/146	5/22744	0.0316897	0.17456	0.135478	31.1562	Ntrk3	1
GO:0005315	inorganic phosphate transmembrane transporter activity	molecular function	1/146	5/22744	0.0316897	0.17456	0.135478	31.1562	Slc20a1	1
GO:0008294	calcium- and calmodulin-responsive adenylate cyclase activity	molecular function	1/146	5/22744	0.0316897	0.17456	0.135478	31.1562	Adcy3	1
GO:0031849	olfactory receptor binding	molecular function	1/146	5/22744	0.0316897	0.17456	0.135478	31.1562	Reep1	1
GO:0043812	phosphatidylinositol-4-phosphate phosphatase activity	molecular function	1/146	5/22744	0.0316897	0.17456	0.135478	31.1562	Synj1	1
GO:0070051	fibrinogen binding	molecular function	1/146	5/22744	0.0316897	0.17456	0.135478	31.1562	Thbs1	1
GO:0072345	NAADP-sensitive calcium-release channel activity	molecular function	1/146	5/22744	0.0316897	0.17456	0.135478	31.1562	Tpcn1	1
GO:0098639	collagen binding involved in cell-matrix adhesion	molecular function	1/146	5/22744	0.0316897	0.17456	0.135478	31.1562	Itga11	1
GO:0001078	proximal promoter DNA-binding transcription repressor activity, RNA polymerase II-specific	molecular function	4/146	186/22744	0.0321174	0.17456	0.135478	3.35013	E2f7/E2f3/Max/Hes1	4
GO:0019207	kinase regulator activity	molecular function	4/146	190/22744	0.0343256	0.17456	0.135478	3.2796	Cdk5r1/Klf4/Pik3r1/Camk2n1	4
GO:0016758	transferase activity, transferring hexosyl groups	molecular function	4/146	194/22744	0.0366203	0.17456	0.135478	3.21198	Ugcg/Gcnt2/Dpy19l3/Gys1	4
GO:0003743	translation initiation factor activity	molecular function	2/146	47/22744	0.0366505	0.17456	0.135478	6.62897	Eif4a2/Eif2s2	2
GO:0016860	intramolecular oxidoreductase activity	molecular function	2/146	47/22744	0.0366505	0.17456	0.135478	6.62897	Gpi1/Pdia5	2
GO:0070888	E-box binding	molecular function	2/146	47/22744	0.0366505	0.17456	0.135478	6.62897	Max/Hes1	2
GO:0004768	stearoyl-CoA 9-desaturase activity	molecular function	1/146	6/22744	0.0379069	0.17456	0.135478	25.9635	Scd2	1
GO:0005042	netrin receptor activity	molecular function	1/146	6/22744	0.0379069	0.17456	0.135478	25.9635	Dcc	1
GO:0005072	transforming growth factor beta receptor, cytoplasmic mediator activity	molecular function	1/146	6/22744	0.0379069	0.17456	0.135478	25.9635	Smad2	1
GO:0005127	ciliary neurotrophic factor receptor binding	molecular function	1/146	6/22744	0.0379069	0.17456	0.135478	25.9635	Lifr	1
GO:0005168	neurotrophin TRKA receptor binding	molecular function	1/146	6/22744	0.0379069	0.17456	0.135478	25.9635	Pik3r1	1
GO:0005436	sodium:phosphate symporter activity	molecular function	1/146	6/22744	0.0379069	0.17456	0.135478	25.9635	Slc20a1	1
GO:0015277	kainate selective glutamate receptor activity	molecular function	1/146	6/22744	0.0379069	0.17456	0.135478	25.9635	Grik3	1
GO:0038064	collagen receptor activity	molecular function	1/146	6/22744	0.0379069	0.17456	0.135478	25.9635	Itga11	1
GO:0043559	insulin binding	molecular function	1/146	6/22744	0.0379069	0.17456	0.135478	25.9635	Pik3r1	1
GO:0099508	voltage-gated ion channel activity involved in regulation of presynaptic membrane potential	molecular function	1/146	6/22744	0.0379069	0.17456	0.135478	25.9635	Kcna1	1
GO:0001221	transcription cofactor binding	molecular function	2/146	48/22744	0.0380862	0.17456	0.135478	6.49087	Klf4/Per2	2
GO:0008514	organic anion transmembrane transporter activity	molecular function	4/146	199/22744	0.0396104	0.17456	0.135478	3.13127	Slc7a5/Slc7a11/Slc2a1/Slc38a4	4
GO:0030165	PDZ domain binding	molecular function	3/146	117/22744	0.0396823	0.17456	0.135478	3.99438	Sdc2/Clcn3/Mpp2	3
GO:0030170	pyridoxal phosphate binding	molecular function	2/146	51/22744	0.0425196	0.17456	0.135478	6.10905	Gad2/Cth	2
GO:0016705	oxidoreductase activity, acting on paired donors, with incorporation or reduction of molecular oxygen	molecular function	4/146	204/22744	0.0427362	0.17456	0.135478	3.05453	Scd2/Asph/Plod2/Tet1	4
GO:0070279	vitamin B6 binding	molecular function	2/146	52/22744	0.0440384	0.17456	0.135478	5.99157	Gad2/Cth	2
GO:1990841	promoter-specific chromatin binding	molecular function	2/146	52/22744	0.0440384	0.17456	0.135478	5.99157	Klf4/Bmi1	2
GO:0001640	adenylate cyclase inhibiting G protein-coupled glutamate receptor activity	molecular function	1/146	7/22744	0.0440845	0.17456	0.135478	22.2544	Grik3	1
GO:0004439	phosphatidylinositol-4,5-bisphosphate 5-phosphatase activity	molecular function	1/146	7/22744	0.0440845	0.17456	0.135478	22.2544	Synj1	1
GO:0005114	type II transforming growth factor beta receptor binding	molecular function	1/146	7/22744	0.0440845	0.17456	0.135478	22.2544	Tgfb3	1
GO:0008443	phosphofructokinase activity	molecular function	1/146	7/22744	0.0440845	0.17456	0.135478	22.2544	Pfkfb4	1
GO:0009922	fatty acid elongase activity	molecular function	1/146	7/22744	0.0440845	0.17456	0.135478	22.2544	Elovl6	1
GO:0016215	acyl-CoA desaturase activity	molecular function	1/146	7/22744	0.0440845	0.17456	0.135478	22.2544	Scd2	1
GO:0016861	intramolecular oxidoreductase activity, interconverting aldoses and ketoses	molecular function	1/146	7/22744	0.0440845	0.17456	0.135478	22.2544	Gpi1	1
GO:0042910	xenobiotic transmembrane transporter activity	molecular function	1/146	7/22744	0.0440845	0.17456	0.135478	22.2544	Slc2a1	1
GO:0050656	3'-phosphoadenosine 5'-phosphosulfate binding	molecular function	1/146	7/22744	0.0440845	0.17456	0.135478	22.2544	Chst15	1
GO:0050693	LBD domain binding	molecular function	1/146	7/22744	0.0440845	0.17456	0.135478	22.2544	Cited2	1
GO:0098634	cell-matrix adhesion mediator activity	molecular function	1/146	7/22744	0.0440845	0.17456	0.135478	22.2544	Itga11	1
GO:0102336	3-oxo-arachidoyl-CoA synthase activity	molecular function	1/146	7/22744	0.0440845	0.17456	0.135478	22.2544	Elovl6	1
GO:0102337	3-oxo-cerotoyl-CoA synthase activity	molecular function	1/146	7/22744	0.0440845	0.17456	0.135478	22.2544	Elovl6	1
GO:0102338	3-oxo-lignoceronyl-CoA synthase activity	molecular function	1/146	7/22744	0.0440845	0.17456	0.135478	22.2544	Elovl6	1
GO:0042826	histone deacetylase binding	molecular function	3/146	123/22744	0.0449183	0.17456	0.135478	3.79953	Klf4/Per2/Hes1	3
GO:0005160	transforming growth factor beta receptor binding	molecular function	2/146	53/22744	0.0455772	0.17456	0.135478	5.87852	Smad2/Tgfb3	2
GO:0017046	peptide hormone binding	molecular function	2/146	53/22744	0.0455772	0.17456	0.135478	5.87852	Pik3r1/Npr3	2
GO:0045309	protein phosphorylated amino acid binding	molecular function	2/146	53/22744	0.0455772	0.17456	0.135478	5.87852	Pik3r1/Irs1	2
GO:0019902	phosphatase binding	molecular function	4/146	209/22744	0.0459976	0.17456	0.135478	2.98145	Smad2/Pik3r1/Vcan/Ppme1	4
GO:0015179	L-amino acid transmembrane transporter activity	molecular function	2/146	55/22744	0.0487132	0.17456	0.135478	5.66476	Slc7a5/Slc7a11	2
GO:0019955	cytokine binding	molecular function	3/146	128/22744	0.0495307	0.17456	0.135478	3.65111	Lifr/Thbs1/Tgfb3	3
GO:0005167	neurotrophin TRK receptor binding	molecular function	1/146	8/22744	0.0502227	0.17456	0.135478	19.4726	Pik3r1	1
GO:0016717	oxidoreductase activity, acting on paired donors, with oxidation of a pair of donors resulting in the reduction of molecular oxygen to two molecules of water	molecular function	1/146	8/22744	0.0502227	0.17456	0.135478	19.4726	Scd2	1
GO:0016742	hydroxymethyl-, formyl- and related transferase activity	molecular function	1/146	8/22744	0.0502227	0.17456	0.135478	19.4726	Aldh1l2	1
GO:0031995	insulin-like growth factor II binding	molecular function	1/146	8/22744	0.0502227	0.17456	0.135478	19.4726	Igfbp2	1
GO:0034595	phosphatidylinositol phosphate 5-phosphatase activity	molecular function	1/146	8/22744	0.0502227	0.17456	0.135478	19.4726	Synj1	1
GO:0045545	syndecan binding	molecular function	1/146	8/22744	0.0502227	0.17456	0.135478	19.4726	Gpnmb	1
GO:0061608	nuclear import signal receptor activity	molecular function	1/146	8/22744	0.0502227	0.17456	0.135478	19.4726	Nutf2	1
GO:0070878	primary miRNA binding	molecular function	1/146	8/22744	0.0502227	0.17456	0.135478	19.4726	Smad2	1
GO:0097027	ubiquitin-protein transferase activator activity	molecular function	1/146	8/22744	0.0502227	0.17456	0.135478	19.4726	Bmi1	1
GO:1990226	histone methyltransferase binding	molecular function	1/146	8/22744	0.0502227	0.17456	0.135478	19.4726	Per2	1
GO:0017124	SH3 domain binding	molecular function	3/146	129/22744	0.0504799	0.17456	0.135478	3.62281	Synj1/Afap1/Adam19	3
GO:0047485	protein N-terminus binding	molecular function	3/146	129/22744	0.0504799	0.17456	0.135478	3.62281	Banf1/Pias3/Rbpj	3
GO:0022839	ion gated channel activity	molecular function	5/146	315/22744	0.0528109	0.175957	0.136562	2.47271	Grik3/Kcna1/Jph1/Clcn3/Tpcn1	5
GO:0015276	ligand-gated ion channel activity	molecular function	3/146	132/22744	0.0533807	0.175957	0.136562	3.54047	Grik3/Jph1/Tpcn1	3
GO:0022834	ligand-gated channel activity	molecular function	3/146	132/22744	0.0533807	0.175957	0.136562	3.54047	Grik3/Jph1/Tpcn1	3
GO:0004713	protein tyrosine kinase activity	molecular function	3/146	133/22744	0.0543651	0.175957	0.136562	3.51385	Dyrk1b/Epha7/Ntrk3	3
GO:0019842	vitamin binding	molecular function	3/146	133/22744	0.0543651	0.175957	0.136562	3.51385	Plod2/Gad2/Cth	3
GO:0015291	secondary active transmembrane transporter activity	molecular function	4/146	221/22744	0.0543768	0.175957	0.136562	2.81956	Slc37a4/Slc20a1/Clcn3/Slc38a4	4
GO:0045296	cadherin binding	molecular function	2/146	59/22744	0.0552112	0.175957	0.136562	5.28071	Cdk5r1/Cdh11	2
GO:0050840	extracellular matrix binding	molecular function	2/146	59/22744	0.0552112	0.175957	0.136562	5.28071	Adamts15/Thbs1	2
GO:0004017	adenylate kinase activity	molecular function	1/146	9/22744	0.0563217	0.175957	0.136562	17.309	Ak4	1
GO:0005068	transmembrane receptor protein tyrosine kinase adaptor activity	molecular function	1/146	9/22744	0.0563217	0.175957	0.136562	17.309	Irs1	1
GO:0034596	phosphatidylinositol phosphate 4-phosphatase activity	molecular function	1/146	9/22744	0.0563217	0.175957	0.136562	17.309	Synj1	1
GO:0061629	RNA polymerase II sequence-specific DNA-binding transcription factor binding	molecular function	1/146	9/22744	0.0563217	0.175957	0.136562	17.309	Klf4	1
GO:0098919	structural constituent of postsynaptic density	molecular function	1/146	9/22744	0.0563217	0.175957	0.136562	17.309	Mpp2	1
GO:0098988	G protein-coupled glutamate receptor activity	molecular function	1/146	9/22744	0.0563217	0.175957	0.136562	17.309	Grik3	1
GO:0005126	cytokine receptor binding	molecular function	5/146	322/22744	0.0569777	0.176787	0.137206	2.41896	Smad2/Pik3r1/Tnfsf11/Lifr/Tgfb3	5
GO:0022836	gated channel activity	molecular function	5/146	324/22744	0.0582021	0.178084	0.138214	2.40403	Grik3/Kcna1/Jph1/Clcn3/Tpcn1	5
GO:0004714	transmembrane receptor protein tyrosine kinase activity	molecular function	2/146	61/22744	0.0585682	0.178084	0.138214	5.10757	Epha7/Ntrk3	2
GO:0005080	protein kinase C binding	molecular function	2/146	62/22744	0.0602727	0.178084	0.138214	5.02519	Add3/Irs1	2
GO:0003995	acyl-CoA dehydrogenase activity	molecular function	1/146	10/22744	0.0623818	0.178084	0.138214	15.5781	Acadsb	1
GO:0004438	phosphatidylinositol-3-phosphatase activity	molecular function	1/146	10/22744	0.0623818	0.178084	0.138214	15.5781	Synj1	1
GO:0008046	axon guidance receptor activity	molecular function	1/146	10/22744	0.0623818	0.178084	0.138214	15.5781	Epha7	1
GO:0016303	1-phosphatidylinositol-3-kinase activity	molecular function	1/146	10/22744	0.0623818	0.178084	0.138214	15.5781	Pik3r1	1
GO:0046030	inositol trisphosphate phosphatase activity	molecular function	1/146	10/22744	0.0623818	0.178084	0.138214	15.5781	Synj1	1
GO:0050308	sugar-phosphatase activity	molecular function	1/146	10/22744	0.0623818	0.178084	0.138214	15.5781	Pfkfb4	1
GO:0098879	structural constituent of postsynaptic specialization	molecular function	1/146	10/22744	0.0623818	0.178084	0.138214	15.5781	Mpp2	1
GO:0008017	microtubule binding	molecular function	4/146	234/22744	0.064325	0.178084	0.138214	2.66292	Eml4/Eml1/Mapre2/Reep1	4
GO:0008194	UDP-glycosyltransferase activity	molecular function	3/146	144/22744	0.0657604	0.178084	0.138214	3.24543	Ugcg/Gcnt2/Gys1	3
GO:0070851	growth factor receptor binding	molecular function	3/146	144/22744	0.0657604	0.178084	0.138214	3.24543	Flrt3/Pik3r1/Flrt2	3
GO:0005342	organic acid transmembrane transporter activity	molecular function	3/146	145/22744	0.0668468	0.178084	0.138214	3.22305	Slc7a5/Slc7a11/Slc38a4	3
GO:0046943	carboxylic acid transmembrane transporter activity	molecular function	3/146	145/22744	0.0668468	0.178084	0.138214	3.22305	Slc7a5/Slc7a11/Slc38a4	3
GO:0015297	antiporter activity	molecular function	2/146	66/22744	0.0672574	0.178084	0.138214	4.72063	Slc37a4/Clcn3	2
GO:0016853	isomerase activity	molecular function	3/146	146/22744	0.0679414	0.178084	0.138214	3.20098	Gpi1/Glce/Pdia5	3
GO:0004312	fatty acid synthase activity	molecular function	1/146	11/22744	0.0684033	0.178084	0.138214	14.1619	Elovl6	1
GO:0005247	voltage-gated chloride channel activity	molecular function	1/146	11/22744	0.0684033	0.178084	0.138214	14.1619	Clcn3	1
GO:0015114	phosphate ion transmembrane transporter activity	molecular function	1/146	11/22744	0.0684033	0.178084	0.138214	14.1619	Slc37a4	1
GO:0016846	carbon-sulfur lyase activity	molecular function	1/146	11/22744	0.0684033	0.178084	0.138214	14.1619	Cth	1
GO:0016857	racemase and epimerase activity, acting on carbohydrates and derivatives	molecular function	1/146	11/22744	0.0684033	0.178084	0.138214	14.1619	Glce	1
GO:0019203	carbohydrate phosphatase activity	molecular function	1/146	11/22744	0.0684033	0.178084	0.138214	14.1619	Pfkfb4	1
GO:0035004	phosphatidylinositol 3-kinase activity	molecular function	1/146	11/22744	0.0684033	0.178084	0.138214	14.1619	Pik3r1	1
GO:0043560	insulin receptor substrate binding	molecular function	1/146	11/22744	0.0684033	0.178084	0.138214	14.1619	Pik3r1	1
GO:0070410	co-SMAD binding	molecular function	1/146	11/22744	0.0684033	0.178084	0.138214	14.1619	Smad2	1
GO:0070411	I-SMAD binding	molecular function	1/146	11/22744	0.0684033	0.178084	0.138214	14.1619	Smad2	1
GO:0106019	phosphatidylinositol-4,5-bisphosphate phosphatase activity	molecular function	1/146	11/22744	0.0684033	0.178084	0.138214	14.1619	Synj1	1
GO:0035257	nuclear hormone receptor binding	molecular function	3/146	148/22744	0.070155	0.181601	0.140943	3.15772	Kdm3a/Pik3r1/Per2	3
GO:0003712	transcription coregulator activity	molecular function	6/146	454/22744	0.0728932	0.182146	0.141366	2.05878	Cited2/Dyrk1b/E2f7/Per2/Dcc/Hes1	6
GO:0004016	adenylate cyclase activity	molecular function	1/146	12/22744	0.0743864	0.182146	0.141366	12.9817	Adcy3	1
GO:0004115	3',5'-cyclic-AMP phosphodiesterase activity	molecular function	1/146	12/22744	0.0743864	0.182146	0.141366	12.9817	Pde1b	1
GO:0005536	glucose binding	molecular function	1/146	12/22744	0.0743864	0.182146	0.141366	12.9817	Gys1	1
GO:0031994	insulin-like growth factor I binding	molecular function	1/146	12/22744	0.0743864	0.182146	0.141366	12.9817	Igfbp2	1
GO:0032454	histone demethylase activity (H3-K9 specific)	molecular function	1/146	12/22744	0.0743864	0.182146	0.141366	12.9817	Kdm3a	1
GO:0039706	co-receptor binding	molecular function	1/146	12/22744	0.0743864	0.182146	0.141366	12.9817	Dkk2	1
GO:0043121	neurotrophin binding	molecular function	1/146	12/22744	0.0743864	0.182146	0.141366	12.9817	Ntrk3	1
GO:0048407	platelet-derived growth factor binding	molecular function	1/146	12/22744	0.0743864	0.182146	0.141366	12.9817	Col5a1	1
GO:0052744	phosphatidylinositol monophosphate phosphatase activity	molecular function	1/146	12/22744	0.0743864	0.182146	0.141366	12.9817	Synj1	1
GO:0008484	sulfuric ester hydrolase activity	molecular function	1/146	13/22744	0.0803313	0.193564	0.150228	11.9831	Sulf1	1
GO:0036312	phosphatidylinositol 3-kinase regulatory subunit binding	molecular function	1/146	13/22744	0.0803313	0.193564	0.150228	11.9831	Pik3r1	1
GO:0070742	C2H2 zinc finger domain binding	molecular function	1/146	13/22744	0.0803313	0.193564	0.150228	11.9831	Zxdc	1
GO:0005005	transmembrane-ephrin receptor activity	molecular function	1/146	14/22744	0.0862382	0.200005	0.155226	11.1272	Epha7	1
GO:0005161	platelet-derived growth factor receptor binding	molecular function	1/146	14/22744	0.0862382	0.200005	0.155226	11.1272	Pik3r1	1
GO:0008432	JUN kinase binding	molecular function	1/146	14/22744	0.0862382	0.200005	0.155226	11.1272	Hes1	1
GO:0015037	peptide disulfide oxidoreductase activity	molecular function	1/146	14/22744	0.0862382	0.200005	0.155226	11.1272	Pdia5	1
GO:0016595	glutamate binding	molecular function	1/146	14/22744	0.0862382	0.200005	0.155226	11.1272	Gad2	1
GO:0030021	extracellular matrix structural constituent conferring compression resistance	molecular function	1/146	14/22744	0.0862382	0.200005	0.155226	11.1272	Vcan	1
GO:0046935	1-phosphatidylinositol-3-kinase regulator activity	molecular function	1/146	14/22744	0.0862382	0.200005	0.155226	11.1272	Pik3r1	1
GO:0019903	protein phosphatase binding	molecular function	3/146	162/22744	0.0865363	0.200005	0.155226	2.88483	Pik3r1/Vcan/Ppme1	3
GO:0003713	transcription coactivator activity	molecular function	4/146	262/22744	0.0887338	0.203159	0.157674	2.37833	Cited2/Dyrk1b/Per2/Dcc	4
GO:0019199	transmembrane receptor protein kinase activity	molecular function	2/146	78/22744	0.0896628	0.203159	0.157674	3.99438	Epha7/Ntrk3	2
GO:0019001	guanyl nucleotide binding	molecular function	5/146	369/22744	0.089695	0.203159	0.157674	2.11085	Ak4/Rab34/Eef1a1/Rnd3/Pde10a	5
GO:0032561	guanyl ribonucleotide binding	molecular function	5/146	369/22744	0.089695	0.203159	0.157674	2.11085	Ak4/Rab34/Eef1a1/Rnd3/Pde10a	5
GO:0001227	DNA-binding transcription repressor activity, RNA polymerase II-specific	molecular function	4/146	264/22744	0.0906276	0.20425	0.158521	2.36032	E2f7/E2f3/Max/Hes1	4
GO:0004089	carbonate dehydratase activity	molecular function	1/146	15/22744	0.0921075	0.204454	0.158679	10.3854	Car12	1
GO:0005165	neurotrophin receptor binding	molecular function	1/146	15/22744	0.0921075	0.204454	0.158679	10.3854	Pik3r1	1
GO:0030553	cGMP binding	molecular function	1/146	15/22744	0.0921075	0.204454	0.158679	10.3854	Pde10a	1
GO:0033613	activating transcription factor binding	molecular function	2/146	80/22744	0.0935869	0.204454	0.158679	3.89452	Cited2/Smad2	2
GO:0003756	protein disulfide isomerase activity	molecular function	1/146	16/22744	0.0979394	0.204454	0.158679	9.7363	Pdia5	1
GO:0008308	voltage-gated anion channel activity	molecular function	1/146	16/22744	0.0979394	0.204454	0.158679	9.7363	Clcn3	1
GO:0016646	oxidoreductase activity, acting on the CH-NH group of donors, NAD or NADP as acceptor	molecular function	1/146	16/22744	0.0979394	0.204454	0.158679	9.7363	Aldh1l2	1
GO:0016854	racemase and epimerase activity	molecular function	1/146	16/22744	0.0979394	0.204454	0.158679	9.7363	Glce	1
GO:0016864	intramolecular oxidoreductase activity, transposing S-S bonds	molecular function	1/146	16/22744	0.0979394	0.204454	0.158679	9.7363	Pdia5	1
GO:0017160	Ral GTPase binding	molecular function	1/146	16/22744	0.0979394	0.204454	0.158679	9.7363	Rab34	1
GO:0030169	low-density lipoprotein particle binding	molecular function	1/146	16/22744	0.0979394	0.204454	0.158679	9.7363	Thbs1	1
GO:0030228	lipoprotein particle receptor activity	molecular function	1/146	16/22744	0.0979394	0.204454	0.158679	9.7363	Vldlr	1
GO:0034185	apolipoprotein binding	molecular function	1/146	16/22744	0.0979394	0.204454	0.158679	9.7363	Vldlr	1
GO:0048019	receptor antagonist activity	molecular function	1/146	16/22744	0.0979394	0.204454	0.158679	9.7363	Dkk2	1
GO:0051010	microtubule plus-end binding	molecular function	1/146	16/22744	0.0979394	0.204454	0.158679	9.7363	Mapre2	1
GO:0140142	nucleocytoplasmic carrier activity	molecular function	1/146	16/22744	0.0979394	0.204454	0.158679	9.7363	Nutf2	1
GO:0046332	SMAD binding	molecular function	2/146	84/22744	0.10158	0.211082	0.163823	3.70907	Cited2/Smad2	2
GO:0051427	hormone receptor binding	molecular function	3/146	175/22744	0.103053	0.211674	0.164282	2.67053	Kdm3a/Pik3r1/Per2	3
GO:0008081	phosphoric diester hydrolase activity	molecular function	2/146	85/22744	0.103608	0.211674	0.164282	3.66543	Pde1b/Pde10a	2
GO:0004029	aldehyde dehydrogenase (NAD) activity	molecular function	1/146	17/22744	0.103734	0.211674	0.164282	9.16358	Aldh1l2	1
GO:0030275	LRR domain binding	molecular function	1/146	17/22744	0.103734	0.211674	0.164282	9.16358	Zxdc	1
GO:0008237	metallopeptidase activity	molecular function	3/146	176/22744	0.104372	0.212021	0.164552	2.65535	Pappa/Adamts15/Adam19	3
GO:0035258	steroid hormone receptor binding	molecular function	2/146	86/22744	0.105646	0.21365	0.165816	3.62281	Kdm3a/Pik3r1	2
GO:0003746	translation elongation factor activity	molecular function	1/146	18/22744	0.109492	0.216593	0.1681	8.65449	Eef1a1	1
GO:0004550	nucleoside diphosphate kinase activity	molecular function	1/146	18/22744	0.109492	0.216593	0.1681	8.65449	Ak4	1
GO:0015299	solute:proton antiporter activity	molecular function	1/146	18/22744	0.109492	0.216593	0.1681	8.65449	Clcn3	1
GO:0050145	nucleoside monophosphate kinase activity	molecular function	1/146	18/22744	0.109492	0.216593	0.1681	8.65449	Ak4	1
GO:0055106	ubiquitin-protein transferase regulator activity	molecular function	1/146	18/22744	0.109492	0.216593	0.1681	8.65449	Bmi1	1
GO:0050662	coenzyme binding	molecular function	4/146	285/22744	0.111656	0.219913	0.170677	2.1864	Plod2/Acadsb/Gad2/Cth	4
GO:0004970	ionotropic glutamate receptor activity	molecular function	1/146	19/22744	0.115213	0.22304	0.173104	8.19899	Grik3	1
GO:0031418	L-ascorbic acid binding	molecular function	1/146	19/22744	0.115213	0.22304	0.173104	8.19899	Plod2	1
GO:0034593	phosphatidylinositol bisphosphate phosphatase activity	molecular function	1/146	19/22744	0.115213	0.22304	0.173104	8.19899	Synj1	1
GO:0099186	structural constituent of postsynapse	molecular function	1/146	19/22744	0.115213	0.22304	0.173104	8.19899	Mpp2	1
GO:0003714	transcription corepressor activity	molecular function	3/146	185/22744	0.116542	0.224653	0.174356	2.52618	Cited2/E2f7/Hes1	3
GO:0005216	ion channel activity	molecular function	5/146	403/22744	0.118311	0.226307	0.17564	1.93276	Grik3/Kcna1/Jph1/Clcn3/Tpcn1	5
GO:0000030	mannosyltransferase activity	molecular function	1/146	20/22744	0.120897	0.226307	0.17564	7.78904	Dpy19l3	1
GO:0001222	transcription corepressor binding	molecular function	1/146	20/22744	0.120897	0.226307	0.17564	7.78904	Per2	1
GO:0005355	glucose transmembrane transporter activity	molecular function	1/146	20/22744	0.120897	0.226307	0.17564	7.78904	Slc2a1	1
GO:0008373	sialyltransferase activity	molecular function	1/146	20/22744	0.120897	0.226307	0.17564	7.78904	St8sia2	1
GO:0052745	inositol phosphate phosphatase activity	molecular function	1/146	20/22744	0.120897	0.226307	0.17564	7.78904	Synj1	1
GO:0090482	vitamin transmembrane transporter activity	molecular function	1/146	20/22744	0.120897	0.226307	0.17564	7.78904	Slc2a1	1
GO:0005244	voltage-gated ion channel activity	molecular function	3/146	189/22744	0.122115	0.226713	0.175955	2.47271	Kcna1/Clcn3/Tpcn1	3
GO:0022832	voltage-gated channel activity	molecular function	3/146	189/22744	0.122115	0.226713	0.175955	2.47271	Kcna1/Clcn3/Tpcn1	3
GO:0005540	hyaluronic acid binding	molecular function	1/146	21/22744	0.126545	0.2293	0.177963	7.41813	Vcan	1
GO:0008139	nuclear localization sequence binding	molecular function	1/146	21/22744	0.126545	0.2293	0.177963	7.41813	Tnpo1	1
GO:0015149	hexose transmembrane transporter activity	molecular function	1/146	21/22744	0.126545	0.2293	0.177963	7.41813	Slc2a1	1
GO:0019200	carbohydrate kinase activity	molecular function	1/146	21/22744	0.126545	0.2293	0.177963	7.41813	Pfkfb4	1
GO:0030552	cAMP binding	molecular function	1/146	21/22744	0.126545	0.2293	0.177963	7.41813	Pde10a	1
GO:0048156	tau protein binding	molecular function	1/146	21/22744	0.126545	0.2293	0.177963	7.41813	Smad2	1
GO:0051015	actin filament binding	molecular function	3/146	193/22744	0.127784	0.230622	0.178988	2.42146	Cdk5r1/Add3/Antxr1	3
GO:0051087	chaperone binding	molecular function	2/146	97/22744	0.128738	0.231421	0.179609	3.21198	Fn1/Hes1	2
GO:0022838	substrate-specific channel activity	molecular function	5/146	416/22744	0.130274	0.233258	0.181034	1.87237	Grik3/Kcna1/Jph1/Clcn3/Tpcn1	5
GO:0016641	oxidoreductase activity, acting on the CH-NH2 group of donors, oxygen as acceptor	molecular function	1/146	22/22744	0.132157	0.23333	0.18109	7.08095	Lox	1
GO:0017056	structural constituent of nuclear pore	molecular function	1/146	22/22744	0.132157	0.23333	0.18109	7.08095	Nutf2	1
GO:0019789	SUMO transferase activity	molecular function	1/146	22/22744	0.132157	0.23333	0.18109	7.08095	Pias3	1
GO:0031625	ubiquitin protein ligase binding	molecular function	4/146	304/22744	0.132375	0.23333	0.18109	2.04975	Prr5l/Gpi1/Smad2/Pik3r1	4
GO:0046873	metal ion transmembrane transporter activity	molecular function	5/146	421/22744	0.135018	0.236925	0.183881	1.85013	Slc20a1/Grik3/Kcna1/Jph1/Tpcn1	5
GO:0042277	peptide binding	molecular function	4/146	307/22744	0.135783	0.236925	0.183881	2.02972	Tnpo1/Pik3r1/Npr3/Ldlrad3	4
GO:0000983	transcription factor activity, RNA polymerase II core promoter sequence-specific DNA binding	molecular function	1/146	23/22744	0.137734	0.236925	0.183881	6.77308	Max	1
GO:0008307	structural constituent of muscle	molecular function	1/146	23/22744	0.137734	0.236925	0.183881	6.77308	Jph1	1
GO:0015145	monosaccharide transmembrane transporter activity	molecular function	1/146	23/22744	0.137734	0.236925	0.183881	6.77308	Slc2a1	1
GO:0016405	CoA-ligase activity	molecular function	1/146	23/22744	0.137734	0.236925	0.183881	6.77308	Acss3	1
GO:0005261	cation channel activity	molecular function	4/146	309/22744	0.138076	0.236925	0.183881	2.01658	Grik3/Kcna1/Jph1/Tpcn1	4
GO:0051219	phosphoprotein binding	molecular function	2/146	103/22744	0.141788	0.240383	0.186564	3.02487	Pik3r1/Irs1	2
GO:0030742	GTP-dependent protein binding	molecular function	1/146	24/22744	0.143274	0.240383	0.186564	6.49087	Rab34	1
GO:0043539	protein serine/threonine kinase activator activity	molecular function	1/146	24/22744	0.143274	0.240383	0.186564	6.49087	Cdk5r1	1
GO:0051119	sugar transmembrane transporter activity	molecular function	1/146	24/22744	0.143274	0.240383	0.186564	6.49087	Slc2a1	1
GO:0052866	phosphatidylinositol phosphate phosphatase activity	molecular function	1/146	24/22744	0.143274	0.240383	0.186564	6.49087	Synj1	1
GO:0070412	R-SMAD binding	molecular function	1/146	24/22744	0.143274	0.240383	0.186564	6.49087	Smad2	1
GO:0031406	carboxylic acid binding	molecular function	3/146	207/22744	0.148333	0.242622	0.188302	2.25769	Plod2/Vcan/Gad2	3
GO:0000979	RNA polymerase II core promoter sequence-specific DNA binding	molecular function	1/146	25/22744	0.14878	0.242622	0.188302	6.23123	Kdm3a	1
GO:0009975	cyclase activity	molecular function	1/146	25/22744	0.14878	0.242622	0.188302	6.23123	Adcy3	1
GO:0016849	phosphorus-oxygen lyase activity	molecular function	1/146	25/22744	0.14878	0.242622	0.188302	6.23123	Adcy3	1
GO:0032452	histone demethylase activity	molecular function	1/146	25/22744	0.14878	0.242622	0.188302	6.23123	Kdm3a	1
GO:0015267	channel activity	molecular function	5/146	436/22744	0.149703	0.242622	0.188302	1.78648	Grik3/Kcna1/Jph1/Clcn3/Tpcn1	5
GO:0022803	passive transmembrane transporter activity	molecular function	5/146	436/22744	0.149703	0.242622	0.188302	1.78648	Grik3/Kcna1/Jph1/Clcn3/Tpcn1	5
GO:0044389	ubiquitin-like protein ligase binding	molecular function	4/146	320/22744	0.150958	0.242622	0.188302	1.94726	Prr5l/Gpi1/Smad2/Pik3r1	4
GO:0042562	hormone binding	molecular function	2/146	108/22744	0.152869	0.242622	0.188302	2.88483	Pik3r1/Npr3	2
GO:0003785	actin monomer binding	molecular function	1/146	26/22744	0.15425	0.242622	0.188302	5.99157	Tmsb4x	1
GO:0005070	SH3/SH2 adaptor activity	molecular function	1/146	26/22744	0.15425	0.242622	0.188302	5.99157	Irs1	1
GO:0015605	organophosphate ester transmembrane transporter activity	molecular function	1/146	26/22744	0.15425	0.242622	0.188302	5.99157	Slc37a4	1
GO:0016638	oxidoreductase activity, acting on the CH-NH2 group of donors	molecular function	1/146	26/22744	0.15425	0.242622	0.188302	5.99157	Lox	1
GO:0016645	oxidoreductase activity, acting on the CH-NH group of donors	molecular function	1/146	26/22744	0.15425	0.242622	0.188302	5.99157	Aldh1l2	1
GO:0016866	intramolecular transferase activity	molecular function	1/146	26/22744	0.15425	0.242622	0.188302	5.99157	Gpi1	1
GO:0016878	acid-thiol ligase activity	molecular function	1/146	26/22744	0.15425	0.242622	0.188302	5.99157	Acss3	1
GO:0017134	fibroblast growth factor binding	molecular function	1/146	26/22744	0.15425	0.242622	0.188302	5.99157	Thbs1	1
GO:0030547	receptor inhibitor activity	molecular function	1/146	26/22744	0.15425	0.242622	0.188302	5.99157	Dkk2	1
GO:0015631	tubulin binding	molecular function	4/146	326/22744	0.158173	0.246886	0.191611	1.91142	Eml4/Eml1/Mapre2/Reep1	4
GO:0005125	cytokine activity	molecular function	3/146	214/22744	0.158986	0.246886	0.191611	2.18384	Gpi1/Tnfsf11/Tgfb3	3
GO:0001530	lipopolysaccharide binding	molecular function	1/146	27/22744	0.159685	0.246886	0.191611	5.76966	Tril	1
GO:0004683	calmodulin-dependent protein kinase activity	molecular function	1/146	27/22744	0.159685	0.246886	0.191611	5.76966	Camk2g	1
GO:0015301	anion:anion antiporter activity	molecular function	1/146	27/22744	0.159685	0.246886	0.191611	5.76966	Slc37a4	1
GO:0005520	insulin-like growth factor binding	molecular function	1/146	28/22744	0.165086	0.252649	0.196084	5.5636	Igfbp2	1
GO:0008066	glutamate receptor activity	molecular function	1/146	28/22744	0.165086	0.252649	0.196084	5.5636	Grik3	1
GO:0071889	14-3-3 protein binding	molecular function	1/146	28/22744	0.165086	0.252649	0.196084	5.5636	Ddit4	1
GO:0015298	solute:cation antiporter activity	molecular function	1/146	29/22744	0.170452	0.258874	0.200915	5.37175	Clcn3	1
GO:0098918	structural constituent of synapse	molecular function	1/146	29/22744	0.170452	0.258874	0.200915	5.37175	Mpp2	1
GO:0005262	calcium channel activity	molecular function	2/146	116/22744	0.170929	0.258874	0.200915	2.68588	Jph1/Tpcn1	2
GO:0043177	organic acid binding	molecular function	3/146	222/22744	0.17144	0.258874	0.200915	2.10515	Plod2/Vcan/Gad2	3
GO:0005251	delayed rectifier potassium channel activity	molecular function	1/146	30/22744	0.175784	0.263676	0.204642	5.19269	Kcna1	1
GO:0050681	androgen receptor binding	molecular function	1/146	30/22744	0.175784	0.263676	0.204642	5.19269	Kdm3a	1
GO:0022804	active transmembrane transporter activity	molecular function	4/146	342/22744	0.178016	0.266142	0.206556	1.822	Slc37a4/Slc20a1/Clcn3/Slc38a4	4
GO:0001968	fibronectin binding	molecular function	1/146	31/22744	0.181082	0.268951	0.208736	5.02519	Thbs1	1
GO:0043236	laminin binding	molecular function	1/146	31/22744	0.181082	0.268951	0.208736	5.02519	Thbs1	1
GO:0005525	GTP binding	molecular function	4/146	347/22744	0.184385	0.272532	0.211515	1.79574	Ak4/Rab34/Eef1a1/Rnd3	4
GO:0005267	potassium channel activity	molecular function	2/146	122/22744	0.184696	0.272532	0.211515	2.55378	Grik3/Kcna1	2
GO:0030507	spectrin binding	molecular function	1/146	32/22744	0.186346	0.274074	0.212712	4.86815	Add3	1
GO:0042578	phosphoric ester hydrolase activity	molecular function	4/146	352/22744	0.190828	0.277174	0.215118	1.77024	Synj1/Pfkfb4/Pde1b/Pde10a	4
GO:0001965	G-protein alpha-subunit binding	molecular function	1/146	33/22744	0.191576	0.277174	0.215118	4.72063	Rgs4	1
GO:0005164	tumor necrosis factor receptor binding	molecular function	1/146	33/22744	0.191576	0.277174	0.215118	4.72063	Tnfsf11	1
GO:0016504	peptidase activator activity	molecular function	1/146	33/22744	0.191576	0.277174	0.215118	4.72063	Fn1	1
GO:0016776	phosphotransferase activity, phosphate group as acceptor	molecular function	1/146	33/22744	0.191576	0.277174	0.215118	4.72063	Ak4	1
GO:0032550	purine ribonucleoside binding	molecular function	4/146	353/22744	0.192125	0.277174	0.215118	1.76522	Ak4/Rab34/Eef1a1/Rnd3	4
GO:0015077	monovalent inorganic cation transmembrane transporter activity	molecular function	4/146	356/22744	0.196034	0.281119	0.21818	1.75035	Slc20a1/Grik3/Kcna1/Clcn3	4
GO:0016831	carboxy-lyase activity	molecular function	1/146	34/22744	0.196773	0.281119	0.21818	4.58179	Gad2	1
GO:0035035	histone acetyltransferase binding	molecular function	1/146	34/22744	0.196773	0.281119	0.21818	4.58179	Cited2	1
GO:0001883	purine nucleoside binding	molecular function	4/146	357/22744	0.197342	0.281119	0.21818	1.74544	Ak4/Rab34/Eef1a1/Rnd3	4
GO:0032549	ribonucleoside binding	molecular function	4/146	358/22744	0.198653	0.2821	0.218941	1.74057	Ak4/Rab34/Eef1a1/Rnd3	4
GO:0015144	carbohydrate transmembrane transporter activity	molecular function	1/146	35/22744	0.201937	0.284977	0.221174	4.45088	Slc2a1	1
GO:0030551	cyclic nucleotide binding	molecular function	1/146	35/22744	0.201937	0.284977	0.221174	4.45088	Pde10a	1
GO:0015103	inorganic anion transmembrane transporter activity	molecular function	2/146	130/22744	0.203286	0.285989	0.22196	2.39663	Slc37a4/Clcn3	2
GO:0003724	RNA helicase activity	molecular function	1/146	36/22744	0.207068	0.288621	0.224002	4.32725	Eif4a2	1
GO:0004004	ATP-dependent RNA helicase activity	molecular function	1/146	36/22744	0.207068	0.288621	0.224002	4.32725	Eif4a2	1
GO:0051721	protein phosphatase 2A binding	molecular function	1/146	36/22744	0.207068	0.288621	0.224002	4.32725	Ppme1	1
GO:0015085	calcium ion transmembrane transporter activity	molecular function	2/146	133/22744	0.210313	0.291925	0.226566	2.34257	Jph1/Tpcn1	2
GO:0001882	nucleoside binding	molecular function	4/146	368/22744	0.211908	0.291925	0.226566	1.69327	Ak4/Rab34/Eef1a1/Rnd3	4
GO:0008186	RNA-dependent ATPase activity	molecular function	1/146	37/22744	0.212166	0.291925	0.226566	4.21029	Eif4a2	1
GO:0016877	ligase activity, forming carbon-sulfur bonds	molecular function	1/146	37/22744	0.212166	0.291925	0.226566	4.21029	Acss3	1
GO:0031072	heat shock protein binding	molecular function	2/146	134/22744	0.21266	0.291925	0.226566	2.32509	Iqcg/Ulk1	2
GO:0004712	protein serine/threonine/tyrosine kinase activity	molecular function	1/146	38/22744	0.217232	0.297009	0.230512	4.0995	Dyrk1b	1
GO:0033218	amide binding	molecular function	4/146	373/22744	0.218629	0.297009	0.230512	1.67057	Tnpo1/Pik3r1/Npr3/Ldlrad3	4
GO:0002020	protease binding	molecular function	2/146	138/22744	0.222076	0.297009	0.230512	2.25769	Fn1/Cdk5r1	2
GO:0015081	sodium ion transmembrane transporter activity	molecular function	2/146	138/22744	0.222076	0.297009	0.230512	2.25769	Slc20a1/Grik3	2
GO:0001046	core promoter sequence-specific DNA binding	molecular function	1/146	39/22744	0.222265	0.297009	0.230512	3.99438	Kdm3a	1
GO:0005272	sodium channel activity	molecular function	1/146	39/22744	0.222265	0.297009	0.230512	3.99438	Grik3	1
GO:0019205	nucleobase-containing compound kinase activity	molecular function	1/146	39/22744	0.222265	0.297009	0.230512	3.99438	Ak4	1
GO:0032451	demethylase activity	molecular function	1/146	39/22744	0.222265	0.297009	0.230512	3.99438	Kdm3a	1
GO:0098631	cell adhesion mediator activity	molecular function	1/146	39/22744	0.222265	0.297009	0.230512	3.99438	Itga11	1
GO:0001103	RNA polymerase II repressing transcription factor binding	molecular function	1/146	40/22744	0.227266	0.301028	0.233632	3.89452	Rbpj	1
GO:0015036	disulfide oxidoreductase activity	molecular function	1/146	40/22744	0.227266	0.301028	0.233632	3.89452	Pdia5	1
GO:0140104	molecular carrier activity	molecular function	1/146	40/22744	0.227266	0.301028	0.233632	3.89452	Nutf2	1
GO:0022843	voltage-gated cation channel activity	molecular function	2/146	141/22744	0.22916	0.302652	0.234892	2.20966	Kcna1/Tpcn1	2
GO:0005048	signal sequence binding	molecular function	1/146	41/22744	0.232235	0.305821	0.237352	3.79953	Tnpo1	1
GO:0015293	symporter activity	molecular function	2/146	143/22744	0.233892	0.30711	0.238352	2.17875	Slc20a1/Slc38a4	2
GO:0035255	ionotropic glutamate receptor binding	molecular function	1/146	42/22744	0.237173	0.308733	0.239612	3.70907	Cdk5r1	1
GO:0051879	Hsp90 protein binding	molecular function	1/146	42/22744	0.237173	0.308733	0.239612	3.70907	Ulk1	1
GO:1901505	carbohydrate derivative transmembrane transporter activity	molecular function	1/146	42/22744	0.237173	0.308733	0.239612	3.70907	Slc37a4	1
GO:0008083	growth factor activity	molecular function	2/146	147/22744	0.243372	0.315895	0.24517	2.11947	Gpi1/Tgfb3	2
GO:0001102	RNA polymerase II activating transcription factor binding	molecular function	1/146	44/22744	0.246953	0.318717	0.24736	3.54047	Cited2	1
GO:0030544	Hsp70 protein binding	molecular function	1/146	44/22744	0.246953	0.318717	0.24736	3.54047	Iqcg	1
GO:0032813	tumor necrosis factor receptor superfamily binding	molecular function	1/146	45/22744	0.251796	0.324045	0.251495	3.4618	Tnfsf11	1
GO:0016620	oxidoreductase activity, acting on the aldehyde or oxo group of donors, NAD or NADP as acceptor	molecular function	1/146	46/22744	0.256609	0.329177	0.255478	3.38654	Aldh1l2	1
GO:0017016	Ras GTPase binding	molecular function	4/146	401/22744	0.257237	0.329177	0.255478	1.55392	Rab34/Tnpo1/Nutf2/Ulk1	4
GO:0005245	voltage-gated calcium channel activity	molecular function	1/146	47/22744	0.261391	0.332612	0.258144	3.31449	Tpcn1	1
GO:0030331	estrogen receptor binding	molecular function	1/146	47/22744	0.261391	0.332612	0.258144	3.31449	Pik3r1	1
GO:0015459	potassium channel regulator activity	molecular function	1/146	48/22744	0.266142	0.337709	0.2621	3.24543	Pias3	1
GO:0015079	potassium ion transmembrane transporter activity	molecular function	2/146	158/22744	0.269506	0.341023	0.264672	1.97191	Grik3/Kcna1	2
GO:0003924	GTPase activity	molecular function	3/146	282/22744	0.271622	0.342119	0.265523	1.65724	Rab34/Eef1a1/Rnd3	3
GO:0019887	protein kinase regulator activity	molecular function	2/146	159/22744	0.271883	0.342119	0.265523	1.95951	Cdk5r1/Camk2n1	2
GO:0001047	core promoter binding	molecular function	1/146	50/22744	0.275553	0.344822	0.267621	3.11562	Kdm3a	1
GO:0008375	acetylglucosaminyltransferase activity	molecular function	1/146	50/22744	0.275553	0.344822	0.267621	3.11562	Gcnt2	1
GO:0031267	small GTPase binding	molecular function	4/146	417/22744	0.279896	0.347772	0.26991	1.4943	Rab34/Tnpo1/Nutf2/Ulk1	4
GO:0016830	carbon-carbon lyase activity	molecular function	1/146	51/22744	0.280214	0.347772	0.26991	3.05453	Gad2	1
GO:0035591	signaling adaptor activity	molecular function	1/146	51/22744	0.280214	0.347772	0.26991	3.05453	Irs1	1
GO:0099516	ion antiporter activity	molecular function	1/146	52/22744	0.284845	0.352554	0.273621	2.99579	Slc37a4	1
GO:0001540	amyloid-beta binding	molecular function	1/146	54/22744	0.294018	0.360949	0.280137	2.88483	Ldlrad3	1
GO:0004860	protein kinase inhibitor activity	molecular function	1/146	54/22744	0.294018	0.360949	0.280137	2.88483	Camk2n1	1
GO:0016836	hydro-lyase activity	molecular function	1/146	54/22744	0.294018	0.360949	0.280137	2.88483	Car12	1
GO:0008146	sulfotransferase activity	molecular function	1/146	55/22744	0.298561	0.362595	0.281415	2.83238	Chst15	1
GO:0016627	oxidoreductase activity, acting on the CH-CH group of donors	molecular function	1/146	55/22744	0.298561	0.362595	0.281415	2.83238	Acadsb	1
GO:0016667	oxidoreductase activity, acting on a sulfur group of donors	molecular function	1/146	55/22744	0.298561	0.362595	0.281415	2.83238	Pdia5	1
GO:0070063	RNA polymerase binding	molecular function	1/146	55/22744	0.298561	0.362595	0.281415	2.83238	Per2	1
GO:0000049	tRNA binding	molecular function	1/146	57/22744	0.307559	0.368583	0.286062	2.733	Eef1a1	1
GO:0001786	phosphatidylserine binding	molecular function	1/146	57/22744	0.307559	0.368583	0.286062	2.733	Thbs1	1
GO:0016903	oxidoreductase activity, acting on the aldehyde or oxo group of donors	molecular function	1/146	57/22744	0.307559	0.368583	0.286062	2.733	Aldh1l2	1
GO:0022824	transmitter-gated ion channel activity	molecular function	1/146	57/22744	0.307559	0.368583	0.286062	2.733	Grik3	1
GO:0022835	transmitter-gated channel activity	molecular function	1/146	57/22744	0.307559	0.368583	0.286062	2.733	Grik3	1
GO:0016765	transferase activity, transferring alkyl or aryl (other than methyl) groups	molecular function	1/146	59/22744	0.316443	0.377233	0.292775	2.64035	Cth	1
GO:0019210	kinase inhibitor activity	molecular function	1/146	59/22744	0.316443	0.377233	0.292775	2.64035	Camk2n1	1
GO:0005507	copper ion binding	molecular function	1/146	60/22744	0.320842	0.381474	0.296067	2.59635	Lox	1
GO:0016835	carbon-oxygen lyase activity	molecular function	1/146	64/22744	0.33816	0.401012	0.31123	2.43408	Car12	1
GO:0004674	protein serine/threonine kinase activity	molecular function	4/146	458/22744	0.33913	0.401112	0.311308	1.36053	Dyrk1b/Camk2g/Ulk1/Pim3	4
GO:0008026	ATP-dependent helicase activity	molecular function	1/146	65/22744	0.342421	0.401856	0.311886	2.39663	Eif4a2	1
GO:0043621	protein self-association	molecular function	1/146	65/22744	0.342421	0.401856	0.311886	2.39663	Slc2a1	1
GO:0070035	purine NTP-dependent helicase activity	molecular function	1/146	65/22744	0.342421	0.401856	0.311886	2.39663	Eif4a2	1
GO:0015370	solute:sodium symporter activity	molecular function	1/146	66/22744	0.346654	0.405773	0.314926	2.36032	Slc20a1	1
GO:0005254	chloride channel activity	molecular function	1/146	67/22744	0.35086	0.408585	0.317108	2.32509	Clcn3	1
GO:0035254	glutamate receptor binding	molecular function	1/146	67/22744	0.35086	0.408585	0.317108	2.32509	Cdk5r1	1
GO:0002039	p53 binding	molecular function	1/146	69/22744	0.359192	0.417215	0.323806	2.25769	Ntrk3	1
GO:0009055	electron transfer activity	molecular function	1/146	70/22744	0.363318	0.419855	0.325855	2.22544	Acadsb	1
GO:0016597	amino acid binding	molecular function	1/146	70/22744	0.363318	0.419855	0.325855	2.22544	Gad2	1
GO:0005230	extracellular ligand-gated ion channel activity	molecular function	1/146	71/22744	0.367418	0.421368	0.327029	2.1941	Grik3	1
GO:0008565	protein transporter activity	molecular function	1/146	71/22744	0.367418	0.421368	0.327029	2.1941	Nutf2	1
GO:0048306	calcium-dependent protein binding	molecular function	1/146	71/22744	0.367418	0.421368	0.327029	2.1941	Vldlr	1
GO:0030295	protein kinase activator activity	molecular function	1/146	74/22744	0.37956	0.434194	0.336983	2.10515	Cdk5r1	1
GO:0016782	transferase activity, transferring sulfur-containing groups	molecular function	1/146	75/22744	0.383556	0.43656	0.33882	2.07708	Chst15	1
GO:0070491	repressing transcription factor binding	molecular function	1/146	75/22744	0.383556	0.43656	0.33882	2.07708	Rbpj	1
GO:0005253	anion channel activity	molecular function	1/146	78/22744	0.39539	0.448902	0.348398	1.99719	Clcn3	1
GO:0003730	mRNA 3'-UTR binding	molecular function	1/146	81/22744	0.406999	0.458634	0.355951	1.92322	Rbm38	1
GO:0019209	kinase activator activity	molecular function	1/146	81/22744	0.406999	0.458634	0.355951	1.92322	Cdk5r1	1
GO:0050660	flavin adenine dinucleotide binding	molecular function	1/146	81/22744	0.406999	0.458634	0.355951	1.92322	Acadsb	1
GO:0038024	cargo receptor activity	molecular function	1/146	84/22744	0.418387	0.470296	0.365003	1.85453	Vldlr	1
GO:0005249	voltage-gated potassium channel activity	molecular function	1/146	86/22744	0.425858	0.47633	0.369685	1.8114	Kcna1	1
GO:0008013	beta-catenin binding	molecular function	1/146	86/22744	0.425858	0.47633	0.369685	1.8114	Klf4	1
GO:0016747	transferase activity, transferring acyl groups other than amino-acyl groups	molecular function	2/146	228/22744	0.431205	0.481123	0.373405	1.3665	Nat8l/Elovl6	2
GO:0004896	cytokine receptor activity	molecular function	1/146	89/22744	0.436886	0.486263	0.377395	1.75035	Lifr	1
GO:0051117	ATPase binding	molecular function	1/146	91/22744	0.44412	0.493104	0.382704	1.71188	Pik3r1	1
GO:0008080	N-acetyltransferase activity	molecular function	1/146	92/22744	0.447703	0.495867	0.384848	1.69327	Nat8l	1
GO:0000980	RNA polymerase II distal enhancer sequence-specific DNA binding	molecular function	1/146	94/22744	0.4548	0.500059	0.388102	1.65724	Per2	1
GO:0015108	chloride transmembrane transporter activity	molecular function	1/146	94/22744	0.4548	0.500059	0.388102	1.65724	Clcn3	1
GO:0015294	solute:cation symporter activity	molecular function	1/146	94/22744	0.4548	0.500059	0.388102	1.65724	Slc20a1	1
GO:0031490	chromatin DNA binding	molecular function	1/146	95/22744	0.458314	0.502703	0.390154	1.6398	Kdm3a	1
GO:0072341	modified amino acid binding	molecular function	1/146	97/22744	0.465275	0.507879	0.394171	1.60599	Thbs1	1
GO:0099106	ion channel regulator activity	molecular function	1/146	97/22744	0.465275	0.507879	0.394171	1.60599	Pias3	1
GO:0035064	methylated histone binding	molecular function	1/146	107/22744	0.498771	0.540727	0.419665	1.4559	Ing2	1
GO:0140034	methylation-dependent protein binding	molecular function	1/146	107/22744	0.498771	0.540727	0.419665	1.4559	Ing2	1
GO:0016746	transferase activity, transferring acyl groups	molecular function	2/146	260/22744	0.498949	0.540727	0.419665	1.19831	Nat8l/Elovl6	2
GO:0016791	phosphatase activity	molecular function	2/146	264/22744	0.507055	0.5482	0.425465	1.18016	Synj1/Pfkfb4	2
GO:0016410	N-acyltransferase activity	molecular function	1/146	111/22744	0.511578	0.551774	0.428239	1.40343	Nat8l	1
GO:0016407	acetyltransferase activity	molecular function	1/146	113/22744	0.51786	0.557222	0.432467	1.37859	Nat8l	1
GO:0030594	neurotransmitter receptor activity	molecular function	1/146	117/22744	0.530182	0.569129	0.441708	1.33146	Grik3	1
GO:0001158	enhancer sequence-specific DNA binding	molecular function	1/146	118/22744	0.533214	0.57103	0.443184	1.32018	Per2	1
GO:0004175	endopeptidase activity	molecular function	3/146	439/22744	0.537348	0.574101	0.445567	1.06456	Pappa/Adamts15/Adam19	3
GO:0015078	proton transmembrane transporter activity	molecular function	1/146	120/22744	0.539219	0.574744	0.446066	1.29817	Clcn3	1
GO:0008047	enzyme activator activity	molecular function	3/146	444/22744	0.545021	0.578341	0.448857	1.05257	Fn1/Rgs4/Cdk5r1	3
GO:0030674	protein binding, bridging	molecular function	1/146	122/22744	0.545147	0.578341	0.448857	1.27689	Irs1	1
GO:0005179	hormone activity	molecular function	1/146	127/22744	0.559638	0.592327	0.459712	1.22662	Fbn1	1
GO:0035326	enhancer binding	molecular function	1/146	129/22744	0.565305	0.59693	0.463285	1.2076	Per2	1
GO:0016247	channel regulator activity	molecular function	1/146	133/22744	0.576423	0.607254	0.471298	1.17128	Pias3	1
GO:0044325	ion channel binding	molecular function	1/146	135/22744	0.581875	0.611576	0.474652	1.15393	Mpp2	1
GO:0004386	helicase activity	molecular function	1/146	138/22744	0.589924	0.617172	0.478995	1.12885	Eif4a2	1
GO:0008528	G protein-coupled peptide receptor activity	molecular function	1/146	138/22744	0.589924	0.617172	0.478995	1.12885	Npr3	1
GO:0001653	peptide receptor activity	molecular function	1/146	147/22744	0.613157	0.64	0.496712	1.05973	Npr3	1
GO:0016874	ligase activity	molecular function	1/146	148/22744	0.615657	0.641132	0.497591	1.05257	Acss3	1
GO:0052689	carboxylic ester hydrolase activity	molecular function	1/146	154/22744	0.63032	0.654896	0.508273	1.01156	Ppme1	1
GO:0017137	Rab GTPase binding	molecular function	1/146	161/22744	0.646726	0.670405	0.520309	0.967583	Ulk1	1
GO:0060090	molecular adaptor activity	molecular function	1/146	173/22744	0.673185	0.69624	0.54036	0.900467	Irs1	1
GO:0140030	modification-dependent protein binding	molecular function	1/146	180/22744	0.687701	0.709632	0.550755	0.865449	Ing2	1
GO:0016741	transferase activity, transferring one-carbon groups	molecular function	1/146	207/22744	0.737936	0.759739	0.589643	0.752564	Aldh1l2	1
GO:0005543	phospholipid binding	molecular function	2/146	410/22744	0.74251	0.762714	0.591952	0.759906	Ing2/Thbs1	2
GO:0042393	histone binding	molecular function	1/146	227/22744	0.769892	0.789053	0.612394	0.686259	Ing2	1
GO:0005096	GTPase activator activity	molecular function	1/146	236/22744	0.78298	0.800654	0.621398	0.660088	Rgs4	1
GO:0061134	peptidase regulator activity	molecular function	1/146	242/22744	0.791291	0.806895	0.626241	0.643722	Fn1	1
GO:0035091	phosphatidylinositol binding	molecular function	1/146	243/22744	0.792645	0.806895	0.626241	0.641073	Ing2	1
GO:0030695	GTPase regulator activity	molecular function	1/146	253/22744	0.805716	0.818362	0.635141	0.615734	Rgs4	1
GO:0001664	G protein-coupled receptor binding	molecular function	1/146	285/22744	0.842288	0.853594	0.662485	0.546599	Reep1	1
GO:0060589	nucleoside-triphosphatase regulator activity	molecular function	1/146	292/22744	0.849327	0.858806	0.66653	0.533496	Rgs4	1
GO:0140098	catalytic activity, acting on RNA	molecular function	1/146	322/22744	0.876126	0.883931	0.68603	0.483791	Eif4a2	1
GO:0042623	ATPase activity, coupled	molecular function	1/146	340/22744	0.889873	0.895806	0.695246	0.458179	Eif4a2	1
GO:0004857	enzyme inhibitor activity	molecular function	1/146	379/22744	0.914678	0.918734	0.713041	0.411031	Camk2n1	1
GO:0019787	ubiquitin-like protein transferase activity	molecular function	1/146	412/22744	0.931273	0.933333	0.724372	0.378109	Pias3	1
GO:0016887	ATPase activity	molecular function	1/146	424/22744	0.936476	0.936476	0.726811	0.367408	Eif4a2	1

## Sheet: KEGG enrichment
pathID	pathDescription	geneRatio	bgRatio	pvalue	padj	qvalue	enrichScore	overlapGeneList	overlapGeneCount
mmu04550	Signaling pathways regulating pluripotency of stem cells	7/81	140/8914	0.000267757	0.0570322	0.0459415	5.50247	Id4/Klf4/Smad2/Pik3r1/Pcgf5/Lifr/Bmi1	7
mmu04152	AMPK signaling pathway	6/81	126/8914	0.000966728	0.102957	0.0829351	5.24045	Scd2/Pik3r1/Irs1/Ulk1/Gys1/Pfkfb4	6
mmu04350	TGF-beta signaling pathway	5/81	95/8914	0.00167314	0.117042	0.0942817	5.79207	Id4/Fbn1/Smad2/Thbs1/Tgfb3	5
mmu05415	Diabetic cardiomyopathy	7/81	211/8914	0.00297614	0.117042	0.0942817	3.65093	Slc2a1/Smad2/Pik3r1/Camk2g/Irs1/Gys1/Tgfb3	7
mmu05230	Central carbon metabolism in cancer	4/81	69/8914	0.00349569	0.117042	0.0942817	6.37967	Slc7a5/Slc2a1/Pik3r1/Ntrk3	4
mmu05214	Glioma	4/81	74/8914	0.0044963	0.117042	0.0942817	5.94862	E2f3/Pik3r1/Camk2g/Shc4	4
mmu04722	Neurotrophin signaling pathway	5/81	121/8914	0.00478036	0.117042	0.0942817	4.5475	Pik3r1/Camk2g/Irs1/Shc4/Ntrk3	5
mmu05212	Pancreatic cancer	4/81	76/8914	0.00494545	0.117042	0.0942817	5.79207	E2f3/Smad2/Pik3r1/Tgfb3	4
mmu05220	Chronic myeloid leukemia	4/81	76/8914	0.00494545	0.117042	0.0942817	5.79207	E2f3/Pik3r1/Shc4/Tgfb3	4
mmu04360	Axon guidance	6/81	181/8914	0.00594518	0.126632	0.102007	3.64805	Sema3a/Pik3r1/Camk2g/Dcc/Epha7/Sema6d	6
mmu05210	Colorectal cancer	4/81	88/8914	0.00828238	0.142467	0.114762	5.00224	Smad2/Pik3r1/Dcc/Tgfb3	4
mmu04211	Longevity regulating pathway	4/81	90/8914	0.00895277	0.142467	0.114762	4.89108	Pik3r1/Irs1/Ulk1/Adcy3	4
mmu01522	Endocrine resistance	4/81	93/8914	0.0100234	0.142467	0.114762	4.73331	E2f3/Pik3r1/Shc4/Adcy3	4
mmu05222	Small cell lung cancer	4/81	93/8914	0.0100234	0.142467	0.114762	4.73331	Fn1/E2f3/Max/Pik3r1	4
mmu05205	Proteoglycans in cancer	6/81	205/8914	0.0106798	0.142467	0.114762	3.22096	Sdc2/Fn1/Smad2/Pik3r1/Camk2g/Thbs1	6
mmu05224	Breast cancer	5/81	147/8914	0.0107017	0.142467	0.114762	3.74318	E2f3/Pik3r1/Tnfsf11/Hes1/Shc4	5
mmu05226	Gastric cancer	5/81	150/8914	0.0116095	0.145461	0.117174	3.66831	E2f3/Smad2/Pik3r1/Shc4/Tgfb3	5
mmu04933	AGE-RAGE signaling pathway in diabetic complications	4/81	101/8914	0.0132751	0.150868	0.12153	4.35839	Fn1/Smad2/Pik3r1/Tgfb3	4
mmu04150	mTOR signaling pathway	5/81	156/8914	0.0135803	0.150868	0.12153	3.52722	Slc7a5/Ddit4/Pik3r1/Irs1/Ulk1	5
mmu04923	Regulation of lipolysis in adipocytes	3/81	56/8914	0.0141828	0.150868	0.12153	5.8955	Pik3r1/Irs1/Adcy3	3
mmu05144	Malaria	3/81	57/8914	0.0148743	0.150868	0.12153	5.79207	Sdc2/Thbs1/Tgfb3	3
mmu05202	Transcriptional misregulation in cancer	6/81	223/8914	0.0156622	0.151638	0.12215	2.96097	Maf/Pbx1/Max/Per2/Mycn/Bmi1	6
mmu04931	Insulin resistance	4/81	110/8914	0.0176598	0.152507	0.12285	4.0018	Slc2a1/Pik3r1/Irs1/Gys1	4
mmu01212	Fatty acid metabolism	3/81	62/8914	0.0186159	0.152507	0.12285	5.32497	Scd2/Acadsb/Elovl6	3
mmu04213	Longevity regulating pathway - multiple species	3/81	62/8914	0.0186159	0.152507	0.12285	5.32497	Pik3r1/Irs1/Adcy3	3
mmu05321	Inflammatory bowel disease	3/81	62/8914	0.0186159	0.152507	0.12285	5.32497	Maf/Smad2/Tgfb3	3
mmu05206	MicroRNAs in cancer	7/81	303/8914	0.0199002	0.153897	0.123969	2.54239	Ddit4/E2f3/Pik3r1/Thbs1/Irs1/Shc4/Bmi1	7
mmu05225	Hepatocellular carcinoma	5/81	174/8914	0.0208187	0.153897	0.123969	3.16234	E2f3/Smad2/Pik3r1/Shc4/Tgfb3	5
mmu04935	Growth hormone synthesis, secretion and action	4/81	116/8914	0.0210314	0.153897	0.123969	3.79481	Pik3r1/Irs1/Shc4/Adcy3	4
mmu04020	Calcium signaling pathway	6/81	240/8914	0.0216756	0.153897	0.123969	2.75123	Asph/Camk2g/Tpcn1/Ntrk3/Adcy3/Pde1b	6
mmu05211	Renal cell carcinoma	3/81	68/8914	0.0237341	0.163076	0.131364	4.85512	Slc2a1/Pik3r1/Tgfb3	3
mmu05166	Human T-cell leukemia virus 1 infection	6/81	247/8914	0.0245537	0.163435	0.131653	2.67326	Slc2a1/E2f3/Smad2/Pik3r1/Adcy3/Tgfb3	6
mmu05223	Non-small cell lung cancer	3/81	72/8914	0.0275284	0.177683	0.14313	4.58539	Eml4/E2f3/Pik3r1	3
mmu04917	Prolactin signaling pathway	3/81	74/8914	0.02954	0.180267	0.145211	4.46146	Pik3r1/Tnfsf11/Shc4	3
mmu04926	Relaxin signaling pathway	4/81	129/8914	0.0296214	0.180267	0.145211	3.41238	Smad2/Pik3r1/Shc4/Adcy3	4
mmu05100	Bacterial invasion of epithelial cells	3/81	76/8914	0.0316275	0.187129	0.150739	4.34405	Fn1/Pik3r1/Shc4	3
mmu00230	Purine metabolism	4/81	136/8914	0.0349948	0.192335	0.154933	3.23675	Ak4/Adcy3/Pde1b/Pde10a	4
mmu04510	Focal adhesion	5/81	201/8914	0.0357829	0.192335	0.154933	2.73755	Fn1/Itga11/Pik3r1/Thbs1/Shc4	5
mmu04140	Autophagy - animal	4/81	138/8914	0.0366276	0.192335	0.154933	3.18984	Ddit4/Pik3r1/Irs1/Ulk1	4
mmu04910	Insulin signaling pathway	4/81	139/8914	0.0374604	0.192335	0.154933	3.16689	Pik3r1/Irs1/Shc4/Gys1	4
mmu00500	Starch and sucrose metabolism	2/81	34/8914	0.0379252	0.192335	0.154933	6.47349	Gpi1/Gys1	2
mmu01040	Biosynthesis of unsaturated fatty acids	2/81	34/8914	0.0379252	0.192335	0.154933	6.47349	Scd2/Elovl6	2
mmu05017	Spinocerebellar ataxia	4/81	141/8914	0.0391586	0.193972	0.156251	3.12197	Vldlr/Pik3r1/Rbpj/Ulk1	4
mmu04012	ErbB signaling pathway	3/81	84/8914	0.0407303	0.197172	0.158829	3.93034	Pik3r1/Camk2g/Shc4	3
mmu04911	Insulin secretion	3/81	86/8914	0.0431918	0.204395	0.164648	3.83893	Slc2a1/Camk2g/Adcy3	3
mmu04151	PI3K-Akt signaling pathway	7/81	359/8914	0.0441417	0.204395	0.164648	2.14581	Fn1/Ddit4/Itga11/Pik3r1/Thbs1/Irs1/Gys1	7
mmu04512	ECM-receptor interaction	3/81	88/8914	0.0457266	0.206061	0.16599	3.75168	Fn1/Itga11/Thbs1	3
mmu04960	Aldosterone-regulated sodium reabsorption	2/81	38/8914	0.0464364	0.206061	0.16599	5.79207	Pik3r1/Irs1	2
mmu00250	Alanine, aspartate and glutamate metabolism	2/81	39/8914	0.0486643	0.211541	0.170403	5.64356	Nat8l/Gad2	2
mmu05032	Morphine addiction	3/81	91/8914	0.0496647	0.211571	0.170428	3.628	Adcy3/Pde1b/Pde10a	3
mmu05219	Bladder cancer	2/81	41/8914	0.053234	0.220224	0.177398	5.36826	E2f3/Thbs1	2
mmu05414	Dilated cardiomyopathy	3/81	94/8914	0.0537636	0.220224	0.177398	3.51221	Itga11/Adcy3/Tgfb3	3
mmu04070	Phosphatidylinositol signaling system	3/81	96/8914	0.0565842	0.227404	0.183182	3.43904	Synj1/Pi4k2a/Pik3r1	3
mmu04713	Circadian entrainment	3/81	98/8914	0.0594744	0.230902	0.186	3.36886	Per2/Camk2g/Adcy3	3
mmu04934	Cushing syndrome	4/81	162/8914	0.0596226	0.230902	0.186	2.71727	E2f3/Pbx1/Camk2g/Adcy3	4
mmu05142	Chagas disease	3/81	103/8914	0.066998	0.253928	0.204548	3.20532	Smad2/Pik3r1/Tgfb3	3
mmu04922	Glucagon signaling pathway	3/81	104/8914	0.0685529	0.253928	0.204548	3.1745	Slc2a1/Camk2g/Gys1	3
mmu04930	Type II diabetes mellitus	2/81	48/8914	0.070337	0.253928	0.204548	4.58539	Pik3r1/Irs1	2
mmu04973	Carbohydrate digestion and absorption	2/81	48/8914	0.070337	0.253928	0.204548	4.58539	Slc37a4/Pik3r1	2
mmu05146	Amoebiasis	3/81	107/8914	0.0733159	0.260271	0.209658	3.0855	Fn1/Pik3r1/Tgfb3	3
mmu04725	Cholinergic synapse	3/81	112/8914	0.0815739	0.28484	0.229449	2.94775	Pik3r1/Camk2g/Adcy3	3
mmu04066	HIF-1 signaling pathway	3/81	114/8914	0.084986	0.291132	0.234517	2.89604	Slc2a1/Pik3r1/Camk2g	3
mmu04218	Cellular senescence	4/81	184/8914	0.0861094	0.291132	0.234517	2.39238	E2f3/Smad2/Pik3r1/Tgfb3	4
mmu04110	Cell cycle	3/81	123/8914	0.101073	0.336385	0.27097	2.68413	E2f3/Smad2/Tgfb3	3
mmu04330	Notch signaling pathway	2/81	60/8914	0.103052	0.337693	0.272023	3.66831	Rbpj/Hes1	2
mmu04750	Inflammatory mediator regulation of TRP channels	3/81	127/8914	0.10859	0.350449	0.282299	2.59959	Pik3r1/Camk2g/Adcy3	3
mmu05165	Human papillomavirus infection	6/81	362/8914	0.110627	0.350728	0.282523	1.82402	Fn1/Itga11/Pik3r1/Rbpj/Thbs1/Hes1	6
mmu00430	Taurine and hypotaurine metabolism	1/81	13/8914	0.111969	0.350728	0.282523	8.46534	Gad2	1
mmu04068	FoxO signaling pathway	3/81	131/8914	0.116318	0.35907	0.289243	2.52021	Pik3r1/Irs1/Tgfb3	3
mmu04137	Mitophagy - animal	2/81	66/8914	0.120702	0.366745	0.295426	3.33483	Cited2/Ulk1	2
mmu04915	Estrogen signaling pathway	3/81	134/8914	0.122248	0.366745	0.295426	2.46379	Pik3r1/Shc4/Adcy3	3
mmu00730	Thiamine metabolism	1/81	15/8914	0.128059	0.371654	0.299381	7.33663	Ak4	1
mmu04024	cAMP signaling pathway	4/81	215/8914	0.13148	0.371654	0.299381	2.04743	Pik3r1/Camk2g/Adcy3/Pde10a	4
mmu05140	Leishmaniasis	2/81	70/8914	0.132855	0.371654	0.299381	3.14427	Eef1a1/Tgfb3	2
mmu05221	Acute myeloid leukemia	2/81	70/8914	0.132855	0.371654	0.299381	3.14427	Pik3r1/Per2	2
mmu04920	Adipocytokine signaling pathway	2/81	71/8914	0.135936	0.371654	0.299381	3.09998	Slc2a1/Irs1	2
mmu00562	Inositol phosphate metabolism	2/81	72/8914	0.139034	0.371654	0.299381	3.05693	Synj1/Pi4k2a	2
mmu04927	Cortisol synthesis and secretion	2/81	72/8914	0.139034	0.371654	0.299381	3.05693	Pbx1/Adcy3	2
mmu05218	Melanoma	2/81	72/8914	0.139034	0.371654	0.299381	3.05693	E2f3/Pik3r1	2
mmu04810	Regulation of actin cytoskeleton	4/81	220/8914	0.139588	0.371654	0.299381	2.0009	Fn1/Tmsb4x/Itga11/Pik3r1	4
mmu00450	Selenocompound metabolism	1/81	17/8914	0.143861	0.373687	0.301018	6.47349	Cth	1
mmu00910	Nitrogen metabolism	1/81	17/8914	0.143861	0.373687	0.301018	6.47349	Car12	1
mmu04971	Gastric acid secretion	2/81	75/8914	0.148417	0.380877	0.30681	2.93465	Camk2g/Adcy3	2
mmu04072	Phospholipase D signaling pathway	3/81	149/8914	0.153461	0.389134	0.313461	2.21576	Pik3r1/Shc4/Adcy3	3
mmu05169	Epstein-Barr virus infection	4/81	231/8914	0.158114	0.394471	0.31776	1.90562	E2f3/Pik3r1/Rbpj/Hes1	4
mmu00670	One carbon pool by folate	1/81	19/8914	0.15938	0.394471	0.31776	5.79207	Aldh1l2	1
mmu01521	EGFR tyrosine kinase inhibitor resistance	2/81	79/8914	0.161122	0.394471	0.31776	2.78606	Pik3r1/Shc4	2
mmu00532	Glycosaminoglycan biosynthesis - chondroitin sulfate / dermatan sulfate	1/81	20/8914	0.167035	0.404299	0.325677	5.50247	Chst15	1
mmu05161	Hepatitis B	3/81	163/8914	0.184611	0.432525	0.348414	2.02545	E2f3/Pik3r1/Tgfb3	3
mmu05323	Rheumatoid arthritis	2/81	87/8914	0.18708	0.432525	0.348414	2.52987	Tnfsf11/Tgfb3	2
mmu04658	Th1 and Th2 cell differentiation	2/81	88/8914	0.190367	0.432525	0.348414	2.50112	Maf/Rbpj	2
mmu05235	PD-L1 expression and PD-1 checkpoint pathway in cancer	2/81	88/8914	0.190367	0.432525	0.348414	2.50112	Eml4/Pik3r1	2
mmu04727	GABAergic synapse	2/81	89/8914	0.193662	0.432525	0.348414	2.47302	Gad2/Adcy3	2
mmu04630	JAK-STAT signaling pathway	3/81	168/8914	0.196126	0.432525	0.348414	1.96517	Pik3r1/Pias3/Lifr	3
mmu04912	GnRH signaling pathway	2/81	90/8914	0.196965	0.432525	0.348414	2.44554	Camk2g/Adcy3	2
mmu04914	Progesterone-mediated oocyte maturation	2/81	90/8914	0.196965	0.432525	0.348414	2.44554	Pik3r1/Adcy3	2
mmu00534	Glycosaminoglycan biosynthesis - heparan sulfate / heparin	1/81	24/8914	0.196972	0.432525	0.348414	4.58539	Glce	1
mmu05410	Hypertrophic cardiomyopathy	2/81	91/8914	0.200275	0.435292	0.350643	2.41867	Itga11/Tgfb3	2
mmu00601	Glycosphingolipid biosynthesis - lacto and neolacto series	1/81	26/8914	0.211539	0.45513	0.366623	4.23267	Gcnt2	1
mmu04950	Maturity onset diabetes of the young	1/81	27/8914	0.218725	0.465884	0.375286	4.0759	Hes1	1
mmu00650	Butanoate metabolism	1/81	28/8914	0.225846	0.468002	0.376992	3.93034	Gad2	1
mmu05215	Prostate cancer	2/81	99/8914	0.22697	0.468002	0.376992	2.22322	E2f3/Pik3r1	2
mmu04916	Melanogenesis	2/81	100/8914	0.230327	0.468002	0.376992	2.20099	Camk2g/Adcy3	2
mmu04976	Bile secretion	2/81	100/8914	0.230327	0.468002	0.376992	2.20099	Slc2a1/Adcy3	2
mmu03013	RNA transport	3/81	183/8914	0.231647	0.468002	0.376992	1.80409	Eef1a1/Eif4a2/Eif2s2	3
mmu00062	Fatty acid elongation	1/81	29/8914	0.232902	0.468002	0.376992	3.79481	Elovl6	1
mmu04925	Aldosterone synthesis and secretion	2/81	102/8914	0.237053	0.471891	0.380125	2.15783	Camk2g/Adcy3	2
mmu04710	Circadian rhythm	1/81	30/8914	0.239896	0.473127	0.381121	3.66831	Per2	1
mmu05010	Alzheimer disease	5/81	369/8914	0.243962	0.476734	0.384026	1.49118	Cdk5r1/Pik3r1/Dkk2/Irs1/Ulk1	5
mmu00410	beta-Alanine metabolism	1/81	31/8914	0.246826	0.477945	0.385001	3.54998	Gad2	1
mmu04062	Chemokine signaling pathway	3/81	192/8914	0.253516	0.48498	0.390668	1.71952	Pik3r1/Shc4/Adcy3	3
mmu04928	Parathyroid hormone synthesis, secretion and action	2/81	108/8914	0.25729	0.48498	0.390668	2.03795	Tnfsf11/Adcy3	2
mmu04974	Protein digestion and absorption	2/81	108/8914	0.25729	0.48498	0.390668	2.03795	Col12a1/Col5a1	2
mmu00030	Pentose phosphate pathway	1/81	33/8914	0.2605	0.486723	0.392073	3.33483	Gpi1	1
mmu00640	Propanoate metabolism	1/81	34/8914	0.267244	0.494983	0.398726	3.23675	Acss3	1
mmu04060	Cytokine-cytokine receptor interaction	4/81	292/8914	0.273966	0.499154	0.402086	1.50753	Tnfsf11/Lifr/Tnfrsf19/Tgfb3	4
mmu04724	Glutamatergic synapse	2/81	113/8914	0.274183	0.499154	0.402086	1.94778	Grik3/Adcy3	2
mmu00051	Fructose and mannose metabolism	1/81	36/8914	0.280552	0.50642	0.407939	3.05693	Pfkfb4	1
mmu04114	Oocyte meiosis	2/81	119/8914	0.294439	0.52702	0.424533	1.84957	Camk2g/Adcy3	2
mmu04919	Thyroid hormone signaling pathway	2/81	120/8914	0.297809	0.528611	0.425815	1.83416	Slc2a1/Pik3r1	2
mmu04650	Natural killer cell mediated cytotoxicity	2/81	121/8914	0.301177	0.529115	0.42622	1.819	Pik3r1/Shc4	2
mmu00260	Glycine, serine and threonine metabolism	1/81	40/8914	0.306455	0.529115	0.42622	2.75123	Cth	1
mmu04216	Ferroptosis	1/81	40/8914	0.306455	0.529115	0.42622	2.75123	Slc7a11	1
mmu04015	Rap1 signaling pathway	3/81	214/8914	0.308029	0.529115	0.42622	1.54275	Pik3r1/Thbs1/Adcy3	3
mmu04611	Platelet activation	2/81	124/8914	0.311267	0.530398	0.427254	1.77499	Pik3r1/Adcy3	2
mmu04380	Osteoclast differentiation	2/81	128/8914	0.324674	0.548854	0.442121	1.71952	Pik3r1/Tnfsf11	2
mmu04962	Vasopressin-regulated water reabsorption	1/81	44/8914	0.331437	0.555875	0.447776	2.50112	Adcy3	1
mmu05135	Yersinia infection	2/81	134/8914	0.344662	0.573539	0.462006	1.64253	Fn1/Pik3r1	2
mmu04371	Apelin signaling pathway	2/81	137/8914	0.354589	0.582521	0.469241	1.60656	Smad2/Adcy3	2
mmu05030	Cocaine addiction	1/81	48/8914	0.355529	0.582521	0.469241	2.2927	Cdk5r1	1
mmu00520	Amino sugar and nucleotide sugar metabolism	1/81	50/8914	0.367252	0.592611	0.477369	2.20099	Gpi1	1
mmu00600	Sphingolipid metabolism	1/81	50/8914	0.367252	0.592611	0.477369	2.20099	Ugcg	1
mmu03460	Fanconi anemia pathway	1/81	51/8914	0.373034	0.597416	0.481239	2.15783	Hes1	1
mmu00071	Fatty acid degradation	1/81	52/8914	0.378764	0.602065	0.484985	2.11633	Acadsb	1
mmu00270	Cysteine and methionine metabolism	1/81	53/8914	0.384442	0.606561	0.488606	2.0764	Cth	1
mmu05418	Fluid shear stress and atherosclerosis	2/81	147/8914	0.387288	0.606561	0.488606	1.49727	Sdc2/Pik3r1	2
mmu04932	Non-alcoholic fatty liver disease	2/81	151/8914	0.400174	0.614448	0.494959	1.45761	Pik3r1/Irs1	2
mmu04261	Adrenergic signaling in cardiomyocytes	2/81	152/8914	0.403376	0.614448	0.494959	1.44802	Camk2g/Adcy3	2
mmu04921	Oxytocin signaling pathway	2/81	153/8914	0.406571	0.614448	0.494959	1.43855	Camk2g/Adcy3	2
mmu00280	Valine, leucine and isoleucine degradation	1/81	57/8914	0.406647	0.614448	0.494959	1.93069	Acadsb	1
mmu04370	VEGF signaling pathway	1/81	58/8914	0.412073	0.614448	0.494959	1.8974	Pik3r1	1
mmu05213	Endometrial cancer	1/81	58/8914	0.412073	0.614448	0.494959	1.8974	Pik3r1	1
mmu05163	Human cytomegalovirus infection	3/81	256/8914	0.412516	0.614448	0.494959	1.28964	E2f3/Pik3r1/Adcy3	3
mmu04390	Hippo signaling pathway	2/81	157/8914	0.419269	0.620168	0.499567	1.4019	Smad2/Tgfb3	2
mmu05134	Legionellosis	1/81	61/8914	0.42806	0.628806	0.506525	1.80409	Eef1a1	1
mmu04913	Ovarian steroidogenesis	1/81	63/8914	0.438479	0.635072	0.511573	1.74682	Adcy3	1
mmu04929	GnRH secretion	1/81	63/8914	0.438479	0.635072	0.511573	1.74682	Pik3r1	1
mmu00310	Lysine degradation	1/81	64/8914	0.443618	0.635072	0.511573	1.71952	Plod2	1
mmu05160	Hepatitis C	2/81	165/8914	0.444252	0.635072	0.511573	1.33393	E2f3/Pik3r1	2
mmu04310	Wnt signaling pathway	2/81	168/8914	0.453471	0.638661	0.514464	1.31011	Camk2g/Dkk2	2
mmu04664	Fc epsilon RI signaling pathway	1/81	66/8914	0.453756	0.638661	0.514464	1.66741	Pik3r1	1
mmu00010	Glycolysis / Gluconeogenesis	1/81	67/8914	0.458757	0.638661	0.514464	1.64253	Gpi1	1
mmu04720	Long-term potentiation	1/81	67/8914	0.458757	0.638661	0.514464	1.64253	Camk2g	1
mmu05031	Amphetamine addiction	1/81	69/8914	0.468623	0.642377	0.517457	1.59492	Camk2g	1
mmu04022	cGMP-PKG signaling pathway	2/81	173/8914	0.468645	0.642377	0.517457	1.27225	Irs1/Adcy3	2
mmu04514	Cell adhesion molecules	2/81	174/8914	0.471651	0.642377	0.517457	1.26494	Sdc2/Vcan	2
mmu04940	Type I diabetes mellitus	1/81	70/8914	0.473489	0.642377	0.517457	1.57213	Gad2	1
mmu04115	p53 signaling pathway	1/81	72/8914	0.48309	0.651254	0.524608	1.52846	Thbs1	1
mmu05152	Tuberculosis	2/81	180/8914	0.489473	0.655664	0.52816	1.22277	Camk2g/Tgfb3	2
mmu04918	Thyroid hormone synthesis	1/81	74/8914	0.492518	0.655664	0.52816	1.48715	Adcy3	1
mmu04924	Renin secretion	1/81	76/8914	0.501776	0.66384	0.534746	1.44802	Pde1b	1
mmu05412	Arrhythmogenic right ventricular cardiomyopathy	1/81	77/8914	0.506342	0.665746	0.536281	1.42921	Itga11	1
mmu01230	Biosynthesis of amino acids	1/81	79/8914	0.51535	0.673433	0.542474	1.39303	Cth	1
mmu01524	Platinum drug resistance	1/81	80/8914	0.519794	0.675098	0.543815	1.37562	Pik3r1	1
mmu04662	B cell receptor signaling pathway	1/81	81/8914	0.524197	0.676691	0.545098	1.35863	Pik3r1	1
mmu04540	Gap junction	1/81	86/8914	0.545621	0.695912	0.560581	1.27964	Adcy3	1
mmu04970	Salivary secretion	1/81	86/8914	0.545621	0.695912	0.560581	1.27964	Adcy3	1
mmu04260	Cardiac muscle contraction	1/81	87/8914	0.54979	0.697055	0.561503	1.26494	Asph	1
mmu03320	PPAR signaling pathway	1/81	89/8914	0.558015	0.701161	0.564809	1.23651	Scd2	1
mmu04613	Neutrophil extracellular trap formation	2/81	205/8914	0.559612	0.701161	0.564809	1.07365	Pik3r1/Clcn3	2
mmu04666	Fc gamma R-mediated phagocytosis	1/81	92/8914	0.570076	0.705966	0.56868	1.19619	Pik3r1	1
mmu04742	Taste transduction	1/81	92/8914	0.570076	0.705966	0.56868	1.19619	Pde1b	1
mmu05231	Choline metabolism in cancer	1/81	98/8914	0.593229	0.730392	0.588356	1.12295	Pik3r1	1
mmu04620	Toll-like receptor signaling pathway	1/81	100/8914	0.60067	0.735252	0.592272	1.10049	Pik3r1	1
mmu05167	Kaposi sarcoma-associated herpesvirus infection	2/81	225/8914	0.610694	0.735252	0.592272	0.978217	E2f3/Pik3r1	2
mmu04660	T cell receptor signaling pathway	1/81	103/8914	0.61158	0.735252	0.592272	1.06844	Pik3r1	1
mmu04659	Th17 cell differentiation	1/81	104/8914	0.615151	0.735252	0.592272	1.05817	Smad2	1
mmu04064	NF-kappa B signaling pathway	1/81	105/8914	0.618689	0.735252	0.592272	1.04809	Tnfsf11	1
mmu05203	Viral carcinogenesis	2/81	229/8914	0.620364	0.735252	0.592272	0.96113	Pik3r1/Rbpj	2
mmu04714	Thermogenesis	2/81	231/8914	0.62513	0.735252	0.592272	0.952809	Kdm3a/Adcy3	2
mmu04014	Ras signaling pathway	2/81	232/8914	0.627496	0.735252	0.592272	0.948702	Pik3r1/Shc4	2
mmu05022	Pathways of neurodegeneration - multiple diseases	4/81	472/8914	0.628244	0.735252	0.592272	0.932622	Cdk5r1/Camk2g/Dkk2/Ulk1	4
mmu05145	Toxoplasmosis	1/81	110/8914	0.635904	0.740151	0.596218	1.00045	Tgfb3	1
mmu04625	C-type lectin receptor signaling pathway	1/81	112/8914	0.642574	0.743349	0.598794	0.982584	Pik3r1	1
mmu04668	TNF signaling pathway	1/81	113/8914	0.645863	0.743349	0.598794	0.973888	Pik3r1	1
mmu04972	Pancreatic secretion	1/81	114/8914	0.649122	0.743349	0.598794	0.965345	Adcy3	1
mmu04670	Leukocyte transendothelial migration	1/81	118/8914	0.661866	0.75389	0.607285	0.932622	Pik3r1	1
mmu01200	Carbon metabolism	1/81	122/8914	0.674152	0.7638	0.615267	0.902044	Gpi1	1
mmu04071	Sphingolipid signaling pathway	1/81	124/8914	0.680129	0.766494	0.617438	0.887495	Pik3r1	1
mmu03040	Spliceosome	1/81	134/8914	0.708426	0.791851	0.637864	0.821264	Sf3b1	1
mmu04728	Dopaminergic synapse	1/81	135/8914	0.711116	0.791851	0.637864	0.815181	Camk2g	1
mmu04210	Apoptosis	1/81	136/8914	0.713781	0.791851	0.637864	0.809187	Pik3r1	1
mmu04270	Vascular smooth muscle contraction	1/81	143/8914	0.731771	0.807363	0.650359	0.769576	Adcy3	1
mmu04120	Ubiquitin mediated proteolysis	1/81	145/8914	0.736703	0.807363	0.650359	0.758961	Pias3	1
mmu05162	Measles	1/81	146/8914	0.739135	0.807363	0.650359	0.753763	Pik3r1	1
mmu04723	Retrograde endocannabinoid signaling	1/81	148/8914	0.743933	0.808457	0.651241	0.743577	Adcy3	1
mmu04010	MAPK signaling pathway	2/81	294/8914	0.75268	0.813812	0.655554	0.748635	Max/Tgfb3	2
mmu01240	Biosynthesis of cofactors	1/81	154/8914	0.757809	0.815219	0.656687	0.714606	Ak4	1
mmu04141	Protein processing in endoplasmic reticulum	1/81	172/8914	0.795135	0.846611	0.681975	0.639822	Ssr1	1
mmu05164	Influenza A	1/81	173/8914	0.797033	0.846611	0.681975	0.636124	Pik3r1	1
mmu04217	Necroptosis	1/81	174/8914	0.798914	0.846611	0.681975	0.632468	Camk2g	1
mmu04145	Phagosome	1/81	182/8914	0.813354	0.857646	0.690864	0.604667	Thbs1	1
mmu05034	Alcoholism	1/81	205/8914	0.849405	0.891248	0.717931	0.536826	Shc4	1
mmu04621	NOD-like receptor signaling pathway	1/81	211/8914	0.857618	0.895454	0.72132	0.521561	Antxr1	1
mmu05170	Human immunodeficiency virus 1 infection	1/81	240/8914	0.891484	0.924424	0.744656	0.458539	Pik3r1	1
mmu05012	Parkinson disease	1/81	247/8914	0.898384	0.924424	0.744656	0.445544	Camk2g	1
mmu05171	Coronavirus disease - COVID-19	1/81	247/8914	0.898384	0.924424	0.744656	0.445544	Pik3r1	1
mmu05020	Prion disease	1/81	268/8914	0.916588	0.93804	0.755624	0.410632	Pik3r1	1
mmu04144	Endocytosis	1/81	273/8914	0.920424	0.93804	0.755624	0.403111	Smad2	1
mmu05016	Huntington disease	1/81	302/8914	0.93947	0.952891	0.767587	0.364402	Ulk1	1
mmu04080	Neuroactive ligand-receptor interaction	1/81	358/8914	0.964404	0.972508	0.783389	0.307401	Grik3	1
mmu05014	Amyotrophic lateral sclerosis	1/81	369/8914	0.967942	0.972508	0.783389	0.298237	Ulk1	1
mmu05168	Herpes simplex virus 1 infection	1/81	458/8914	0.986327	0.986327	0.794521	0.240282	Pik3r1	1
